# Supplementary material for: A Msp1-containing complex removes orphaned proteins in the mitochondrial outer membrane of T. brucei
Source: Life Sci Alliance. 2023 Aug 16;6(11):e202302004. doi: 10.26508/lsa.202302004 (PMC10432679; doi:10.26508/lsa.202302004)
Supplement: Supplementary file 2 [file LSA-2023-02004_TableS1.xlsx]

## Sheet: Table S1A
Protein group ID	Protein IDs	Majority protein IDs	Gene names	Product description	Molecular weight [kDa]	Sequence coverage [%]	Score	Q-value	# of Proteins in protein group	Fold change	Mean log10 ratio TbMsp-HA/ctrl	p-Value	p-Value < 0.05	Sequence coverage [%] Rep1	Peptides Rep1	Unique peptides Rep1	Ratio TbMsp-HA/ctrl (L/H) Rep1	Ratio variability [%] Rep1	Ratio count Rep1	Ratio iso-count Rep1	Intensity L Rep1	Intensity H Rep1	Sequence coverage [%] Rep2	Peptides Rep2	Unique peptides Rep2	Ratio TbMsp-HA/ctrl (M/L) Rep2	Ratio variability [%] Rep2	Ratio count Rep2	Ratio iso-count Rep2	Intensity L Rep2	Intensity M Rep2	Sequence coverage [%] Rep3	Peptides Rep3	Unique peptides Rep3	Ratio TbMsp-HA/ctrl (H/M) Rep3	Ratio variability [%] Rep3	Ratio count Rep3	Ratio iso-count Rep3	Intensity M Rep3	Intensity H Rep3
1220	Tb927.5.960;Tb927.3.3280	Tb927.5.960	MSP1	hypothetical protein, conserved	37.159	83.9	323.31	0	2	22.8366	1.35863	0.00560283	+	83.3	28	28	33.9535	120.44	56	45	4602300000	201190000	83.3	30	30	11.759	80.674	47	27	268060000	3694100000	78.8	28	28	29.829	99.138	58	45	160940000	3296100000
1276	Tb927.6.3680	Tb927.6.3680	POMP31	present in the outer mitochondrial membrane proteome 31	27.875	32.5	54.035	0	1	16.3674	1.21398	0.0034448	+	26.4	7	7	23.4428	112.71	13	12	242580000	19160000	26.4	7	7	10.57	61.445	8	5	14742000	149360000	26.4	7	7	17.695	42.164	12	10	11838000	180950000
606	Tb927.11.11520	Tb927.11.11520	PEX11	glycosomal membrane protein (PEX11)	24.027	52.3	185.35	0	1	7.25917	0.860887	0.0040907	+	52.3	11	11	10.389	5.7497	23	17	727220000	83569000	52.3	11	11	5.8564	17.056	23	12	130270000	785630000	52.3	11	11	6.2872	13.011	24	12	90249000	535440000
749	Tb927.11.3130	Tb927.11.3130	GAT2	glycosomal transporter (GAT2) (GAT2)	71.266	23.2	64.446	0	1	6.5961	0.819287	0.00332326	+	18.4	12	12	7.39645	65.277	13	7	93888000	19523000	17	10	10	4.8576	32.14	12	6	28153000	106250000	20.6	13	13	7.9876	9.7161	13	8	15181000	95058000
1476	Tb927.7.990	Tb927.7.990	TbJ31	chaperone protein DNAj, putative	86.6	13.1	24.419	0	1	4.59669	0.662446	0.0015672	+	9.3	5	5	4.62984	71.733	7	6	16141000	8946400	7.1	4	4	3.9496	23.897	3	3	1451500	7479900	10.2	7	7	5.3115	69.038	6	4	4600300	13539000
1107	Tb927.4.4050	Tb927.4.4050	GAT1	glycosomal transporter (GAT1) (GAT1)	76.05	27.8	41.12	0	1	4.59264	0.662062	0.011653	+	14.5	9	9	7.36377	28.003	10	8	48587000	7545100	25.3	14	14	3.5046	122.28	20	16	31603000	90288000	21.5	12	12	3.7536	66.211	17	15	24192000	71260000
303	Tb927.10.10610	Tb927.10.10610		protein tyrosine phosphatase, putative	25.449	27.9	67.074	0	1	4.47985	0.651264	0.0333568	+	22.7	4	4	8.82379	33.549	5	3	34095000	4449100	22.3	4	4	4.7312	23.594	4	1	12329000	88915000	22.3	4	4	2.1536	52.117	6	4	40827000	74285000
1023	Tb927.3.4500;Tb11.v5.0629	Tb927.3.4500;Tb11.v5.0629		fumarate hydratase class I, cytosolic	62.262	28.5	26.682	0	2	3.77395	0.576796	0.0146502	+	4.8	2	2	5.95983	13.801	2	2	7920000	1922800	20.2	7	7	2.7874	20.3	5	4	2509900	12804000	23.5	10	10	3.2356	39.539	9	8	5977000	18690000
475	Tb927.10.510;Tb11.v5.0374	Tb927.10.510;Tb11.v5.0374	POMP19	present in the outer mitochondrial membrane proteome 19	37.06	20.4	15.335	0	2	3.554	0.550718	0.0141233	+	13.5	4	4	3.24139	134.86	3	3	9685200	5595600	13.5	4	4	2.574	31.175	4	3	3127400	12213000	14.1	4	4	5.3804	28.24	5	4	7245000	29970000
968	Tb927.3.1840	Tb927.3.1840		3-oxo-5-alpha-steroid 4-dehydrogenase, putative	33.355	31.5	86.965	0	1	3.41381	0.53324	0.00481907	+	26.8	10	10	4.32957	9.5419	10	5	83303000	24996000	29.2	11	11	2.9029	23.09	12	3	31467000	78350000	29.2	11	11	3.1655	9.5426	15	6	42116000	97733000
286	Tb927.1.720;Tb927.1.710;Tb927.1.700	Tb927.1.720		phosphoglycerate kinase (PGKA)	55.747	20	28.17	0	3	3.07392	0.487692	0.000900733	+	10.6	4	4	3.26147	18.15	6	4	16631000	5809600	12	4	4	3.1841	18.491	5	2	5892000	16810000	18.7	7	7	2.7969	25.934	6	1	9445200	20618000
1158	Tb927.5.1710	Tb927.5.1710		ribonucleoprotein p18, mitochondrial precursor, putative	21.226	31.4	29.114	0	1	2.99079	0.475785	0.0261783	+	11.7	2	2	5.04058	NaN	1	0	8404900	1821500	31.4	5	5	2.2839	19.89	8	6	14752000	37208000	31.4	5	5	2.3238	22.736	12	11	9518500	24963000
729	Tb927.11.2380	Tb927.11.2380		phosphoglycerate kinase, putative	100.85	6.6	9.3748	0	1	2.85449	0.455529	0.0413269	+	3.2	2	2	4.34405	NaN	1	1	3506100	639270	1.3	1	1	1.5165	32.935	2	2	1385500	2447700	4.9	4	4	3.5306	14.109	4	4	2332000	7434800
915	Tb927.2.2520;Tb927.2.2510	Tb927.2.2520;Tb927.2.2510	VDAC	voltage-dependent anion-selective channel;voltage-dependent anion-selective channel	29.189	78.5	247.38	0	2	2.82465	0.450964	0.0126272	+	54.8	12	12	3.92572	18.037	15	5	168080000	44111000	73.7	16	16	2.5448	25.758	20	4	126900000	308470000	67.8	16	16	2.2559	14.208	22	5	139680000	295230000
1698	Tb927.9.14550	Tb927.9.14550		unspecified product	67.309	2.1	5.8307	0	1	2.79209	0.44593	0.00461684	+	2.1	1	1	2.29358	1.6508	2	2	2858000	1307700	2.1	1	1	3.1572	NaN	1	0	646570	1377400	2.1	1	1	3.0059	NaN	1	0	582760	1737000
226	Tb927.3.2340;Tb11.v5.0818	Tb927.3.2340;Tb11.v5.0818		peroxin-2,glycosome import protein (gim1) (PEX2);peroxin-2, putative	37.747	11.4	68.275	0	2	2.64356	0.422189	0.0196704	+	5.4	1	1	3.93329	NaN	1	0	3666900	803720	11.4	2	2	2.15	4.9579	2	2	2826500	8362800	11.4	2	2	2.1846	6.9896	2	1	2751300	4938200
516	Tb927.10.7500	Tb927.10.7500		fibrillarin (NOP1)	31.643	10.3	5.2112	0	1	2.63947	0.421517	0.0440269	+	0	0	0	NaN	NaN	0	0	0	0	3.7	1	1	2.3059	NaN	1	0	677480	1062800	3.7	1	1	3.0213	NaN	1	0	557630	2037000
1400	Tb927.7.3940	Tb927.7.3940	MCP16	mitochondrial carrier protein,adenine nucleotide mitochondrial translocator, putative (MCP16)	36.34	25.7	46.881	0	1	2.55997	0.408236	0.0382389	+	9.4	2	2	4.39966	NaN	1	0	5867400	1438200	16.6	4	4	1.7792	17.881	3	3	1689400	4945700	22.7	5	5	2.1432	38.803	4	2	4596000	10079000
434	Tb927.10.3080	Tb927.10.3080		methionine biosynthetic protein, putative	44.444	9.1	10.141	0	1	2.53256	0.40356	0.0218021	+	4.3	2	2	3.69385	29.304	2	1	7014300	2005100	4.8	2	2	1.8634	NaN	1	0	674240	1495300	7.1	3	3	2.3599	17.746	3	3	3159700	8384800
740	Tb927.11.2690	Tb927.11.2690		succinyl-coA:3-ketoacid-coenzyme A transferase, mitochondrial precursor, putative	53.096	29.6	110.11	0	1	2.40792	0.381642	0.0118375	+	16.8	7	7	2.77832	33.584	8	4	26057000	12422000	18.7	8	8	1.8285	16.967	11	6	32830000	56286000	27.2	12	12	2.7482	8.8913	18	11	43653000	103930000
995	Tb927.3.3160	Tb927.3.3160		poly(A) polymerase,polynucleotide adenylyltransferase (PAP)	55.035	10.1	11.782	0	1	2.35271	0.371568	0.0261773	+	8.4	3	3	3.08957	47.342	3	1	9292500	4988000	7.4	3	3	1.5788	25.637	3	1	5628500	9007900	7.4	3	3	2.6698	24.759	3	1	3282500	8193900
432	Tb927.3.1370;Tb927.10.2840	Tb927.3.1370;Tb927.10.2840		40S ribosomal protein S25, putative;ribosomal protein S25, putative	12.56	15.9	4.6929	0	2	2.33883	0.368999	0.0315346	+	15.9	2	2	1.73895	NaN	1	0	6828200	1281500	7.1	1	1	3.6294	NaN	1	0	619200	1961600	15.9	2	2	2.0271	14.337	2	0	2262000	4944200
1784	Tb927.9.7210	Tb927.9.7210		mitochondrial exoribonuclease DSS-1	83.345	14.8	34.42	0	1	2.33209	0.367745	0.000277769	+	6.7	3	3	2.30627	23.976	3	2	7614800	3011400	8.7	4	4	2.4243	30.335	3	3	2983800	8400800	8.5	4	4	2.2685	33.82	4	4	3070300	6039600
921	Tb927.2.340	Tb927.2.340		retrotransposon hot spot protein 4 (RHS4), putative	97.84	9.6	3.1141	0.00064851	1	2.3279	0.366964	0.0233371	+	2.7	2	1	3.27783	NaN	1	1	3205900	1165700	5	4	1	1.7055	NaN	1	0	1298800	2146500	7	6	1	2.2566	NaN	1	0	1194400	2557300
1086	Tb927.4.2410	Tb927.4.2410		hypothetical protein, conserved	128.37	3	9.8995	0	1	2.31267	0.364114	0.0462877	+	1.4	1	1	2.04545	NaN	1	1	768910	414220	1.4	1	1	NaN	NaN	0	0	0	0	3	2	2	2.6148	NaN	1	1	375070	756880
1756	Tb927.9.5320	Tb927.9.5320		nucleolar RNA binding protein, putative	46.864	14.1	15.254	0	1	2.31125	0.363847	0.0233634	+	6.6	2	2	3.26137	NaN	1	1	2341300	742460	3.5	1	1	2.215	NaN	1	0	513730	1096100	11.7	4	4	1.7091	15.165	6	5	4423700	8949800
1330	Tb927.7.1050;Tb927.7.1040	Tb927.7.1050;Tb927.7.1040		40S ribosomal protein S16, putative;40S ribosomal protein S16, putative	16.998	30.2	10.862	0	2	2.26242	0.354574	0.0121063	+	16.8	2	2	2.88326	14.695	2	1	4533200	1876900	18.1	2	2	1.8531	11.915	2	0	3250400	5535900	24.8	3	3	2.1674	3.4664	3	0	4524200	9289200
283	Tb927.1.5000	Tb927.1.5000		hypothetical protein, conserved	30.458	8.1	5.3282	0	1	2.24076	0.350396	0.00261689	+	8.1	2	2	2.45459	15.277	2	1	3813200	1998100	8.1	2	2	2.0086	22.065	2	1	2924300	5987300	8.1	2	2	2.282	13.579	3	2	4084100	7334100
452	Tb927.11.14130;Tb927.10.3840	Tb927.11.14130;Tb927.10.3840		ribosomal protein L18, putative;60S ribosomal protein L18a, putative	20.904	26.8	30.294	0	2	2.2056	0.343527	0.0222677	+	7.8	1	1	2.08668	NaN	1	0	1602600	1300900	0	0	0	NaN	NaN	0	0	0	0	7.8	1	1	2.3313	15.134	2	2	2395300	5060900
1565	Tb927.8.560	Tb927.8.560		hypothetical protein, conserved	64.616	11.4	9.0859	0	1	2.20034	0.34249	0.0171727	+	1.6	1	1	2.80434	2.4895	2	2	5806700	2479600	1.6	1	1	1.6725	NaN	1	0	1396400	2344400	5.4	3	3	2.2713	13.644	3	1	2986100	6100000
1524	Tb927.8.3150	Tb927.8.3150		T-complex protein 1, gamma subunit, putative (TCP-1-gamma)	60.817	10.1	9.2165	0	1	2.17103	0.336666	0.0160096	+	2.7	1	1	2.8845	NaN	1	0	1975800	538570	2.7	1	1	1.8986	NaN	1	0	1790500	3288400	10.1	4	4	1.8685	15.365	4	3	4590500	6954000
1807	Tb927.9.9060	Tb927.9.9060		Lsm12 protein, putative	21.06	15.3	9.2803	0	1	2.14793	0.332021	0.000386806	+	11.1	1	1	2.06441	NaN	1	1	1431700	471970	11.1	2	2	2.1619	0.086155	2	1	1848900	3033700	15.3	3	3	2.2204	14.088	4	2	1824700	4183400
857	Tb927.11.7780	Tb927.11.7780	ATOM46	hypothetical protein, conserved	46.237	40.1	155.59	0	1	2.14335	0.331093	0.00411004	+	31	9	9	2.4185	19.852	11	7	32012000	18189000	31	8	8	2.142	18.002	9	3	22362000	46702000	36	11	11	1.9007	16.36	13	5	23301000	44768000
1778	Tb927.9.7080	Tb927.9.7080		hypothetical protein, conserved	13.925	24.6	26.097	0	1	2.13978	0.330369	0.0170861	+	14.3	1	1	2.10779	15.932	2	2	3588800	1597200	24.6	2	2	1.6796	9.6452	3	2	3072800	4887200	24.6	2	2	2.7674	5.7787	3	2	1192400	3116600
545	Tb927.10.8720	Tb927.10.8720		CCR4-NOT transcription complex subunit 10, putative	61.501	18	22.52	0	1	2.13821	0.33005	0.0104349	+	5.9	3	3	2.52423	37.106	2	0	4024700	1720100	9.2	5	5	1.7296	33.674	5	1	6998700	11170000	15.9	7	7	2.2391	21.871	6	2	6510500	12428000
1219	Tb927.5.940	Tb927.5.940		NADH-dependent fumarate reductase, putative	87.388	36.6	33.567	0	1	2.12267	0.326882	0.00570849	+	27.3	19	6	2.33902	8.5064	6	0	51997000	23867000	29.1	19	7	1.8068	13.089	7	1	30382000	57768000	26.6	19	7	2.2631	10.078	7	0	25578000	56021000
1501	Tb927.8.1960	Tb927.8.1960		hypothetical protein, conserved	48.425	25.8	49.046	0	1	2.07784	0.317613	0.00998385	+	13.6	5	5	2.20887	21.619	6	4	15923000	7069700	12.7	5	5	1.6937	28.091	4	0	8280600	17481000	18.7	7	7	2.3979	15.979	7	4	8520300	18271000
1704	Tb927.9.15290	Tb927.9.15290		hypothetical protein, conserved	149.76	14.4	80.589	0	1	2.05655	0.31314	0.0028846	+	6	6	6	2.29426	17.63	8	5	22072000	9500500	6.7	7	7	1.9274	12.74	7	4	18022000	16435000	6.9	7	7	1.967	20.29	7	5	6979600	14968000
1376	Tb927.7.320	Tb927.7.320		hypothetical protein, conserved (TbRBP8)	20.27	25.6	9.8324	0	1	2.04414	0.310511	0.00897015	+	7.8	1	1	2.13607	NaN	1	1	1610100	613140	17.8	2	2	1.6976	43.133	2	1	2251400	4278400	15.6	2	2	2.3555	5.0325	2	2	1969200	3409500
1322	Tb927.6.600	Tb927.6.600		CCR4 associated factor, putative (CAF1)	38.863	20.2	45.522	0	1	2.0376	0.309119	0.00611513	+	7.7	2	2	1.73904	13.842	3	2	5992700	2768300	10.8	3	3	2.1828	11.708	3	2	4956600	7583200	10.8	3	3	2.2286	34.879	4	2	2755500	6964500
1470	Tb927.7.7500;Tb927.5.300b;Tb927.5.300;Tb11.v5.0215	Tb927.7.7500		thymine-7-hydroxylase, putative (TLP7)	36.926	13.1	9.0064	0	4	2.02892	0.307265	0.00539543	+	7.8	2	2	2.00473	NaN	1	1	2226400	457220	0	0	0	NaN	NaN	0	0	0	0	13.1	4	4	2.0534	36.352	5	3	3919600	5696700
1198	Tb927.5.3800	Tb927.5.3800		glutamine hydrolysing (not ammonia-dependent) carbomoyl phosphate synthase, putative	204.09	42.6	323.31	0	1	2.02225	0.305836	0.00550253	+	33.1	47	47	2.26706	15.363	54	21	561780000	257150000	34.8	47	47	1.7582	17.374	58	19	406370000	652940000	34	49	49	2.0748	14.873	63	21	260470000	511010000
1815	Tb927.9.9660	Tb927.9.9660	ATOM40	hypothetical protein, conserved	38.295	48.7	323.31	0	1	1.99564	0.300082	0.00613059	+	34.5	8	8	2.3107	13.067	12	7	52469000	22962000	39.9	9	9	1.7781	12.847	10	3	34765000	58042000	47.3	11	11	1.9344	14.618	15	8	39427000	77537000
812	Tb927.11.5600	Tb927.11.5600	ATOM14	hypothetical protein, conserved	13.577	19.3	39.734	0	1	1.99527	0.300002	0.0297691	+	19.3	2	2	2.79712	6.2147	2	0	6362900	2033000	19.3	2	2	1.5418	32.64	2	0	6479900	9858700	19.3	2	2	1.8419	4.2243	2	1	3022400	5678500
321	Tb927.9.6070;Tb927.10.11540	Tb927.9.6070;Tb927.10.11540		40S ribosomal protein S3, putative (RPS3);40S ribosomal protein S3, putative (RPS3)	24.216	26.6	12.323	0	2	1.99028	0.298914	0.0163205	+	21	5	5	2.45086	45.789	5	4	27422000	10986000	17.3	4	4	1.5788	4.1201	4	2	10670000	16570000	22.9	5	5	2.0375	3.2423	6	2	10246000	21725000
232	Tb11.v5.0902;Tb927.10.6700	Tb11.v5.0902;Tb927.10.6700		hypothetical protein, conserved;hypothetical protein, conserved	44.395	19.3	47.284	0	2	1.98335	0.297399	0.0118557	+	8.4	3	3	2.08978	25.021	5	4	8959600	3760300	13.4	5	5	1.6133	25.958	5	4	8098700	14154000	11.1	4	4	2.3141	21.264	4	2	1962900	6380700
1371	Tb927.7.2980;Tb927.7.3020	Tb927.7.2980;Tb927.7.3020		hypothetical protein, conserved;hypothetical protein, conserved	21.242	60	59.285	0	2	1.96894	0.294232	0.0100316	+	26.3	4	4	2.09135	23.717	6	3	42895000	23719000	47.9	7	7	1.6272	18.409	9	3	33627000	54455000	40.5	7	7	2.243	18.839	8	4	17131000	36831000
604	Tb927.11.11460	Tb927.11.11460	ATOM69	hypothetical protein, conserved	68.998	36.6	146.8	0	1	1.95536	0.291226	0.00457122	+	15.9	9	9	2.22212	10.474	7	3	32392000	16020000	15.9	8	8	1.8627	36.76	12	10	34656000	76742000	33.2	17	17	1.8062	13.377	19	10	41455000	73906000
1303	Tb927.6.4440	Tb927.6.4440		hypothetical protein, conserved	37.718	20.7	53.531	0	1	1.93858	0.287483	0.00682495	+	11.1	2	2	2.24689	17.144	3	3	7623000	2948600	12.8	3	3	1.8826	30.921	4	3	2307800	4708900	18.2	4	4	1.7223	14.458	5	3	5501300	11613000
1027	Tb927.3.4790;Tb927.3.4750	Tb927.3.4790;Tb927.3.4750		aminopeptidase, putative,metallo-peptidase, Clan MA(E) Family M1;aminopeptidase, putative,metallo-peptidase, Clan MA(E) Family M1	97.251	14.6	31.718	0	2	1.92126	0.283585	0.0407165	+	6.7	5	5	2.66354	32.299	4	2	4706800	2419100	6	5	5	1.3414	74.341	6	4	7561500	9103200	13.2	10	10	1.9849	40.358	11	9	8507100	13961000
1218	Tb927.5.930;Tb11.v5.0613;Tb927.11.6730	Tb927.5.930;Tb11.v5.0613		NADH-dependent fumarate reductase (FRDg);NADH-dependent fumarate reductase, putative	123.69	34.9	323.31	0	3	1.91692	0.282604	0.0143252	+	22.4	23	9	2.23454	20.075	11	6	103130000	85047000	25.8	22	9	1.5392	30.242	9	3	68008000	93729000	26.9	26	13	2.048	14.574	14	4	32406000	65074000
1258	Tb927.6.2520	Tb927.6.2520		hypothetical protein, conserved	90.968	10.5	14.936	0	1	1.91276	0.281662	0.0172611	+	0	0	0	NaN	NaN	0	0	0	0	1.4	1	1	1.9813	NaN	1	1	525760	1378800	1.9	1	1	1.8466	NaN	1	1	1295500	2472800
358	Tb927.11.9710;Tb927.10.13500	Tb927.11.9710;Tb927.10.13500		60S ribosomal protein L10a, putative (RPL10A);60S ribosomal protein L10a	24.597	17.8	44.744	0	2	1.91155	0.281386	0.00796219	+	7	1	1	2.13129	NaN	1	0	2988900	1294000	7	1	1	2.0168	NaN	1	0	2803000	4606000	13.6	2	2	1.625	17.834	4	2	4616300	8569300
823	Tb927.11.6040	Tb927.11.6040		hypothetical protein, conserved	70.825	10.3	17.608	0	1	1.90578	0.280072	0.0384395	+	1.9	1	1	1.61405	15.29	2	2	1651300	997620	1.9	1	1	1.5405	NaN	1	0	645780	963940	10.3	5	5	2.7838	37.781	8	7	5221100	14172000
1146	Tb927.5.1320	Tb927.5.1320		hypothetical protein, conserved	110.96	7.2	28.391	0	1	1.89823	0.278349	0.0195219	+	2.6	2	2	1.8546	15.39	2	1	5037300	3171100	1.4	1	1	1.5333	NaN	1	0	1524200	2259300	6.4	5	5	2.4053	14.065	6	5	6675000	13049000
1030	Tb927.3.4850	Tb927.3.4850		enoyl-CoA hydratase, mitochondrial precursor, putative	28.605	68.2	323.31	0	1	1.89217	0.276961	0.00551678	+	66.7	18	18	2.06565	12.824	25	5	467480000	227300000	61.8	17	17	1.6568	10.766	29	8	470510000	809420000	67	19	19	1.9795	6.4463	30	10	229250000	466150000
285	Tb927.1.640	Tb927.1.640		BRCA2	176.31	1.8	3.625	0	1	1.88786	0.27597	0.0366774	+	1.8	2	2	2.57938	NaN	1	1	2026000	731340	1.8	2	2	1.3719	NaN	1	1	653810	1011100	0.7	1	1	1.9014	NaN	1	1	1090300	1569700
1325	Tb927.6.850;Tb11.v5.0689	Tb927.6.850;Tb11.v5.0689		ccr4-not transcription complex subunit 2;hypothetical protein, conserved	37.396	13.3	6.6312	0	2	1.86038	0.269602	0.00239784	+	0	0	0	NaN	NaN	0	0	0	0	10.6	2	2	1.8691	NaN	1	0	1318700	1476900	13.3	3	3	1.8517	24.567	4	2	4223400	6504500
375	Tb927.10.14550	Tb927.10.14550		ATP-dependent DEAD/H RNA helicase, putative	71.366	21.1	142.79	0	1	1.85875	0.269221	0.00452272	+	18	10	9	1.91924	11.98	11	4	27707000	13147000	19.2	11	10	1.6568	19.482	14	8	35267000	46331000	18	10	9	2.0196	7.717	12	6	28546000	37387000
1150	Tb927.5.1490	Tb927.5.1490		eukaryotic initiation factor 4a, putative	122.1	6.8	20.421	0	1	1.85397	0.268103	0.00547635	+	1.5	1	1	2.03409	NaN	1	0	1184300	540730	2.4	2	2	1.6351	9.6228	3	3	2197200	4235500	2.7	2	2	1.916	40.575	3	2	1542200	2816100
1232	Tb927.6.1550	Tb927.6.1550		leucine-rich repeat protein (LRRP), putative	38.864	28.3	38.703	0	1	1.84909	0.266957	0.0118921	+	12.2	3	3	1.97691	10.655	3	1	10774000	4231300	22.7	6	6	1.5287	27.681	5	0	14222000	23269000	23.8	5	5	2.092	11.205	4	1	6041400	12826000
385	Tb927.10.1510	Tb927.10.1510		NOT1 (NOT1)	259.12	16.9	104.27	0	1	1.84163	0.265203	0.0153859	+	4.4	7	7	1.95229	16.502	4	3	11710000	5046200	4.1	7	7	1.4894	23.58	6	3	8469100	11497000	7.9	14	14	2.1481	20.618	16	12	9357000	22427000
244	Tb927.1.120;Tb11.v5.0295;Tb927.2.1120;Tb11.0820	Tb927.1.120		retrotransposon hot spot protein 4 (RHS4), putative	98.024	19.7	58.981	0	4	1.83684	0.26407	0.0314732	+	6.4	4	1	2.33579	NaN	1	1	1298900	504800	7.2	5	1	1.3557	NaN	1	1	387140	1215700	15.5	10	3	1.9571	58.37	2	1	1106400	3656000
300	Tb927.10.10410;Tb11.v5.0535	Tb927.10.10410;Tb11.v5.0535		DNA replication licensing factor MCM8, putative;minichromosome maintenance (MCM) complex subunit, putative	77.53	16.3	31.329	0	2	1.82589	0.261474	0.0221306	+	7.2	4	4	2.21504	32.593	3	2	3813700	7067000	6.6	4	4	1.422	24.485	3	0	4073400	5847900	9.4	6	6	1.9326	24.139	6	4	4583600	6632800
722	Tb927.11.2060;Tb927.11.2050	Tb927.11.2060;Tb927.11.2050		60S acidic ribosomal subunit protein, putative;60S acidic ribosomal subunit protein, putative	34.627	16.4	35.035	0	2	1.81637	0.259205	0.0103912	+	9.6	2	2	2.16272	3.9035	2	0	10455000	5175900	13.3	3	3	1.6792	20.432	3	1	13546000	21202000	16.4	4	4	1.6501	17.954	4	0	16181000	25433000
590	Tb927.11.10910;Tb927.11.10790	Tb927.11.10910;Tb927.11.10790		40S ribosomal protein SA, putative;40S ribosomal protein SA, putative	27.609	38.9	66.143	0	2	1.81583	0.259075	0.0135893	+	23.4	5	5	2.21004	12.724	5	1	31212000	15832000	20.5	4	4	1.5878	6.2086	5	2	19243000	31236000	23.4	5	5	1.7062	21.723	6	2	32721000	41450000
1788	Tb927.9.7710	Tb927.9.7710		hypothetical protein, conserved	20.39	16.2	8.794	0	1	1.81443	0.25874	0.0157147	+	6.3	1	1	2.07469	NaN	1	0	4509200	2206700	6.3	1	1	1.4647	NaN	1	0	4477300	6077800	6.3	1	1	1.9657	NaN	1	0	2608700	4538100
420	Tb927.10.240	Tb927.10.240		peroxin 14, putative (PEX14)	39.937	36.9	62.321	0	1	1.81295	0.258386	0.00151192	+	15.3	5	5	1.87094	19.608	7	6	25718000	13821000	18	5	5	1.6979	105.62	6	5	41880000	29407000	31.1	9	9	1.8758	23.496	11	4	23325000	44938000
1022	Tb927.3.4490	Tb927.3.4490		protein farnesyltransferase alpha subunit, putative	70.347	13.2	24.244	0	1	1.80282	0.255953	0.00321517	+	6.4	3	3	1.94943	22.106	4	1	8225300	4977700	11.4	5	5	1.6546	10.041	8	4	10456000	14124000	13.2	6	6	1.8166	16.16	7	2	5457500	11774000
172	Tb927.10.5340;Tb927.10.5330;Tb11.v5.1060;Tb11.v5.0243	Tb927.10.5340;Tb927.10.5330;Tb11.v5.1060;Tb11.v5.0243		40S ribosomal protein S18, putative (RPS18);40S ribosomal protein S18, putative;40S ribosomal protein S18, putative;40S ribosomal protein S18, putative	17.51	20.9	80.511	0	4	1.79992	0.255254	0.00353621	+	15.7	2	2	1.82522	27.144	2	1	9221900	5834200	9.2	1	1	1.9464	50.986	2	1	4755700	6527200	20.9	3	3	1.6414	10.472	3	0	6455500	11177000
1362	Tb927.7.2670	Tb927.7.2670		zinc finger protein family member, putative (ZC3H21)	49.686	57	291.88	0	1	1.79893	0.255014	0.00173134	+	44	14	12	1.90705	13.431	16	9	51055000	32823000	51.2	17	14	1.6916	14.194	16	7	59842000	83947000	49.7	16	13	1.8046	10.55	16	6	33872000	62784000
1024	Tb927.3.4530	Tb927.3.4530		hypothetical protein, conserved	26.774	29.4	52.887	0	1	1.7971	0.254573	0.0296711	+	29	4	4	2.11707	5.5887	5	3	11483000	6010200	14.9	3	3	1.3332	33.503	4	3	6584400	10509000	23.9	3	3	2.0563	22.018	6	3	7909200	14556000
750	Tb927.11.3240	Tb927.11.3240		T-complex protein 1, zeta subunit, putative (TCP-1-zeta)	59.579	18.9	43.145	0	1	1.79133	0.253175	0.0427085	+	5.9	2	2	1.40154	164.83	3	2	3281200	1500900	2	1	1	1.6035	NaN	1	0	1102000	1659500	11.9	4	4	2.5577	18.555	2	1	1655700	4628800
875	Tb927.11.900	Tb927.11.900		isocitrate dehydrogenase, putative (IDH)	46.77	31.2	57.685	0	1	1.77102	0.248224	0.0187714	+	18.4	6	5	2.03832	7.2405	5	2	13102000	5870300	15.3	5	4	1.4132	33.848	6	4	19592000	22164000	28.8	10	9	1.9284	16.743	13	5	21993000	40043000
656	Tb927.11.14090	Tb927.11.14090		hypothetical protein, conserved	51.674	12.1	10.109	0	1	1.75909	0.245287	0.0111191	+	4.2	2	2	2.08303	15.323	3	2	7494700	3644300	4.2	2	2	1.5779	11.268	2	0	3817200	6415000	12.1	4	4	1.6561	17.037	6	4	7436500	10953000
466	Tb927.10.4570;Tb927.10.4560	Tb927.10.4570;Tb927.10.4560		elongation factor 2;elongation factor 2	94.333	24.1	97.346	0	2	1.75887	0.245234	0.0369426	+	11.6	7	7	2.41604	40.778	9	6	22522000	16639000	13.1	8	8	1.4113	12.932	12	9	25524000	34120000	22.9	15	15	1.5958	17.492	17	5	42986000	65980000
225	Tb11.v5.0807;Tb927.9.13510	Tb11.v5.0807;Tb927.9.13510		ribonuclease, putative;Poly(A)-specific ribonuclease PARN-3	64.261	33	71.392	0	2	1.75546	0.24439	0.0106839	+	14.5	7	7	2.01715	20.523	9	4	49948000	25470000	19.1	9	9	1.5109	8.6937	10	2	34654000	47730000	27.4	11	11	1.775	9.4391	14	8	26417000	45083000
780	Tb927.11.4450	Tb927.11.4450		ALBA-Domain Protein (ALBA2)	12.757	31.6	6.6692	0	1	1.74419	0.241594	0.0198997	+	0	0	0	NaN	NaN	0	0	0	0	23.9	2	2	1.806	15.658	2	0	3433800	6857900	31.6	3	3	1.6845	7.2543	3	0	8034000	14288000
944	Tb927.2.5240	Tb927.2.5240		PRP19-like protein, putative (TbPRP19)	54.268	48.3	306.89	0	1	1.74156	0.240938	0.0130528	+	35.6	13	13	1.98464	8.1371	17	11	71277000	43096000	39.5	15	15	1.4603	25.247	17	6	56515000	70738000	44.6	18	18	1.8226	8.3654	19	6	36603000	61982000
660	Tb927.11.14250	Tb927.11.14250		T-complex protein 1, epsilon subunit, putative (TCP-1-epsilon)	59.381	28.6	70.429	0	1	1.72734	0.237379	0.0134239	+	6.9	2	2	1.46047	NaN	1	1	2193500	1738500	12.5	5	5	1.7642	18.172	5	4	6206900	11353000	21	7	7	2.0003	19.059	7	3	8639900	12719000
834	Tb927.11.6350	Tb927.11.6350		AAA ATPase, putative	141.13	4.2	7.6095	0	1	1.72266	0.236199	0.0246398	+	1.4	1	1	1.79688	10.523	2	2	3014600	1815700	0	0	0	NaN	NaN	0	0	0	0	2.4	2	2	1.6515	14.725	2	2	1408000	2946000
1634	Tb927.9.10560	Tb927.9.10560	ATOM19	hypothetical protein, conserved	19.035	17.9	4.3893	0	1	1.72044	0.235639	0.00225063	+	4.8	1	1	1.60586	NaN	1	0	1295700	978730	13.1	1	1	1.7438	NaN	1	0	2555000	4206100	13.1	1	1	1.8185	NaN	1	1	2924600	5384600
1427	Tb927.7.5290	Tb927.7.5290		hypothetical protein, conserved	81.281	11.4	15.732	0	1	1.72023	0.235586	0.00182194	+	1.9	1	1	1.61491	NaN	1	0	524490	541640	2.5	1	1	1.8032	NaN	1	1	703900	1010600	1.3	1	1	1.7481	NaN	1	0	903120	1715500
1433	Tb927.7.560	Tb927.7.560		hypothetical protein, conserved	86.992	3.9	7.4631	0	1	1.7154	0.234367	0.00984562	+	1.7	1	1	1.74429	NaN	1	0	1569500	993130	0	0	0	NaN	NaN	0	0	0	0	1.7	1	1	1.687	NaN	1	0	791260	1776700
494	Tb927.10.6070	Tb927.10.6070		universal minicircle sequence binding protein (UMSBP), putative,predicted zinc finger protein	14.566	56.4	79.233	0	1	1.70948	0.232865	0.00756289	+	47.1	5	4	1.94659	3.1483	10	3	87804000	45291000	47.1	5	4	1.6448	5.9237	11	4	84293000	139250000	47.1	5	4	1.5603	7.6838	9	0	42715000	70993000
937	Tb927.2.4590;Tb11.v5.0820;Tb927.2.4610	Tb927.2.4590;Tb11.v5.0820;Tb927.2.4610		branched-chain amino acid aminotransferase, putative;branched-chain amino acid aminotransferase, putative;branched-chain amino acid aminotransferase, putative	40.432	25.6	17.276	0	3	1.70927	0.232812	0.0185073	+	1.9	1	1	2.04897	NaN	1	0	653210	474260	14.4	4	4	1.4189	5.3362	4	0	6597100	8682300	18.8	5	5	1.7177	13.644	5	1	11425000	18158000
1213	Tb927.5.760	Tb927.5.760		cell cycle sequence binding phosphoprotein (RBP33), putative	79.048	5.4	4.2727	0	1	1.7073	0.23231	0.0308703	+	2	1	1	1.72936	NaN	1	1	583150	448170	2	1	1	1.3327	NaN	1	1	1159600	1645500	2	1	1	2.1593	NaN	1	1	473420	1106100
1103	Tb927.4.3690	Tb927.4.3690		hypothetical protein, conserved	48.527	46.2	168.56	0	1	1.70463	0.231631	0.00102551	+	37.6	13	13	1.7008	12.351	17	7	52913000	31244000	41.7	13	13	1.6366	33.775	14	6	50087000	63051000	37.6	13	13	1.7795	72.93	19	11	36000000	49583000
1242	Tb927.6.2150	Tb927.6.2150		cell division cycle protein 16, putative,cell division cycle protein 16 homolog, putative	61.277	16.5	37.612	0	1	1.70417	0.231513	0.0448428	+	2.7	1	1	2.21263	NaN	1	0	2719500	1174500	2.7	1	1	1.2339	NaN	1	0	1191400	1288900	6.9	3	3	1.8128	30.212	3	0	2958200	5372200
586	Tb927.11.10670	Tb927.11.10670		glycosyl hydrolase, putative	133.9	4.3	16.572	0	1	1.70271	0.23114	0.0024685	+	2.2	2	2	1.57973	20.109	3	2	5486000	2480100	1.2	1	1	1.7617	NaN	1	0	1555100	2269000	2.2	2	2	1.7738	25.206	2	1	2392300	2998200
1072	Tb927.4.1670	Tb927.4.1670		hypothetical protein, conserved	17.389	9.2	38.08	0	1	1.70204	0.23097	0.0119634	+	9.2	1	1	1.97149	NaN	1	1	1621500	840220	9.2	1	1	1.6956	NaN	1	1	1179300	2245700	9.2	1	1	1.475	NaN	1	0	1269600	2145100
940	Tb927.2.5050	Tb927.2.5050		protein phosphatase 2C, putative	34.853	8.2	2.3752	0.0041667	1	1.69388	0.228883	0.0354358	+	2.8	1	1	2.26886	NaN	1	0	3078000	1409500	8.2	2	2	1.4008	6.8095	2	1	3063000	5408300	2.8	1	1	1.5292	NaN	1	0	1210800	1247700
854	Tb927.11.7500;Tb927.11.7490	Tb927.11.7500;Tb927.11.7490		hypothetical protein, conserved;hypothetical protein, conserved	13.594	7.8	5.0336	0	2	1.69351	0.228787	0.0222604	+	7.8	1	1	2.11761	NaN	1	1	4813300	2719600	7.8	1	1	1.4445	NaN	1	0	4452700	7117600	7.8	1	1	1.5878	4.7001	2	2	5319900	8674600
166	Tb927.10.6060;Tb11.v5.0199	Tb927.10.6060;Tb11.v5.0199		universal minicircle sequence binding protein (UMSBP), putative,DNA-binding protein HEXBP, putative,zinc finger protein;universal minicircle sequence binding protein, putative	21.836	72.8	97.373	0	2	1.6914	0.228247	0.022756	+	66.7	8	7	1.96305	16.385	13	7	70936000	37882000	50.2	6	5	1.3455	12.787	10	4	106430000	104660000	54.5	7	6	1.832	12.604	9	2	32947000	57923000
1268	Tb927.6.3350	Tb927.6.3350		hypothetical protein, conserved (YCF45)	59.527	1.9	1.9474	0.0090395	1	1.67606	0.224289	0.00760516	+	1.9	1	1	1.69687	NaN	1	0	2951200	1677100	0	0	0	NaN	NaN	0	0	0	0	1.9	1	1	1.6555	NaN	1	0	844360	1722400
382	Tb927.10.14930	Tb927.10.14930		zinc finger protein family member, putative (ZC3H39)	31.519	25.6	23.609	0	1	1.6693	0.222534	0.00288749	+	10.9	2	2	1.80385	17.039	2	1	893860	438460	4.6	1	1	1.6204	NaN	1	1	369620	673100	16.5	3	3	1.5914	34.188	2	1	633210	892130
1780	Tb927.9.7150	Tb927.9.7150		RNA pseudouridylate synthase protein, putative	140.81	4.3	34.025	0	1	1.66279	0.220838	0.0289534	+	4.3	4	4	2.08952	112.32	2	1	6474300	2782400	2.7	2	2	1.3421	NaN	1	0	1097800	1358900	2.7	2	2	1.6394	9.3058	2	2	1075200	2011800
1758	Tb927.9.5520	Tb927.9.5520		ubiquitin carboxyl-terminal hydrolase, putative,cysteine peptidase, Clan CA, family C19, putative	151.16	12.1	49.918	0	1	1.66137	0.220466	0.0193089	+	4.2	5	5	1.97871	13.951	6	4	10385000	4830900	4.5	5	5	1.3863	8.1828	5	3	6525300	10606000	10.7	11	11	1.6717	16.486	12	7	9785200	16852000
1640	Tb927.9.10770	Tb927.9.10770		Polyadenylate-binding protein 2 (Poly(A)-binding protein 2) (Poly(A)-binding protein II) (PABII) (Polyadenylate-binding nuclear protein 1) (Nuclear poly(A)-binding protein 1) (PABP2), putative (PABP2)	62.147	35.7	116.32	0	1	1.65863	0.21975	0.0280598	+	18.2	7	7	2.13056	24.901	6	3	16409000	12616000	21.8	8	8	1.4657	23.609	11	7	26354000	34400000	35.7	15	15	1.4612	21.28	17	5	49552000	77501000
1762	Tb927.9.5840;Tb927.9.5750	Tb927.9.5840;Tb927.9.5750		unspecified product (TRYP1);unspecified product (TRYP1)	22.424	50.8	29.631	0	2	1.65823	0.219645	0.0141826	+	26.1	5	5	1.9019	11.55	6	0	70026000	37041000	22.6	5	5	1.411	27.621	6	1	68066000	75847000	29.1	5	5	1.6991	5.5199	5	0	34833000	57107000
910	Tb927.2.1790	Tb927.2.1790		hypothetical protein, conserved	13.117	34.8	8.048	0	1	1.65583	0.219015	0.0410829	+	15.7	2	2	2.19173	4.5784	3	2	10759000	5225200	27.8	3	3	1.2876	12.114	2	0	9470700	12131000	27.8	3	3	1.6087	22.66	3	1	5315900	8458700
179	Tb927.11.12740.2;Tb927.11.12740.1;Tb11.v5.0292	Tb927.11.12740.2;Tb927.11.12740.1;Tb11.v5.0292		unspecified product;unspecified product;hypothetical protein, conserved	35.67	4.4	5.0347	0	3	1.65279	0.218218	0.0328928	+	4.4	1	1	1.56887	5.7389	2	2	3139500	2474100	0	0	0	NaN	NaN	0	0	0	0	4.4	1	1	1.7412	NaN	1	1	989110	1227700
514	Tb927.10.7430	Tb927.10.7430		GTP-binding protein, putative	51.559	34.5	119.55	0	1	1.64848	0.217082	0.00258743	+	32	10	10	1.60534	18.446	13	3	89868000	51760000	30.1	9	9	1.5761	32.236	10	1	62601000	94644000	32.4	10	10	1.7705	20.214	11	4	54020000	74893000
1532	Tb927.8.3530	Tb927.8.3530		glycerol-3-phosphate dehydrogenase [NAD ], glycosomal	37.805	36.2	99.265	0	1	1.64404	0.215912	0.0192953	+	28.5	9	9	1.82969	8.1831	12	2	270440000	154500000	36.2	10	10	1.3446	8.0923	15	0	227100000	310540000	35.9	10	10	1.8062	9.7639	15	4	161830000	290080000
748	Tb927.11.3100	Tb927.11.3100		hypothetical protein, conserved	39.598	6.4	22.527	0	1	1.64314	0.215676	0.0159248	+	6.4	2	2	1.722	5.8678	4	4	7232300	4051900	3.9	1	1	1.8685	NaN	1	1	1660800	2503200	6.4	2	2	1.3788	6.7711	3	2	3499500	4770500
1273	Tb927.6.3630	Tb927.6.3630	SPL	sphingosine 1-phosphate lyase, putative (SPL)	59.525	20.1	16.011	0	1	1.63892	0.214557	0.0199639	+	6.5	4	4	1.94939	22.535	4	1	11036000	6767700	12.5	6	6	1.3703	6.8206	5	2	15241000	21091000	13	6	6	1.648	28.612	6	3	10149000	19997000
1316	Tb927.6.5110	Tb927.6.5110		damage-specific DNA binding protein, putative	138.21	10.5	86.403	0	1	1.63517	0.213563	0.0356266	+	5.5	5	5	1.99529	18.295	5	2	4055500	2368300	5.4	5	5	1.2519	24.867	6	5	4314700	5930600	5.8	5	5	1.7503	10.264	5	1	2408100	4131200
398	Tb927.10.160	Tb927.10.160		RNA polymerase II	42.948	10.7	5.7719	0	1	1.63397	0.213243	0.00370709	+	2.1	1	1	1.69025	NaN	1	1	1044200	674310	2.1	1	1	1.5016	NaN	1	0	908730	1369500	6.4	2	2	1.7188	12.766	2	0	1309700	2416700
1540	Tb927.8.4330	Tb927.8.4330		small GTP-binding protein Rab11 (RAB11)	23.527	31.5	9.0178	0	1	1.63156	0.212602	0.0068272	+	5.1	1	1	1.80414	NaN	1	0	1355900	512280	5.1	1	1	1.6301	NaN	1	0	1015800	1273900	26.4	4	4	1.4768	10.707	4	1	4903900	7732800
1550	Tb927.8.4920	Tb927.8.4920		hypothetical protein, conserved	58.293	8.3	8.6162	0	1	1.63058	0.212343	0.0227597	+	5.2	2	2	2.02388	18.792	2	0	3969000	2547700	8.3	3	3	1.4647	10.936	3	0	4374800	5459700	8.3	3	3	1.4625	17.001	3	0	2851100	4681800
460	Tb927.10.4200	Tb927.10.4200		hypothetical protein, conserved	99.871	31.8	163.7	0	1	1.62927	0.211993	0.0247786	+	20.7	16	16	1.87762	31.262	14	3	47047000	28488000	20.8	16	16	1.3035	49.95	19	8	48195000	65991000	24.4	19	19	1.7671	19.318	19	5	34171000	50157000
1602	Tb927.8.6900	Tb927.8.6900		hypothetical protein, conserved	23.536	61.6	44.228	0	1	1.62715	0.211427	0.0143598	+	46.9	8	8	1.74359	11.627	8	2	21023000	25562000	36.5	6	6	1.3758	6.3774	7	3	19867000	22627000	48.8	9	9	1.7959	16.598	9	2	12154000	35562000
931	Tb927.2.4210	Tb927.2.4210		glycosomal phosphoenolpyruvate carboxykinase (PEPCK)	58.564	54.1	157.99	0	1	1.62481	0.210803	0.0101254	+	30.5	13	13	1.76863	10.539	13	4	53734000	31210000	35.8	16	16	1.4137	8.9575	16	6	67928000	93169000	51.4	21	21	1.7156	7.5706	25	6	90669000	164550000
1182	Tb927.5.2960	Tb927.5.2960		phosphoribosylpyrophosphate synthetase, putative (PRS)	41.855	11.1	42.494	0	1	1.62404	0.210596	0.00130492	+	3.6	1	1	1.65939	NaN	1	0	1359900	811530	8	2	2	1.5456	3.0472	2	0	1666300	2672800	11.1	3	3	1.6701	14.668	2	0	1091800	1908300
1596	Tb927.8.6650	Tb927.8.6650		RNA-binding protein, putative (DRBD12)	71.652	9.5	14.637	0	1	1.62123	0.209844	0.0298635	+	1.4	1	1	1.82512	NaN	1	0	6486000	4811500	3.8	2	2	1.266	9.3679	2	0	7585600	10555000	5.6	3	3	1.8442	12.313	3	1	4971000	10095000
1632	Tb927.9.10500	Tb927.9.10500		hypothetical protein, conserved	59.455	6	13.296	0	1	1.61943	0.209363	0.0161341	+	2.6	1	1	1.53198	NaN	1	1	1942600	972920	6	2	2	1.9268	11.145	3	2	1842600	3316300	6	2	2	1.4388	5.1006	2	0	1679100	1915300
1571	Tb927.8.5900	Tb927.8.5900		hypothetical protein, conserved	14.715	38	13.117	0	1	1.6172	0.208764	0.00391518	+	9.3	1	1	1.73687	16.199	2	2	3137000	2208600	38	4	4	1.498	9.5439	4	1	14148000	13156000	28.7	3	3	1.6256	9.8393	3	2	6034700	7343500
1641	Tb927.9.10820	Tb927.9.10820		hypothetical protein, conserved	72.217	3.4	4.014	0	1	1.60846	0.20641	0.00958912	+	1.9	1	1	1.5053	NaN	1	0	1254200	1106200	1.9	1	1	1.8383	NaN	1	0	931240	1792100	1.9	1	1	1.5038	NaN	1	0	1080600	1526300
601	Tb927.11.11370;Tb927.11.11360	Tb927.11.11370;Tb927.11.11360		receptor for activated C kinase 1 (RACK1);receptor for activated C kinase 1 (RACK1)	34.69	33	51.334	0	2	1.60749	0.206147	0.0228885	+	13.5	3	3	1.88783	27.163	4	2	11608000	8004300	13.8	3	3	1.3188	21.156	2	0	7839200	8721200	27	7	7	1.6684	8.0359	9	6	15894000	26793000
366	Tb927.10.1390	Tb927.10.1390		hypoxanthine-guanine phosphoribosyltransferase, putative	26.36	41.9	52.65	0	1	1.60433	0.205293	0.0147502	+	30.8	5	5	1.687	17.65	7	5	30446000	19226000	37.2	6	6	1.3641	18.359	7	5	26558000	44973000	37.2	6	6	1.7944	15.99	8	2	24263000	41002000
362	Tb927.10.13720	Tb927.10.13720		RNA-binding protein, putative (RBP29)	40.678	25.2	36.341	0	1	1.603	0.204932	0.0400672	+	10.9	6	6	2.07822	17.525	6	2	15711000	8380700	8	5	5	1.2728	12.389	6	0	6430400	9081300	14.1	7	7	1.5572	2.8965	9	2	7398400	12145000
413	Tb927.10.6370;Tb927.10.220	Tb927.10.6370;Tb927.10.220		60S ribosomal proteins L37, putative;60S ribosomal protein L37a, putative	10.458	19.4	39.368	0	2	1.60273	0.204861	0.00095862	+	19.4	1	1	1.55246	NaN	1	0	2985200	1690700	19.4	1	1	1.6661	NaN	1	0	1586600	3500500	19.4	1	1	1.5917	NaN	1	0	1949700	2820100
841	Tb927.11.6720	Tb927.11.6720		hypothetical protein, conserved	117.56	12.7	60.284	0	1	1.60153	0.204535	0.0221932	+	6.8	5	5	1.53163	20.114	6	4	8640800	5859600	5.6	4	4	1.3767	5.8522	2	0	3952100	5700100	5.6	4	4	1.9481	9.2724	3	1	3856400	6508200
1541	Tb927.8.4380	Tb927.8.4380	ATOM12	hypothetical protein, conserved	11.86	18.1	3.5096	0	1	1.59879	0.203791	0.0260858	+	18.1	2	2	1.29169	NaN	1	1	1298200	766990	11.4	1	1	1.6803	NaN	1	1	1555900	2593000	11.4	1	1	1.8829	NaN	1	0	1456000	2208300
1051	Tb927.3.760	Tb927.3.760		hypothetical protein, conserved	60.033	15.5	19.132	0	1	1.59752	0.203446	0.00821683	+	4.5	2	2	1.4768	33.443	2	2	2381700	1625800	2.4	1	1	1.5332	NaN	1	0	887790	1036700	10.2	5	5	1.8006	30.798	2	1	1265000	2934300
1473	Tb927.7.850	Tb927.7.850		hypothetical protein, conserved	36.845	18.9	45.059	0	1	1.59698	0.203299	0.0157491	+	12.3	3	3	1.88548	20.047	3	0	7834300	4769600	15.6	4	4	1.423	42.954	3	0	7676900	11535000	12.3	3	3	1.518	17.881	4	1	5871300	7915300
1564	Tb927.8.5580	Tb927.8.5580		hypothetical protein, conserved	526.41	6.8	73.337	0	1	1.59561	0.202927	0.00100148	+	2.5	9	9	1.64252	132.81	7	6	12974000	35312000	1.6	5	5	1.532	34.706	7	4	13849000	16385000	3.2	11	11	1.6144	15.723	10	6	9908000	45894000
1373	Tb927.7.3040	Tb927.7.3040		hypothetical protein, conserved	69.073	7.7	10.188	0	1	1.59399	0.202486	0.0196103	+	1.7	1	1	NaN	NaN	0	0	0	0	4.1	2	2	1.6405	53.2	2	1	721920	1571400	3.5	2	2	1.5488	41.413	2	1	487640	1045700
1617	Tb927.8.7990	Tb927.8.7990		hypothetical protein, conserved	550.54	1.7	12.35	0	1	1.58796	0.200839	0.00280897	+	0.6	3	3	1.54361	16.404	2	0	3365000	2361200	0.5	2	2	1.7018	NaN	1	0	1527300	2506500	0.7	3	3	1.5243	18.48	3	2	2502400	4033800
1356	Tb927.7.2340;Tb927.7.2370	Tb927.7.2340;Tb927.7.2370		40S ribosomal protein S15, putative;40S ribosomal protein S15, putative	17.474	28.3	25.555	0	2	1.58494	0.200012	0.00479091	+	12.5	1	1	1.51007	NaN	1	0	1874400	862070	15.8	2	2	1.5192	14.556	2	1	4533600	11243000	28.3	3	3	1.7355	7.9025	4	0	5051100	8666900
1516	Tb927.8.2770;Tb11.v5.0808	Tb927.8.2770		insulin receptor,Ryanodine receptor	342.48	4.5	29.367	0	2	1.58445	0.199879	0.0163786	+	1.9	6	6	1.55403	23.217	6	4	9506000	6306200	0.9	3	3	1.8532	30.401	3	2	3068800	4363600	2.3	7	7	1.3812	8.4115	6	1	4162800	5931700
237	Tb927.11.11330;Tb11.v5.1035;Tb11.v5.1034;Tb927.11.11290	Tb927.11.11330;Tb11.v5.1035		heat shock protein 70;heat shock protein 70 (hsp70), putative	71.408	60.2	323.31	0	4	1.58331	0.199567	0.010248	+	50.5	31	27	1.7798	22.917	37	18	260110000	163110000	53.3	31	28	1.4121	31.166	41	13	293830000	360650000	54.2	35	30	1.5793	6.8891	45	15	263320000	420410000
811	Tb927.11.5590	Tb927.11.5590		hypothetical protein, conserved	82.5	5.9	3.895	0	1	1.58242	0.199323	0.0469524	+	2.9	1	1	1.47811	NaN	1	0	683620	559140	1.3	1	1	NaN	NaN	0	0	0	0	1.3	1	1	1.6941	NaN	1	0	430350	432450
1110	Tb927.4.410	Tb927.4.410		CAF 40 (CAF40)	35.32	20.9	16.622	0	1	1.58132	0.199019	0.0101049	+	3.8	1	1	1.6716	NaN	1	0	2257300	1507800	6.6	2	2	1.3861	3.7538	2	0	2147700	2697800	14.6	3	3	1.7066	52.942	3	2	2043400	4606800
1418	Tb927.7.460	Tb927.7.460		protein farnesyltransferase beta subunit (TbPFT)	65.418	15.6	22.997	0	1	1.57685	0.19779	0.0229523	+	12	6	6	1.79943	11.221	6	0	28487000	18237000	14.2	6	6	1.2928	10.438	6	1	16086000	22740000	13.7	6	6	1.6854	9.9536	7	2	9936400	16961000
1257	Tb927.6.2510	Tb927.6.2510		hypothetical protein, conserved	16.92	33.6	60.217	0	1	1.57259	0.196616	0.013802	+	13	1	1	1.81752	NaN	1	0	1581000	920240	13	1	1	1.5295	NaN	1	1	656000	1148900	18.5	2	2	1.399	27.771	3	0	4136600	4743500
458	Tb927.10.4120;Tb927.10.4110	Tb927.10.4120;Tb927.10.4110		60S ribosomal protein L30 (RPL30);60S ribosomal protein L30 (RPL30)	11.512	68.6	59.599	0	2	1.57201	0.196454	0.00668625	+	59	7	7	1.71736	13.537	9	4	53147000	33801000	52.4	7	7	1.4305	59.989	9	1	32320000	56503000	68.6	8	8	1.5813	17.44	10	3	30365000	32251000
324	Tb927.10.11760	Tb927.10.11760		pumilio/PUF RNA binding protein 6 (PUF6)	93.062	8.4	18.862	0	1	1.57151	0.196316	0.0170138	+	2	1	1	1.55698	NaN	1	0	563800	564770	2	1	1	1.3616	NaN	1	0	675880	1154600	6.2	4	4	1.8307	38.886	4	2	2377800	4217200
501	Tb927.10.6460	Tb927.10.6460		protein phosphatase 2B, putative	44.052	9.5	6.1978	0	1	1.56801	0.195348	0.0115625	+	5.6	2	2	1.76519	18.163	2	0	3940000	2538700	5.6	2	2	1.3871	15.282	2	0	2985800	3633400	3.3	1	1	1.5745	1.2805	2	2	1798200	3455100
1723	Tb927.9.2730	Tb927.9.2730		hypothetical protein, conserved	147.24	0.7	3.3642	0	1	1.5609	0.193374	0.000416517	+	0.7	1	1	1.52276	NaN	1	0	1621900	994350	0.7	1	1	1.5707	NaN	1	0	950370	1670600	0.7	1	1	1.59	5.0653	2	2	1670800	2236900
1381	Tb927.7.3400	Tb927.7.3400		hypothetical protein, conserved	49.061	4.6	2.5249	0.0024375	1	1.55692	0.192267	0.0130092	+	1.6	1	1	1.7972	NaN	1	0	6835000	3776400	4.6	2	2	1.4181	27.893	2	0	4741200	7212400	1.6	1	1	1.4808	NaN	1	0	3534600	5107000
828	Tb927.11.620;Tb927.10.9000	Tb927.11.620		hypothetical protein, conserved	146.61	7.1	17.692	0	2	1.55501	0.191734	0.0032578	+	2.4	3	3	1.51449	24.266	3	1	9459200	5714600	4.2	4	4	1.6692	17.649	4	3	6434300	8640400	5	6	6	1.4874	16.938	6	1	10372000	13445000
1160	Tb927.5.1780	Tb927.5.1780		hypothetical protein, conserved	48.192	31.7	39.272	0	1	1.55345	0.191299	0.0392239	+	22.1	7	7	2.01788	29.656	8	6	13720000	6605200	21.6	7	7	1.3886	23.004	8	4	11823000	17450000	31.7	10	10	1.3379	20.328	13	9	14718000	23033000
1726	Tb927.9.3080	Tb927.9.3080		hypothetical protein, conserved	47.331	35	96.915	0	1	1.55324	0.19124	0.0129645	+	17.5	6	6	1.66625	3.2099	6	3	27055000	19517000	22	7	7	1.3441	12.912	6	2	22890000	31096000	27.8	9	9	1.6732	4.9762	9	4	21217000	29547000
391	Tb927.10.15410	Tb927.10.15410		glycosomal malate dehydrogenase (gMDH)	33.71	41.5	208.23	0	1	1.54007	0.18754	0.0194637	+	37.8	11	11	1.75932	8.5996	18	4	274950000	163890000	39	11	11	1.3049	3.7285	18	4	260830000	353680000	41.5	12	12	1.5911	5.8101	20	5	238170000	369710000
1786	Tb927.9.7470;Tb927.2.6320;Tb927.2.6150;Tb927.6.220;Tb927.2.6240;Tb927.2.6200;Tb927.2.6280	Tb927.9.7470		purine nucleoside transporter (NT10)	50.675	14.3	17.244	0	7	1.52861	0.184297	0.0190458	+	2.2	1	1	1.73792	NaN	1	0	1077400	615710	4.8	2	2	1.3007	NaN	1	0	851540	1135200	11.7	3	3	1.5801	15.797	4	3	2263500	3542500
217	Tb11.v5.0640;Tb927.2.3930	Tb11.v5.0640;Tb927.2.3930		minichromosome maintenance (MCM) complex subunit, putative;DNA replication licensing factor MCM3, putative	44.768	2.5	3.0365	0.0012812	2	1.52648	0.183692	0.00188018	+	2.5	1	1	1.52267	NaN	1	0	6486200	4770700	0	0	0	NaN	NaN	0	0	0	0	2.5	1	1	1.5303	NaN	1	0	2741300	3963100
747	Tb927.11.3030	Tb927.11.3030		phosphoribosylpyrophosphate synthetase, putative (PRS)	39.402	33.1	27.184	0	1	1.5257	0.183468	0.00557744	+	11.2	3	3	1.39453	17.211	4	0	10355000	9120300	15.7	4	4	1.5902	42.025	4	1	11465000	14073000	25.3	6	6	1.6015	23.033	7	2	11368000	17669000
1637	Tb927.9.10630	Tb927.9.10630		hypothetical protein, conserved	28.977	45.5	149.47	0	1	1.52561	0.183444	0.00545116	+	32.7	6	6	1.62359	21.529	8	1	66277000	44853000	45.5	7	7	1.3997	12.437	10	3	69321000	87418000	32.7	6	6	1.5625	6.7027	9	2	40730000	59886000
806	Tb927.11.550	Tb927.11.550		hypothetical protein SCD6.10	31.292	21.4	20.444	0	1	1.52425	0.183055	0.0189424	+	17.1	4	4	1.29477	19.802	3	2	5652300	5313600	3.9	1	1	1.5924	NaN	1	0	1645400	2872500	13.6	3	3	1.7176	36.853	5	2	5998000	8523500
1552	Tb927.8.5030	Tb927.8.5030		trafficking protein particle complex subunit 3, putative,TRAPP, putative,transport protein particle (TRAPP) component, Bet3, putative	20.947	28.5	44.921	0	1	1.5179	0.181244	0.00591155	+	28.5	5	5	1.53929	17.731	5	0	30746000	19306000	23.8	4	4	1.3937	6.865	3	0	19622000	25910000	23.8	4	4	1.6302	7.3569	4	0	19533000	30952000
349	Tb927.10.12960	Tb927.10.12960		ras-related protein rab-5,small GTPase, putative (RAB5A)	24.484	64.3	105.06	0	1	1.51252	0.179701	0.00812411	+	23.5	3	3	1.47734	9.7571	2	0	7152600	4652000	28.7	4	4	1.3984	36.067	4	2	12871000	15885000	52.2	7	7	1.6749	22.195	8	3	20723000	19214000
1395	Tb927.7.3820	Tb927.7.3820		hypothetical protein, conserved	71.793	21.1	68.962	0	1	1.51047	0.179112	0.00507178	+	17.7	8	8	1.58564	1.8817	10	7	37501000	26628000	19.5	10	10	1.3897	40.506	9	4	70243000	47309000	15.1	8	8	1.5639	5.5916	8	4	38199000	33551000
1661	Tb927.9.12150	Tb927.9.12150		transport protein particle (TRAPP) subunit, putative	23.01	29.7	89.379	0	1	1.50619	0.177881	0.0304866	+	20.8	4	4	1.72043	17.377	3	0	24734000	13475000	20.8	4	4	1.2214	0.87881	4	1	17900000	21808000	16.8	3	3	1.6261	1.2244	3	0	8918500	14076000
686	Tb927.11.15930	Tb927.11.15930		hypothetical protein, conserved	17.511	10.2	38.321	0	1	1.50344	0.177086	0.02423	+	10.2	1	1	1.49162	NaN	1	0	6312900	4212000	10.2	1	1	1.2846	NaN	1	0	6473500	8446700	10.2	1	1	1.7735	15.322	2	0	3240900	5892200
951	Tb927.3.1120	Tb927.3.1120		GTP-binding nuclear protein rtb2, putative (rtb2)	24.406	75.6	239.05	0	1	1.50049	0.176233	0.0124213	+	75.1	13	13	1.56248	11.162	15	7	367630000	211230000	59	12	12	1.3208	16.081	13	2	207530000	272850000	59.4	13	13	1.637	12.436	12	2	119340000	195940000
320	Tb927.10.11390	Tb927.10.11390		60S ribosomal protein L6, putative	21.185	38	46.599	0	1	1.50044	0.176219	6.84263e-06	+	18.2	3	3	1.50033	40.992	3	1	6162500	3044300	22.4	4	4	1.5044	19.131	4	1	5422500	8913200	33.9	7	7	1.4966	20.207	9	5	11690000	25932000
1517	Tb927.8.2830	Tb927.8.2830		hypothetical protein, conserved	26.237	24.9	20.754	0	1	1.49768	0.17542	0.00880786	+	19.4	3	3	1.51605	25.008	3	2	6448500	6096200	19.4	3	3	1.6345	20.518	3	0	3942700	5401500	13.1	2	2	1.3557	30.31	2	0	1580600	2173100
793	Tb927.11.5050	Tb927.11.5050		fumarate hydratase, class I (FHm)	61.344	25.6	20.3	0	1	1.49427	0.17443	0.0136602	+	5.2	2	2	1.50914	NaN	1	0	20288000	12743000	16	6	6	1.3226	63.253	6	4	55065000	21645000	22.5	9	9	1.6716	60.494	7	6	8044100	14106000
1650	Tb927.9.11410;Tb927.9.11380	Tb927.9.11410;Tb927.9.11380		unspecified product;unspecified product	14.962	51.1	34.451	0	2	1.49392	0.174326	0.0101401	+	25.9	3	3	1.65358	32.127	4	0	15613000	9271100	25.9	3	3	1.3524	78.027	3	0	16401000	14404000	44.6	5	5	1.4909	4.6882	7	3	16754000	23080000
885	Tb927.11.9510	Tb927.11.9510		nucleic acid binding protein, putative	56.606	48.8	229.19	0	1	1.49365	0.174248	0.0104429	+	41.7	23	23	1.53979	15.846	28	3	198330000	130300000	43	21	21	1.333	10.455	26	6	160650000	208370000	47.3	23	23	1.6235	8.4548	29	4	106330000	176230000
638	Tb927.11.13360	Tb927.11.13360		AAA ATPase, putative	141.17	10.8	62.419	0	1	1.49316	0.174105	0.0265722	+	1.1	1	1	1.54409	NaN	1	1	1865600	1049900	0	0	0	NaN	NaN	0	0	0	0	6.3	6	6	1.4439	77.881	4	4	8176500	9003700
1693	Tb927.9.14160	Tb927.9.14160		rieske iron-sulfur protein, mitochondrial precursor (RISP)	33.655	40.4	138.79	0	1	1.49256	0.173931	0.01476	+	34.3	9	9	1.65728	10.912	15	8	79421000	80398000	34.3	9	9	1.3056	15.392	8	1	46541000	87579000	34.3	9	9	1.5367	5.2592	12	4	100500000	130920000
1346	Tb927.7.1730;Tb927.7.1750;Tb927.7.1740	Tb927.7.1730;Tb927.7.1750;Tb927.7.1740		60S ribosomal protein L7, putative;60S ribosomal protein L7, putative;60S ribosomal protein L7, putative	27.713	7.9	4.7108	0	3	1.49185	0.173725	0.0491196	+	3.7	1	1	1.29051	NaN	1	0	1926100	2105300	3.7	1	1	1.3153	NaN	1	0	2732400	3427600	7.9	2	2	1.9561	39.5	2	1	3327300	6644300
1363	Tb927.7.2700	Tb927.7.2700		NADH-cytochrome b5 reductase, putative (B5R)	31.856	68.3	137.5	0	1	1.48863	0.172787	0.0223888	+	50.5	14	14	1.63369	8.8837	19	2	229620000	103650000	59.9	16	16	1.2507	23.431	25	6	173670000	247630000	59.9	16	16	1.6145	9.6019	22	4	94300000	139380000
1077	Tb927.4.2040;Tb927.4.2030	Tb927.4.2040;Tb927.4.2030		ALBA-Domain Protein (ALBA3);ALBA-Domain Protein (ALBA4)	20.808	22.6	8.2197	0	2	1.48835	0.172707	0.0143117	+	10.5	2	2	1.29825	5.1555	2	0	2787100	2159400	16.8	3	3	1.5724	31.053	3	0	3921500	5276300	16.8	4	4	1.6151	18.137	4	0	3979900	6531600
657	Tb927.11.14100	Tb927.11.14100		DRBD4 (DRBD4)	54.707	26.9	48.14	0	1	1.48717	0.172362	0.000158601	+	10.9	4	4	1.48014	12.375	4	1	8358400	5978900	17.6	6	6	1.508	23.449	5	1	11068000	15569000	15.8	6	6	1.4736	52.355	8	1	13494000	17361000
1307	Tb927.6.4530	Tb927.6.4530		RNA-binding protein, putative (RBP17)	16.821	44.4	166.4	0	1	1.48221	0.170909	0.0142878	+	32	3	3	1.69797	41.077	4	0	11082000	8128700	38.6	4	4	1.3792	18.373	4	2	8791500	13134000	38.6	4	4	1.3905	7.4971	4	1	7590100	10818000
654	Tb927.11.14040	Tb927.11.14040		hypothetical protein, conserved	137.65	2.7	6.7372	0	1	1.4822	0.170906	0.0456276	+	2.7	4	4	1.55465	32.269	4	3	5534500	4075100	2.1	3	3	1.1644	5.3894	3	2	3858800	3726400	2	3	3	1.7988	52.435	2	1	1484900	2525400
961	Tb927.3.1620	Tb927.3.1620		hypothetical protein, conserved	174.37	21.3	180.9	0	1	1.48171	0.170762	0.035115	+	13.3	17	17	1.63431	22.632	20	10	60367000	40324000	14.8	19	19	1.1894	43.006	16	7	40737000	45224000	14.8	19	19	1.6735	33.545	17	5	24810000	37196000
1011	Tb927.3.3900	Tb927.3.3900		carnitine O-palmitoyltransferase II, putative (CPT II)	67.395	40.9	91.039	0	1	1.48007	0.170283	0.00133627	+	4.3	2	2	1.48865	NaN	1	0	2433000	1871400	16.4	8	8	1.4253	26.361	9	2	20054000	26507000	39.6	17	17	1.5281	9.6739	21	8	63245000	93667000
1490	Tb927.8.1680	Tb927.8.1680		hypothetical protein, conserved	23.036	30.5	18.742	0	1	1.47439	0.168612	0.0167239	+	14.5	3	3	1.5865	28.151	3	2	4817600	4816200	18.5	4	4	1.2745	9.4922	4	1	7466900	13164000	23.5	5	5	1.5851	9.7277	3	1	3765200	8216800
281	Tb927.1.4690	Tb927.1.4690		arginine N-methyltransferase (PRMT1)	39.206	25.8	52.969	0	1	1.47361	0.168384	0.00599126	+	12.5	3	3	1.58173	3.2192	3	0	4632500	3354500	12.5	3	3	1.3642	28.493	4	1	4178000	5947100	20.6	5	5	1.483	11.159	7	3	8182100	9474800
1523	Tb927.8.3100	Tb927.8.3100		coronin, putative (CRN12)	57.312	8.4	27.935	0	1	1.46864	0.166914	0.0408442	+	2.7	1	1	1.39759	NaN	1	1	1377000	1104200	5.7	2	2	NaN	NaN	0	0	0	0	2.7	1	1	1.5433	NaN	1	1	765820	1453700
1668	Tb927.9.12630;Tb927.9.12590;Tb927.9.12570;Tb927.9.12550;Tb927.9.12610	Tb927.9.12630;Tb927.9.12590;Tb927.9.12570;Tb927.9.12550;Tb927.9.12610		glycerol kinase, glycosomal (glk1);glycerol kinase, glycosomal (glk1);glycerol kinase, glycosomal (glk1);glycerol kinase, glycosomal (glk1);glycerol kinase, glycosomal (glk1)	56.426	73.2	323.31	0	5	1.46782	0.166673	0.0294324	+	68.4	36	36	1.65224	16.824	77	11	2893400000	1805200000	66.8	34	34	1.2098	15.169	77	18	2293600000	2930200000	71.3	35	35	1.5821	13.376	76	8	1369200000	2115500000
151	Tb11.02.5105b;Tb11.02.5105	Tb11.02.5105b;Tb11.02.5105		hypothetical protein, conserved;hypothetical protein, conserved	14.971	6.9	2.0474	0.006865	2	1.46704	0.166442	0.0271469	+	6.9	1	1	1.55502	NaN	1	1	1163400	631750	6.9	1	1	1.2225	NaN	1	0	861300	814900	6.9	1	1	1.6609	NaN	1	0	781210	1276200
1065	Tb927.4.1360	Tb927.4.1360		hypothetical protein, conserved	32.547	15.4	17.711	0	1	1.46342	0.165369	0.00114173	+	15.4	4	4	1.42442	18.79	3	2	6979000	5412800	10.9	3	3	1.4522	5.5662	3	2	8033800	11543000	14.7	4	4	1.5151	9.6527	4	1	13508000	16760000
1545	Tb927.8.4660;Tb11.v5.0863	Tb927.8.4660		hypothetical protein, conserved	117.96	21.3	61.534	0	2	1.45809	0.163785	0.0043387	+	13	12	12	1.49499	24.613	12	4	59129000	57466000	10.8	9	9	1.3598	22.23	11	2	38467000	50857000	13.4	13	13	1.5249	23.637	15	6	31336000	45010000
607	Tb927.11.11620	Tb927.11.11620		hypothetical protein, conserved	27.683	8	3.5229	0	1	1.45803	0.163765	0.0216748	+	3.4	1	1	1.67012	NaN	1	0	8295300	4284900	3.4	1	1	1.2613	NaN	1	0	14334000	17837000	8	2	2	1.4714	27.33	3	0	13727000	18601000
438	Tb927.10.3200	Tb927.10.3200		U2 splicing auxiliary factor, putative (U2AF35)	29.114	6.5	2.8655	0.0012547	1	1.4551	0.162892	0.0251629	+	6.5	1	1	1.49898	NaN	1	1	1265300	1300000	0	0	0	NaN	NaN	0	0	0	0	6.5	1	1	1.4125	NaN	1	1	1168500	1933600
504	Tb927.10.6810	Tb927.10.6810		guanylate kinase, putative	29.956	43.6	154.43	0	1	1.45147	0.161807	0.00476716	+	29.2	6	6	1.55398	9.706	8	1	39555000	28132000	39.4	8	8	1.3707	12.982	11	4	39220000	54024000	39.4	8	8	1.4356	17.63	9	3	31717000	42313000
1350	Tb927.7.210	Tb927.7.210		proline dehydrogenase	63.858	37.6	323.31	0	1	1.44869	0.160977	0.0250169	+	24.6	10	10	1.66767	12.794	15	4	89171000	56646000	26.8	11	11	1.2388	9.5207	16	6	81053000	91031000	35.1	15	15	1.4717	5.1581	23	9	92045000	135140000
1774	Tb927.9.6880	Tb927.9.6880		cAMP-specific phosphodiesterase, putative	72.857	1.7	1.9014	0.0095345	1	1.44861	0.160951	0.0471979	+	1.7	1	1	1.68719	NaN	1	0	103540000	61954000	1.7	1	1	1.1363	NaN	1	0	46413000	52751000	1.7	1	1	1.5856	NaN	1	0	25076000	37535000
627	Tb927.11.13010	Tb927.11.13010		hypothetical protein	22.171	13.8	5.4529	0	1	1.44085	0.158617	0.0186748	+	13.8	3	3	1.41577	5.4905	3	1	3100300	2518700	6.1	1	1	1.6469	NaN	1	0	1127100	1496500	13.8	3	3	1.2829	12.351	3	0	2274300	2956700
423	Tb927.10.2550	Tb927.10.2550		malate dehydrogenase-related	38.998	26.9	40.028	0	1	1.43019	0.155392	0.00157477	+	26.9	7	7	1.39671	7.0423	6	2	13552000	11619000	15.4	4	4	1.4886	44.059	5	3	6306200	11708000	17.6	5	5	1.407	14.783	4	1	4765500	7573900
1590	Tb927.8.6490	Tb927.8.6490		protein kinase, putative	119.35	17.1	78.24	0	1	1.42941	0.155156	0.0261453	+	11.9	11	11	1.57245	11.566	12	5	31627000	25404000	12	11	11	1.2063	11.093	12	6	22057000	26599000	13.9	13	13	1.5397	15.551	13	6	20258000	27533000
1351	Tb927.7.2110	Tb927.7.2110		hypothetical protein, conserved	29.286	29.9	17.636	0	1	1.42907	0.155055	0.0219787	+	10	2	2	1.66464	7.7139	2	1	2395700	1265300	15.1	3	3	1.2941	22.565	3	1	5118500	6373500	23.5	5	5	1.3548	35.296	6	4	15882000	17641000
154	Tb927.6.4980;Tb11.0390;Tb11.0290	Tb927.6.4980;Tb11.0390;Tb11.0290		40S ribosomal protein S14 (RPS14);40S ribosomal protein S14, putative,chrXI additional, unordered contigs (RPS14);40S ribosomal protein S14, putative,chrXI additional, unordered contigs (RPS14)	15.513	24.3	12.253	0	3	1.42898	0.155026	0.0465315	+	23.6	3	3	1.68002	44.976	3	0	17646000	10733000	17.4	3	3	1.1378	194.41	5	4	28077000	25719000	23.6	3	3	1.5265	12.327	4	3	15273000	19449000
727	Tb927.11.2330	Tb927.11.2330		molybdopterin synthase sulphurylase protein, putative	54.862	15.2	35.727	0	1	1.4284	0.154849	0.00791371	+	12.3	5	5	1.55046	21.551	6	3	11242000	17242000	4.8	2	2	1.3255	15.585	3	2	7713900	10033000	10.7	4	4	1.4181	55.802	3	2	3355000	9758900
1002	Tb927.3.3520	Tb927.3.3520		hypothetical protein, conserved	47.641	13.3	9.3018	0	1	1.4189	0.151953	0.00201488	+	7	3	3	1.39484	13.255	4	2	6474500	5070900	9.4	4	4	1.483	5.0274	4	2	2243200	3554200	9.4	4	4	1.381	18.688	5	3	2980300	4997400
1662	Tb927.9.12160	Tb927.9.12160		hypothetical protein, conserved	66.99	10	8.8544	0	1	1.41668	0.151273	0.0372797	+	2.2	1	1	1.47595	NaN	1	1	658110	424280	2.9	1	1	NaN	NaN	0	0	0	0	5.2	2	2	1.3598	24.749	2	2	917640	1466400
838	Tb927.11.6590;Tb11.v5.0360	Tb927.11.6590		aminopeptidase, putative,metallo-peptidase, Clan MF, Family M17	55.359	37.6	88.465	0	2	1.41428	0.150534	0.0293994	+	22.1	8	8	1.58078	12.153	9	3	22644000	16551000	31.7	11	11	1.1888	31.564	11	3	33580000	38555000	29.4	10	10	1.5053	7.717	10	4	18085000	28728000
1259	Tb927.6.2550	Tb927.6.2550		RNA-binding protein, putative (TRRM2)	79.849	14.6	18.182	0	1	1.41333	0.150244	0.0181716	+	7.5	5	5	1.25712	35.796	4	1	8609200	6028900	5	4	4	1.4124	25.664	4	2	6623800	8757300	12.3	9	9	1.59	30.431	10	2	11125000	16173000
174	Tb927.11.7290;Tb11.v5.0254	Tb927.11.7290;Tb11.v5.0254		pantothenate kinase subunit, putative;pantothenate kinase subunit, putative	162.1	22	169.46	0	2	1.41317	0.150196	0.00997497	+	16.4	18	18	1.37189	15.955	23	14	71248000	51441000	13.4	13	13	1.5568	18.915	18	13	35132000	54223000	17.1	18	18	1.3214	20.987	21	13	41376000	56012000
455	Tb927.10.3990	Tb927.10.3990		DHH1 (DHH1)	46.468	27.3	24.932	0	1	1.41145	0.149666	0.0317592	+	12.6	4	4	1.19072	121.89	4	2	8211800	11129000	14	4	4	1.451	14.233	4	1	7986800	10946000	27.3	9	9	1.6275	21.717	9	1	26651000	28107000
1415	Tb927.7.4440	Tb927.7.4440		hypothetical protein, conserved	31.573	14.4	25.234	0	1	1.40876	0.148836	0.023517	+	10.3	2	2	1.60382	13.245	2	0	10749000	6441800	14.4	3	3	1.2284	45.085	3	1	12144000	14677000	10.3	2	2	1.4191	29.451	2	0	5728000	8276400
694	Tb927.11.1630	Tb927.11.1630		hypothetical protein, conserved	93.434	11.4	81.042	0	1	1.40801	0.148605	0.0278319	+	7.6	4	4	1.64859	25.37	5	3	13607000	7946300	6	4	4	1.2359	14.627	4	1	6763200	7322100	8.9	5	5	1.37	12.54	6	2	8505800	11424000
1139	Tb927.5.1030	Tb927.5.1030		hypothetical protein, conserved	19.07	15	13.473	0	1	1.40755	0.148463	0.00186573	+	15	2	2	1.4661	NaN	1	0	701050	433780	15	2	2	1.3677	17.539	3	2	2299300	3020900	15	2	2	1.3907	29.733	3	2	2862300	2130000
272	Tb927.1.4050	Tb927.1.4050		protein phosphatase with EF-Hand domains (PPEF),ser/thr protein phosphatase, putative	105.75	11.8	22.22	0	1	1.40642	0.148115	0.0207116	+	6.7	6	6	1.58476	49.991	6	2	38317000	14588000	8.1	7	7	1.237	92.825	6	2	22547000	16814000	8.1	7	7	1.4191	22.307	7	1	16313000	15344000
770	Tb927.11.3980	Tb927.11.3980		mitochondrial processing peptidase alpha subunit, putative,metallo-peptidase, Clan ME, Family M16	57.037	36.3	180.8	0	1	1.40564	0.147874	0.0228071	+	18.7	7	7	1.59752	55.229	8	3	37243000	23243000	27.8	10	10	1.2308	71.599	12	5	48475000	38478000	34.6	13	13	1.4125	15.338	15	5	43627000	63765000
1576	Tb927.8.6080	Tb927.8.6080		hypothetical protein, conserved	38.08	16.8	8.4909	0	1	1.40012	0.146165	0.0324639	+	3.9	1	1	1.18439	NaN	1	0	1549700	1194600	4.2	1	1	1.6139	NaN	1	0	402280	937600	16.8	4	4	1.4359	33	4	2	5675500	8232300
564	Tb927.10.9890;Tb11.v5.0458	Tb927.10.9890		hypothetical protein, conserved	97.192	9.9	24.042	0	2	1.39758	0.145377	0.0401644	+	7.6	5	5	1.5987	5.9996	7	7	18401000	12414000	7.6	5	5	1.1466	124.63	7	5	9199400	12016000	8.8	6	6	1.4892	31.46	7	3	7375200	12598000
1764	Tb927.9.5900	Tb927.9.5900		glutamate dehydrogenase (GDH)	112.11	58.2	323.31	0	1	1.39739	0.145318	0.0198419	+	48	38	38	1.544	9.2316	56	17	1032600000	539360000	55.9	44	44	1.2249	8.1751	59	15	945550000	999050000	56.7	44	44	1.4428	12.893	67	21	609500000	907300000
676	Tb927.11.15230	Tb927.11.15230		cytosolic coat protein, putative	25.564	12.7	13.053	0	1	1.3966	0.145072	0.0300631	+	0	0	0	NaN	NaN	0	0	0	0	4.4	1	1	1.3531	NaN	1	1	3058700	3254400	12.7	3	3	1.4415	10.933	4	2	6205300	10223000
1492	Tb927.8.1790	Tb927.8.1790		hypothetical protein, conserved	17.441	9.6	2.1866	0.0052509	1	1.39456	0.144436	0.0187117	+	9.6	2	2	1.38817	3.353	2	0	4720700	3078800	5.1	1	1	1.2464	NaN	1	0	1712700	2571700	4.5	1	1	1.5675	NaN	1	0	485670	826730
345	Tb927.10.12890	Tb927.10.12890		bifunctional aminoacyl-tRNA synthetase, putative	90.96	18.9	86.437	0	1	1.39232	0.14374	0.00756941	+	10.3	7	7	1.36442	20.716	7	1	13562000	11517000	8.8	5	5	1.3125	7.5078	5	2	8580700	11223000	14.6	10	10	1.5072	16.664	11	5	15299000	22884000
1140	Tb927.5.1060	Tb927.5.1060		mitochondrial processing peptidase, beta subunit, putative,metallo-peptidase, Clan ME, Family M16	54.122	55.2	323.31	0	1	1.39168	0.14354	0.0295145	+	47.4	17	17	1.2974	8.3222	19	1	257020000	199850000	52.6	19	19	1.2627	11.316	27	7	308460000	362420000	53.8	19	19	1.6453	6.3471	26	7	189220000	307170000
1574	Tb927.8.6060	Tb927.8.6060		2-amino-3-ketobutyrate coenzyme A ligase, putative,glycine acetyltransferase, putative	43.734	58.4	112.68	0	1	1.39014	0.143058	0.00681165	+	27	8	8	1.42784	20.098	9	4	27823000	20014000	39.4	12	12	1.2877	8.7065	16	7	68077000	83240000	58.4	17	17	1.4611	6.8289	23	8	126660000	179810000
1682	Tb927.9.13540	Tb927.9.13540		hypothetical protein, conserved	41.261	18.8	16.857	0	1	1.38753	0.142244	0.037447	+	8.4	3	3	1.64769	NaN	1	1	3553000	2075200	10.4	3	3	1.1867	6.5695	3	1	9455100	13155000	14.3	4	4	1.3662	8.2476	5	2	9436800	15878000
1209	Tb927.5.4330	Tb927.5.4330		dihydrolipoamide branched chain transacylase, putative	47.651	63.8	323.31	0	1	1.38345	0.140964	0.0376571	+	47.4	21	21	1.50026	13.757	32	8	782390000	516490000	57.4	23	23	1.1459	16.681	34	7	691440000	797690000	57.6	24	24	1.5402	20.793	33	5	359760000	552180000
1766	Tb927.9.6230;Tb927.9.6290;Tb927.9.6170	Tb927.9.6230;Tb927.9.6290;Tb927.9.6170	AK	unspecified product (AK);arginine kinase (AK);arginine kinase (AK)	41.597	25.9	23.688	0	3	1.383	0.140821	0.0138885	+	9.7	3	3	1.25027	13.967	3	1	6974100	6916200	16.5	5	5	1.3992	20.303	5	1	10677000	22861000	21.6	7	7	1.5121	12.155	7	1	16509000	25719000
368	Tb927.10.14000	Tb927.10.14000		aconitase (ACO)	98.314	35.6	228.88	0	1	1.38254	0.140677	0.0410798	+	5.9	4	4	1.61535	15.828	4	2	4402500	3262400	15.7	10	10	1.1502	27.272	11	5	20846000	26055000	31.3	20	20	1.4223	16.284	23	8	49394000	71825000
947	Tb927.2.5800	Tb927.2.5800		sedoheptulose-1,7-bisphosphatase (SBPase)	35.502	57.5	180.24	0	1	1.37926	0.139645	0.0346683	+	43.1	12	12	1.51231	23.601	20	7	740790000	114180000	52.4	13	13	1.1535	13.358	19	7	722360000	178400000	50.6	12	12	1.5041	14.511	18	9	65808000	97817000
1474	Tb927.7.870	Tb927.7.870		hypothetical protein, conserved	40.532	26.2	23.171	0	1	1.37891	0.139535	0.00922851	+	17.9	6	6	1.42672	28.531	5	1	16653000	13384000	20.9	6	6	1.263	22.034	6	2	22256000	24409000	15.4	5	5	1.455	8.0092	5	2	10222000	15279000
459	Tb927.10.4130	Tb927.10.4130		NDUFA5/B13 subunit, putative	31.032	35.5	76.004	0	1	1.37834	0.139356	0.00287196	+	23	6	6	1.347	14.22	8	2	48652000	34379000	26.8	7	7	1.3432	7.8298	9	2	60187000	77207000	23	6	6	1.4473	10.659	7	1	33899000	41428000
1231	Tb927.6.1520	Tb927.6.1520		aquaporin 3, putative (AQP1)	35.066	21.2	81.79	0	1	1.37741	0.139062	0.0238203	+	13.1	3	3	1.31272	14.03	3	0	5550400	5550700	21.2	4	4	1.2533	21.608	4	1	19491000	18851000	21.2	4	4	1.5884	5.9053	6	0	14561000	20376000
731	Tb927.11.2410	Tb927.11.2410		hypothetical protein, conserved	24.58	59.9	304.33	0	1	1.37288	0.137631	0.017214	+	54.5	13	13	1.41933	6.9126	25	5	447830000	324260000	51.8	11	11	1.2211	11.775	25	8	438600000	534120000	55.4	11	11	1.493	4.8206	21	5	239100000	358640000
1487	Tb927.8.1480	Tb927.8.1480		hypothetical protein, conserved	267.76	8.5	41.52	0	1	1.37235	0.137464	0.0184147	+	3.3	7	7	1.3614	33.581	8	2	14448000	9754800	3.9	7	7	1.2368	32.073	8	3	8838000	11242000	6.2	11	11	1.535	10.28	9	6	24192000	41855000
1131	Tb927.4.5350	Tb927.4.5350		3-methylcrotonyl-CoA carboxylase, pseudogene, putative,3-methylcrotonyl-CoA carboxylase, point mutation	73.856	23.9	10.914	0	1	1.36923	0.136477	0.00691313	+	18	9	2	1.33668	1.1758	2	2	12400000	6793200	14.3	7	2	1.3035	NaN	1	0	3242200	4170300	8.3	5	1	1.4733	NaN	1	0	1299600	1702200
1435	Tb927.7.5680	Tb927.7.5680		deoxyribose-phosphate aldolase, putative	30.037	51.8	64.085	0	1	1.36578	0.13538	0.0122014	+	42.1	11	11	1.41727	17.053	20	10	105170000	74309000	48.2	10	10	1.238	7.4921	13	3	89456000	114130000	42.1	12	12	1.452	11.262	16	3	53170000	77320000
1493	Tb927.8.1820	Tb927.8.1820		nonspecific lipid-transfer protein, putative,sterol carrier protein, putative	43.439	25.4	65.142	0	1	1.364	0.134813	0.0427222	+	18.8	6	6	1.45994	15.24	8	2	56606000	44222000	25.4	8	8	1.1263	7.3954	14	6	60254000	68638000	22	6	6	1.5433	11.3	8	2	18812000	29758000
1721	Tb927.9.2600	Tb927.9.2600		hypothetical protein, conserved	24.515	59.8	145.78	0	1	1.36286	0.134451	0.036174	+	37.1	5	5	1.25981	19.503	5	2	14312000	9389600	44.1	6	6	1.2365	17.537	7	4	20726000	26764000	56.3	9	9	1.625	5.477	11	7	19199000	30798000
1531	Tb927.8.3490	Tb927.8.3490		hypothetical protein, conserved	120.39	17.1	118.33	0	1	1.36125	0.133938	0.0412894	+	4.6	4	2	1.45068	20.556	4	3	14634000	9782600	10.3	8	5	1.1301	16.854	5	4	12240000	15324000	4.2	4	2	1.5386	2.7638	2	0	2738100	4102400
1064	Tb927.4.1300	Tb927.4.1300		amidinotransferase, putative	42.015	40.4	100.62	0	1	1.3604	0.133667	0.000607878	+	8.6	2	2	1.3596	30.37	2	0	13216000	14134000	2.7	1	1	NaN	NaN	0	0	0	0	9.4	3	3	1.3612	60.71	3	1	2762100	3825700
1264	Tb927.6.2790;REV__Tb927.6.2790	Tb927.6.2790		L-threonine 3-dehydrogenase, putative	36.957	54.8	323.31	0	2	1.35988	0.133501	0.0337608	+	50.6	14	14	1.47291	4.9924	19	4	228310000	152340000	49.4	13	13	1.1492	7.6646	20	6	240020000	276980000	49.4	13	13	1.4857	6.9444	19	1	235170000	325610000
530	Tb927.10.8070	Tb927.10.8070		ATPase, putative	55.555	17.5	29.543	0	1	1.35979	0.133473	0.0188052	+	9.1	3	3	1.3099	47.548	2	1	5660800	3475700	11.6	4	4	1.2521	35.058	4	2	7951000	10558000	12.2	4	4	1.533	16.417	4	1	4510800	7219100
1765	Tb927.9.5960	Tb927.9.5960		succinate dehydrogenase, putative	21.281	16.5	12.771	0	1	1.35886	0.133175	0.0128521	+	11.7	2	2	1.33572	16.576	2	0	3841600	3570500	11.7	2	2	1.2582	1.3002	2	0	4955200	5628000	16.5	3	3	1.493	9.6973	3	0	4776900	6891100
831	Tb927.11.6250	Tb927.11.6250		hypothetical protein, conserved	27.599	36.8	183.62	0	1	1.35777	0.132827	0.0205576	+	28.3	5	5	1.4697	9.0185	7	1	55989000	36916000	31.6	6	6	1.1962	8.5349	8	0	76064000	90497000	33.5	6	6	1.4238	11.066	9	1	78049000	103470000
1598	Tb927.8.6800	Tb927.8.6800		hypothetical protein, conserved	64.661	15.9	39.466	0	1	1.35597	0.13225	0.0198357	+	9.6	4	4	1.26616	14.147	5	3	11495000	8823100	9.6	4	4	1.5363	28.337	6	4	14584000	17313000	14.2	6	6	1.2817	7.6066	5	2	5628700	7068800
977	Tb927.3.2150	Tb927.3.2150		protein phosphatase 2C, putative	40.009	22.9	34.167	0	1	1.35553	0.13211	0.0303585	+	6.6	2	2	1.31213	24.383	3	2	3709700	2489200	11	3	3	1.206	30.019	3	0	5549400	4899100	13.8	4	4	1.574	16.632	4	0	4102600	5911300
1261	Tb927.6.2640	Tb927.6.2640		importin alpha subunit, putative (TbKap60)	58.065	23.5	47.709	0	1	1.35499	0.131936	0.00827219	+	5.6	2	2	1.46572	23.622	2	1	7010200	3839300	16.9	6	6	1.292	23.913	5	3	13827000	15713000	14.6	5	5	1.3137	28.335	6	4	12084000	14875000
1021	Tb927.3.4480	Tb927.3.4480		hypothetical protein, conserved	17.043	27	56.599	0	1	1.35201	0.130979	0.032581	+	14.9	3	3	1.47756	31.153	3	1	10233000	5384600	14.2	2	2	1.4543	43.975	2	0	7506600	9482900	27	4	4	1.1501	22.821	4	1	8465600	8776700
872	Tb927.11.890	Tb927.11.890		hypothetical protein, conserved	135.77	8.7	22.202	0	1	1.35194	0.130958	0.0192212	+	3.1	3	3	1.2279	27.73	4	2	5309500	4367400	1.4	1	1	1.3298	NaN	1	0	1044900	1365900	3.2	3	3	1.5133	13.499	3	2	1657900	3262400
1735	Tb927.9.3620	Tb927.9.3620		hypothetical protein, conserved	25.222	19.9	16.318	0	1	1.34992	0.130308	0.00935781	+	19.9	4	4	1.41529	16.65	4	3	8004600	6968100	15.6	3	3	1.2424	6.6758	3	1	4940600	6246500	15.6	3	3	1.399	23.427	2	1	2739300	3960100
898	Tb927.11.9780	Tb927.11.9780		conserved protein	118.85	2.7	6.4399	0	1	1.34927	0.130098	0.00427268	+	1.4	1	1	1.42647	NaN	1	0	2012300	1386100	1.4	1	1	1.3085	NaN	1	0	697970	1053000	1.4	1	1	1.316	NaN	1	0	833280	1486700
696	Tb927.11.16420	Tb927.11.16420		hypothetical protein, conserved	33.387	27.9	22.466	0	1	1.34705	0.129385	0.0206443	+	13.5	4	4	1.43363	3.9034	5	2	12665000	10628000	11.1	3	3	1.1888	12.543	3	0	9475300	10044000	13.5	4	4	1.4342	4.4491	4	0	6661600	9587700
1126	Tb927.4.5110	Tb927.4.5110		hypothetical protein, conserved	44.568	14	14.038	0	1	1.34604	0.129059	0.0348946	+	6.5	2	2	1.56678	4.6946	2	0	5718600	4243000	6.5	2	2	1.1777	39.39	3	2	11811000	13730000	9.5	3	3	1.3217	13.884	3	0	5064600	7816700
140	Tb927.5.4520;Tb05.5K5.160	Tb927.5.4520;Tb05.5K5.160		hypothetical protein, conserved;hypothetical protein, conserved,BAC from homologous region on chr5	108.2	28.4	88.147	0	2	1.34494	0.128704	0.0390704	+	12.6	11	11	1.44463	30.725	14	5	42613000	28983000	12.4	11	11	1.1288	24.192	12	4	31121000	32203000	14.1	12	12	1.4919	15.826	15	4	22252000	34603000
1361	Tb927.7.2660	Tb927.7.2660		zinc finger protein family member, putative (ZC3H20)	43.757	36.8	68.897	0	1	1.3444	0.128528	0.041321	+	19.5	5	3	1.12226	91.51	2	1	5941100	3595500	26.7	7	4	1.496	36.597	4	2	10793000	14766000	33.8	9	6	1.4473	42.252	5	2	7244400	12398000
1593	Tb927.8.6580	Tb927.8.6580		succinate dehydrogenase flavoprotein, putative	66.88	59.3	323.31	0	1	1.34435	0.128513	0.019352	+	38.6	21	21	1.48199	15.557	23	3	212440000	152270000	49.9	25	25	1.2052	12.178	35	13	737440000	315810000	49.1	24	24	1.3603	11.216	32	8	147150000	212960000
541	Tb927.10.8420	Tb927.10.8420		target of rapamycin (TOR) kinase 1 (TOR1)	271.39	4.1	34.105	0	1	1.34254	0.127928	0.00131962	+	1.5	2	2	1.35095	1.1	2	0	1929600	1457400	2.3	3	3	1.3044	12.884	2	1	1769100	1324900	2.5	4	4	1.3732	22.272	4	2	3119000	4327200
372	Tb927.10.14180	Tb927.10.14180		protein transport protein SEC13, putative,cytosolic coat protein, putative	41.675	27.8	52.22	0	1	1.34022	0.127176	0.0457732	+	21.4	7	7	1.41347	15.846	12	9	113270000	127660000	24.3	8	8	1.1138	16.216	11	6	80138000	87587000	24.6	8	8	1.5291	8.7569	7	1	23231000	34149000
999	Tb927.3.3330	Tb927.3.3330		heat shock protein 20, putative	15.842	18.4	13.584	0	1	1.3394	0.12691	0.00680423	+	10.6	1	1	1.3223	NaN	1	0	14651000	9703200	18.4	2	2	1.2713	12.153	2	1	15561000	17783000	18.4	2	2	1.4294	9.2323	2	1	15764000	20985000
649	Tb927.11.13890	Tb927.11.13890		hypothetical protein, conserved	30.693	23.1	14.964	0	1	1.33742	0.126267	0.0265945	+	13.4	3	3	1.36457	42.758	3	0	12290000	10841000	11.6	3	3	1.1746	3.1914	2	0	10474000	12541000	16	4	4	1.4925	6.6351	4	0	8183700	12541000
150	Tb927.11.7214;Tb11.02.5100b	Tb927.11.7214;Tb11.02.5100b		hypothetical protein, conserved;hypothetical protein, conserved	63.574	2.7	2.4288	0.0030066	2	1.33184	0.124453	0.00900137	+	2.7	2	2	1.35386	14.955	2	0	2711400	2603300	1.3	1	1	1.2366	NaN	1	0	1153800	1419100	1.3	1	1	1.4111	NaN	1	0	1355900	1026400
1315	Tb927.6.5100	Tb927.6.5100		serine/threonine-protein kinase, putative	91.952	12.2	24.548	0	1	1.33174	0.124419	0.0320777	+	8.8	6	6	1.5201	59.021	6	3	11873000	9827100	4.4	3	3	1.3313	29.071	4	2	7314600	8773800	7.6	5	5	1.1671	29.217	5	2	8478300	10102000
1776	Tb927.9.7020	Tb927.9.7020		hypothetical protein, conserved	24.783	25.8	17.073	0	1	1.33079	0.124111	0.00466897	+	4	2	2	1.40058	1.0767	2	0	3916200	2676300	8.9	2	2	1.2728	9.9612	2	0	3357500	4847100	9.8	3	3	1.3221	17.17	3	1	6179700	6621800
1217	Tb927.5.920	Tb927.5.920		hypothetical protein, conserved	50.734	4.5	3.8847	0	1	1.32846	0.123347	0.0373633	+	2.9	1	1	1.3737	NaN	1	0	1239000	1003300	0	0	0	NaN	NaN	0	0	0	0	2.9	1	1	1.2847	NaN	1	1	392250	661500
1214	Tb927.5.770	Tb927.5.770		hypothetical protein, conserved	76.378	10.2	21.387	0	1	1.32732	0.122975	0.0338853	+	10.2	4	4	1.19826	6.5677	5	3	6984300	5800500	5.2	2	2	1.2623	NaN	1	0	1399900	2549100	8.3	3	3	1.546	29.396	3	1	2258700	2843800
1458	Tb927.7.710	Tb927.7.710		heat shock 70 kDa protein, putative (HSP70)	70.211	31.3	46.05	0	1	1.32687	0.122828	0.023568	+	19.6	10	7	1.44911	21.296	8	4	16715000	13920000	17.7	8	6	1.1725	26.535	7	3	13478000	16111000	19.6	10	7	1.3749	6.6079	9	5	20241000	26510000
240	Tb927.3.4330;Tb927.3.4320;Tb927.3.4310;Tb927.3.4300;Tb927.3.4290;Tb11.v5.1055	Tb927.3.4330;Tb927.3.4320;Tb927.3.4310;Tb927.3.4300;Tb927.3.4290;Tb11.v5.1055		73 kDa paraflagellar rod protein,PFR1 (PFR1);73 kDa paraflagellar rod protein,PFR1 (PFR1);73 kDa paraflagellar rod protein,PFR1 (PFR1);73 kDa paraflagellar rod protein,PFR1 (PFR1);PFR1 (PFR1);73 kDa paraflagellar rod protein, putative	68.682	18.5	53.659	0	6	1.32553	0.122389	0.0397113	+	7.6	4	4	1.37321	22.851	4	2	8797000	6224500	4.6	2	2	1.2795	56.315	2	1	4570900	5236500	0	0	0	NaN	NaN	0	0	0	0
1153	Tb927.5.1530	Tb927.5.1530		hypothetical protein, conserved	59.943	9.3	24.348	0	1	1.32478	0.122145	0.00925779	+	4.3	2	2	1.28971	NaN	1	0	2260400	1578600	4.8	2	2	1.2606	29.873	2	0	3900400	4767300	4.8	2	2	1.4301	20.875	3	3	4288200	6109900
1701	Tb927.9.15090	Tb927.9.15090		cytosolic coat protein, putative	24.595	32	27.742	0	1	1.32378	0.121814	0.0311927	+	10	2	2	1.53254	21.678	3	2	5657400	3468900	21.5	5	5	1.2451	29.313	5	1	9732300	11456000	32	6	6	1.2157	7.401	7	1	10966000	12755000
487	Tb927.10.5760	Tb927.10.5760		adenylate kinase, putative	24.31	24.7	17.847	0	1	1.32184	0.121179	0.00404926	+	10.7	2	2	1.26185	18.002	2	0	5007000	4017200	12.6	2	2	1.3764	NaN	1	0	1292100	1817800	20.5	4	4	1.3298	7.0584	4	0	5293600	7678000
1099	Tb927.4.3610;Tb927.4.3560	Tb927.4.3610;Tb927.4.3560		protein phosphatase 1, putative;protein phoshatase 1, putative	23.433	13.9	2.9862	0.0012682	2	1.32103	0.120912	0.0115109	+	10	2	2	1.30779	NaN	1	0	730540	912400	0	0	0	NaN	NaN	0	0	0	0	10	2	2	1.3344	22.34	2	1	1860200	2728900
693	Tb927.11.16220	Tb927.11.16220		hypothetical protein, conserved	22.002	38	43.987	0	1	1.32077	0.120826	0.0272508	+	32.6	6	6	1.4072	5.8778	7	2	82307000	64313000	38	7	7	1.1535	7.1947	8	2	68469000	84849000	38	7	7	1.4194	7.4938	7	1	29542000	42057000
1727	Tb927.9.3120	Tb927.9.3120		protein kinase, putative	113.39	26.9	153.57	0	1	1.3176	0.119783	0.0123867	+	10.8	8	8	1.34336	34.622	9	6	12000000	10490000	7.6	5	5	1.4062	14.102	4	0	5187100	6633700	11.1	8	8	1.2109	12.885	6	2	5136700	7438700
690	Tb927.11.15990	Tb927.11.15990		nucleoporin Nup109 (TbNup109)	108.72	26.9	200.85	0	1	1.31692	0.119561	0.0125519	+	16.5	14	14	1.37897	11.935	16	5	89314000	76675000	22.1	18	18	1.2049	22.291	20	8	86030000	95939000	20	16	16	1.3746	5.8431	18	6	46377000	73263000
1144	Tb927.5.1210	Tb927.5.1210		short-chain dehydrogenase, putative	33.876	40.8	138.72	0	1	1.31476	0.118847	0.0412308	+	35.7	9	9	1.55485	11.368	9	2	39703000	29187000	37	9	9	1.2091	8.1252	9	1	40621000	47846000	40.8	11	11	1.2089	11.896	13	4	49076000	62083000
1696	Tb927.9.14240;Tb11.v5.0621	Tb927.9.14240;Tb11.v5.0621		Nucleoporin (Nup82);hypothetical protein, conserved	82.445	28.5	69.925	0	2	1.3141	0.118628	0.022417	+	15.4	9	9	1.38276	11.427	10	5	43827000	32685000	15.6	10	10	1.1663	13.715	9	1	32172000	41680000	24.5	14	14	1.4071	8.9842	18	11	41571000	59151000
1344	Tb927.7.1640	Tb927.7.1640		ras-like small GTPase, putative (TbEAR)	65.504	17.5	19.117	0	1	1.3116	0.117801	0.00540428	+	12.7	7	7	1.24065	12.854	7	2	14541000	14459000	12.2	7	7	1.3348	7.6541	8	3	14462000	20003000	12.2	7	7	1.3625	15.897	7	1	11234000	13613000
919	Tb927.2.3030	Tb927.2.3030		ATP-dependent Clp protease subunit, heat shock protein 78 (HSP78), putative	90.664	27.6	75.007	0	1	1.31156	0.117788	0.0219778	+	13.7	8	8	1.39163	16.094	8	4	14664000	10209000	15.3	9	9	1.166	27.518	10	5	23647000	23247000	23	13	13	1.3904	17.11	15	3	28563000	38596000
1636	Tb927.9.10580	Tb927.9.10580		3-demethylubiquinone-9 3-methyltransferase, putative	31.206	23.3	37.345	0	1	1.31064	0.117485	0.0393471	+	15.6	4	4	1.33953	12.202	4	1	19471000	13942000	12.2	3	3	1.1287	11.988	4	1	17619000	18405000	15.6	4	4	1.4891	11.007	4	0	8401200	13572000
408	Tb927.10.1950	Tb927.10.1950		leucine-rich repeat protein (LRRP), putative	77.026	38.4	265.21	0	1	1.30641	0.11608	0.0264042	+	35	19	19	1.45626	17.08	24	13	96114000	65097000	30.7	16	16	1.1669	11.342	26	19	108020000	115000000	31.8	17	17	1.3121	10.871	21	8	48806000	61105000
1347	Tb927.7.1790	Tb927.7.1790		Adenine phosphoribosyltransferase, putative	25.624	44.3	130.29	0	1	1.30444	0.115425	0.00456667	+	19.6	3	3	1.33867	22.249	4	4	5946500	4541600	30.4	4	4	1.2394	19.492	5	1	10158000	12551000	44.3	6	6	1.3378	19.854	6	1	11724000	12988000
664	Tb927.11.14570	Tb927.11.14570		hypothetical protein, conserved	46.609	59.7	323.31	0	1	1.30086	0.11423	0.0135279	+	38.4	15	15	1.3784	7.6297	18	4	285380000	214460000	55.8	19	19	1.1928	15.357	26	7	356600000	399960000	43.7	16	16	1.3389	16.06	22	5	177930000	226490000
1811	Tb927.9.9520	Tb927.9.9520		zinc finger protein family member, putative (ZC3H29)	37.741	9.3	5.293	0	1	1.2992	0.113676	0.0495094	+	6.4	2	2	1.52788	34.9	2	2	3394600	2255900	3.8	1	1	1.1236	NaN	1	1	2224400	2598800	6.4	2	2	1.2774	25.439	2	2	1556500	2057900
1269	Tb927.6.3420	Tb927.6.3420		hypothetical protein, conserved	39.505	22.1	25.773	0	1	1.29833	0.113384	0.0255583	+	6.3	2	2	1.46636	2.8061	2	2	12521000	9721400	19.2	6	6	1.2044	8.9118	5	0	23476000	28006000	13.5	4	4	1.2392	17.392	4	1	15496000	22371000
1168	Tb927.5.2080	Tb927.5.2080		guanosine monophosphate reductase, putative	52.238	51.1	323.31	0	1	1.29783	0.113218	0.0467873	+	43.2	14	14	1.40645	15.125	18	11	71476000	61085000	38.9	13	13	1.0931	10.022	13	4	69522000	85644000	46.8	15	15	1.4219	8.7463	19	4	68870000	95324000
897	Tb927.11.9770	Tb927.11.9770		hypothetical protein, conserved	19.842	28	15.436	0	1	1.29647	0.112762	0.00226848	+	28	4	4	1.33551	17.433	6	4	17981000	15776000	28	4	4	1.2568	17.918	7	5	26255000	29579000	28	4	4	1.2983	1.2287	5	2	14756000	18972000
332	Tb927.10.12240	Tb927.10.12240		short-chain dehydrogenase, putative	36.075	37.6	24.836	0	1	1.29497	0.112259	0.0320832	+	4.6	1	1	1.22763	11.323	3	2	5141100	3968900	13.8	3	3	1.1916	1.658	2	2	6269800	5262300	28.4	5	5	1.4845	20.295	6	2	11470000	13216000
1006	Tb927.3.3630	Tb927.3.3630		elongation factor ts, putative (EF-TS)	29.732	23.7	46.002	0	1	1.29311	0.111634	0.00990775	+	19	3	3	1.22058	26.044	4	3	8800200	7721700	19	3	3	1.2796	8.9042	7	6	28230000	37702000	19	3	3	1.3844	17.986	5	3	9816200	13545000
1181	Tb927.5.2950	Tb927.5.2950		hypothetical protein, conserved	88.256	24.1	40.176	0	1	1.29243	0.111409	0.00245226	+	19.3	13	13	1.32256	46.326	15	8	32577000	34245000	13.5	10	10	1.2473	18.172	9	0	18751000	20456000	16.6	11	11	1.3087	39.898	11	2	17166000	20441000
642	Tb927.11.13580	Tb927.11.13580		ubiquinone biosynthesis protein-like protein	27.93	38.2	69.95	0	1	1.29227	0.111353	0.0468088	+	27.3	5	5	1.52816	10.166	11	6	37848000	23679000	34.1	6	6	1.1667	13.589	13	7	36958000	35370000	38.2	7	7	1.2104	12.354	10	4	22607000	24924000
629	Tb927.11.13080	Tb927.11.13080		hypothetical protein, conserved	54.147	20.7	36.225	0	1	1.2916	0.111127	0.0433167	+	11.4	4	4	1.49287	14.46	4	0	15786000	11136000	14.4	5	5	1.1297	37.866	5	0	16901000	16297000	12.5	5	5	1.2776	20.066	5	2	10401000	14899000
191	Tb927.10.15850;Tb11.v5.0427	Tb927.10.15850;Tb11.v5.0427		peroxin 12 (PEX12);peroxisome assembly protein, putative	43.172	34.4	67.222	0	2	1.29067	0.110816	0.0233427	+	20.5	7	7	1.43285	4.953	7	1	38717000	28399000	26.3	10	10	1.1768	26.522	10	0	40279000	52438000	21	7	7	1.2751	6.3847	7	1	21908000	29559000
853	Tb927.11.7510;Tb927.11.7460	Tb927.11.7510;Tb927.11.7460		glucose-regulated protein 78, putative,luminal binding protein 1 (BiP), putative;glucose-regulated protein 78, putative,luminal binding protein 1 (BiP), putative	71.434	70.4	323.31	0	2	1.28865	0.110134	0.027862	+	65.7	46	46	1.42969	9.9879	79	26	975790000	722020000	63.9	42	42	1.1519	12.658	75	18	910630000	1133000000	67.4	47	47	1.2994	23.888	74	16	824350000	995370000
239	Tb927.10.2110;Tb927.10.2100;Tb11.v5.1046;Tb927.10.2090	Tb927.10.2110;Tb927.10.2100;Tb11.v5.1046;Tb927.10.2090		elongation factor 1-alpha (TEF1);elongation factor 1-alpha,EF-1-alpha (TEF1);elongation factor 1-alpha, putative;elongation factor 1-alpha,EF-1-alpha (TEF1)	49.105	57.2	229.14	0	4	1.28785	0.109866	0.019088	+	41.6	17	17	1.3618	30.407	26	5	610610000	402760000	42.3	17	17	1.1634	27.692	27	2	743230000	718480000	53.5	20	20	1.3482	11.513	29	3	442130000	558910000
636	Tb927.11.13280	Tb927.11.13280		mitochondrial RNA binding protein 2 (GBP25)	25.106	40.6	82.992	0	1	1.28692	0.109552	0.0362348	+	34.8	6	6	1.44498	9.6279	7	4	22223000	20850000	37.1	6	6	1.1282	12.676	7	0	38054000	41059000	40.6	7	7	1.3074	7.5628	8	2	30290000	40182000
1298	Tb927.6.4300;Tb927.6.4280	Tb927.6.4300;Tb927.6.4280		glyceraldehyde 3-phosphate dehydrogenase, glycosomal (GAPDH);glyceraldehyde 3-phosphate dehydrogenase, glycosomal (GAPDH)	39.047	77.7	323.31	0	2	1.28606	0.109262	0.0311353	+	63	24	22	1.41743	8.4555	44	14	850660000	622840000	69.6	25	23	1.1342	10.681	45	14	873330000	1026300000	71	25	23	1.3231	9.327	45	8	741940000	944200000
1731	Tb927.9.3400	Tb927.9.3400		endo-beta-N-acetylglucosaminidase, putative	115.9	19.8	30.713	0	1	1.28164	0.107765	0.0150093	+	6.9	5	5	1.22666	24.391	4	2	4238000	3932800	4	3	3	1.2263	23.955	4	3	4468800	6138800	8.8	6	6	1.3995	8.7899	4	2	3082300	4869200
1411	Tb927.7.4210	Tb927.7.4210		hypothetical protein, conserved	13.418	42.2	27.893	0	1	1.27965	0.10709	0.0334476	+	28.4	2	2	1.30513	25.528	2	0	5390400	3600100	35.3	3	3	1.1293	13.982	4	2	8967800	10190000	35.3	3	3	1.4217	6.1351	4	1	5736300	8520100
394	Tb927.10.15640	Tb927.10.15640		hypothetical protein, conserved	73.508	17	16.222	0	1	1.27887	0.106826	0.0266482	+	7.2	3	3	1.18026	8.4069	3	3	5308000	3932500	5.1	2	2	1.2346	22.445	2	1	8248900	6973800	8.8	4	4	1.4354	18.497	4	3	4861400	7161300
745	Tb927.11.2950	Tb927.11.2950		Nucleoporin (TbNup89)	89.154	34.9	174.3	0	1	1.27801	0.106536	0.0294961	+	27.3	20	20	1.38491	15.388	21	7	113440000	88344000	30.9	22	22	1.1303	30.765	23	5	106060000	134440000	27.4	20	20	1.3335	19.666	21	7	69659000	92665000
201	Tb927.10.5620;Tb11.v5.0531	Tb927.10.5620;Tb11.v5.0531		fructose-bisphosphate aldolase, glycosomal (ALD);fructose-bisphosphate aldolase, glycosomal, putative	41.071	49.5	323.31	0	2	1.27378	0.105095	0.0343405	+	44.9	19	19	1.38533	19.723	26	12	510970000	415180000	48.9	22	22	1.116	19.731	33	11	476140000	565760000	44.9	21	21	1.3368	13.743	33	14	458190000	590200000
1187	Tb927.5.3220	Tb927.5.3220		signal peptidase type I, putative	23.706	7.2	2.7661	0.0012446	1	1.27329	0.104929	0.00958586	+	3.4	1	1	1.27867	NaN	1	0	2928700	2246900	3.4	1	1	1.1982	NaN	1	0	1758600	2179400	7.2	2	2	1.3474	6.5016	2	0	5545300	6900800
1178	Tb927.5.2890	Tb927.5.2890		hypothetical protein, conserved	236.85	21.3	146.42	0	1	1.27325	0.104914	0.0236026	+	13	20	20	1.23493	28.149	22	13	36911000	49682000	10.2	16	16	1.181	32.72	17	8	26880000	33372000	10.2	17	17	1.4153	14.193	15	4	15517000	22915000
652	Tb927.11.13990	Tb927.11.13990		GDP-L-fucose synthetase, putative	40.659	38	88.184	0	1	1.27067	0.104032	0.0438818	+	22.1	8	8	1.42772	44.671	9	1	116200000	74346000	38	11	11	1.1014	13.75	14	2	152170000	166950000	22.1	8	8	1.3047	8.4378	8	0	72315000	84670000
942	Tb927.2.5210	Tb927.2.5210		3-oxoacyl-ACP reductase, putative	25.671	19.1	23.693	0	1	1.26796	0.103105	0.0406997	+	19.1	3	3	1.39525	53.016	3	0	12892000	10421000	13.3	2	2	1.1006	9.9989	3	1	13362000	15555000	19.1	3	3	1.3275	22.335	5	2	10697000	15075000
1402	Tb927.7.3980	Tb927.7.3980		immunodominant antigen, putative,tc40 antigen-like	97.32	9.1	25.86	0	1	1.26657	0.102628	0.0261836	+	6.1	4	4	1.1438	10.625	3	0	11572000	8658700	3.3	2	2	1.2787	31.598	4	2	15251000	17648000	7.2	5	5	1.3892	5.4917	4	1	8396100	12376000
1025	Tb927.3.4570	Tb927.3.4570		UDP-GlcNAc:PI a1-6 GlcNAc-transferase, putative (TbGPI1)	80.454	2.4	3.9996	0	1	1.26646	0.10259	0.0377407	+	2.4	1	1	1.23131	NaN	1	1	380040	325100	0	0	0	NaN	NaN	0	0	0	0	2.4	1	1	1.3026	NaN	1	1	498210	582650
290	Tb927.1.840	Tb927.1.840		hypothetical protein, conserved	27.104	19.7	14.72	0	1	1.26541	0.102231	0.0261333	+	19.7	4	4	1.41022	8.821	6	4	18558000	14740000	15.9	3	3	1.1693	9.2073	4	3	14155000	16018000	19.7	4	4	1.2288	9.1423	5	2	13261000	13764000
287	Tb927.1.730	Tb927.1.730		hypothetical protein, conserved	62.84	12.7	96.226	0	1	1.26431	0.101855	0.0496874	+	5.8	2	2	1.45675	16.947	3	2	4593600	4008500	9.5	4	4	1.1043	26.065	5	0	9035900	11560000	8.4	4	4	1.2563	30.796	5	4	7905800	10942000
1638	Tb927.9.10640	Tb927.9.10640		synaptojanin (N-terminal domain), putative	83.045	62	323.31	0	1	1.26106	0.100737	0.0411299	+	47.9	29	29	1.34673	7.7688	46	13	1052800000	819000000	58.4	31	31	1.0943	10.979	52	17	1211300000	1228800000	50.3	31	31	1.3608	6.9379	52	9	687560000	918680000
1088	Tb927.4.2500	Tb927.4.2500		protein kinase, putative,eukaryotic translation initiation factor 2-alpha kinase precursor, putative	111.92	44	323.31	0	1	1.26084	0.10066	0.0297576	+	36.3	30	30	1.33264	7.0826	49	8	707220000	799130000	43.4	32	32	1.1201	11.257	49	8	664090000	746370000	41.8	31	31	1.3428	8.4131	51	12	478090000	641760000
1570	Tb927.8.590	Tb927.8.590		carnitine O-palmitoyltransferase, putative	75.905	11.5	12.091	0	1	1.25968	0.100259	0.0314744	+	9.1	6	6	1.21186	25.767	3	1	5337900	4192200	3.2	2	2	1.4192	6.6622	2	1	3560300	4759200	4.7	3	3	1.1622	NaN	1	0	448870	441340
512	Tb927.10.7380	Tb927.10.7380		hypothetical protein, conserved	39.706	12.6	8.6007	0	1	1.25798	0.0996726	0.00122194	+	3.7	1	1	1.25652	NaN	1	0	2745000	3049800	3.7	1	1	1.2342	NaN	1	0	2459500	3425400	10	3	3	1.2837	34.209	3	1	7407800	7092300
742	Tb927.11.2910	Tb927.11.2910		phosphoglycerate mutase, putative (iPGAM)	43.738	22.7	69.737	0	1	1.25697	0.0993238	0.0315553	+	11.5	4	4	1.38032	38.647	4	0	18197000	14186000	19.8	6	6	1.1229	12.429	6	0	28393000	28454000	14.4	5	5	1.2813	10.149	5	0	16161000	18244000
218	Tb927.10.2890;Tb11.v5.0650	Tb927.10.2890;Tb11.v5.0650		enolase;enolase, putative	46.592	60.6	323.31	0	2	1.25585	0.0989367	0.020531	+	48.3	19	19	1.27773	17.71	25	15	217040000	157850000	48.5	16	16	1.148	11.069	26	13	283690000	328630000	52.9	20	20	1.3503	13.552	24	7	171650000	215660000
144	Tb927.10.4330;Tb11.v5.1012;Tb10.v4.0043	Tb927.10.4330;Tb11.v5.1012;Tb10.v4.0043		2-oxoisovalerate dehydrogenase beta subunit, mitochondrial precursor, putative;2-oxoisovalerate dehydrogenase beta subunit, mitochondrial precursor, putative;branched-chain alpha-keto acid dehydrogenase e1-beta subunit precursor, putative,chrX additional	40.222	35.6	154.08	0	3	1.25318	0.0980144	0.0186278	+	21.7	7	7	1.25998	18.309	8	0	66165000	51782000	35.6	10	10	1.1566	7.4164	10	0	75242000	90319000	30.4	9	9	1.3505	7.7694	10	0	50991000	72887000
840	Tb927.11.6660	Tb927.11.6660		hypothetical protein, conserved	103.55	19.4	65.577	0	1	1.25303	0.0979605	0.0253708	+	14.4	10	10	1.3178	18.538	9	4	13779000	11210000	5.6	4	4	1.3242	36.27	3	0	4143600	8103000	11.7	8	8	1.1274	13.03	5	2	6332100	8177400
1165	Tb927.5.1930	Tb927.5.1930		hypothetical protein, conserved	24.188	10.2	16.332	0	1	1.25221	0.0976785	0.00326246	+	6	1	1	1.27889	NaN	1	0	3450300	2971000	10.2	2	2	1.2715	NaN	1	0	2314100	3018600	6	1	1	1.2075	4.5326	3	3	10847000	12962000
596	Tb927.11.11090	Tb927.11.11090		Nucleoporin (TbNup140)	140.36	7.8	141.15	0	1	1.2489	0.0965284	0.0178642	+	3.6	4	4	1.35082	3.2789	6	1	63586000	45117000	6.8	6	6	1.1639	17.245	7	0	92337000	104680000	5.9	6	6	1.239	20.595	8	1	56030000	70550000
809	Tb927.11.5520	Tb927.11.5520		triosephosphate isomerase (TIM)	26.819	60	102.78	0	1	1.24836	0.0963408	0.0316377	+	48.8	9	9	1.37773	4.9507	10	1	66322000	46003000	59.6	11	11	1.1248	10.469	14	2	213890000	134160000	60	12	12	1.2554	6.2964	16	2	208690000	262700000
1747	Tb927.9.4520	Tb927.9.4520		mitochondrial processing peptide beta subunit, putative,metallo-peptidase, Clan ME, Family M16	53.689	30	95.315	0	1	1.24697	0.0958572	0.013384	+	21.6	8	8	1.28904	72.04	10	6	48678000	45948000	24.7	9	9	1.1585	33.737	9	4	23114000	37338000	22.4	9	9	1.2984	14.051	10	2	19274000	28041000
1559	Tb927.8.5460;Tb927.8.5465;Tb927.8.5440;Tb11.v5.0798;Tb11.v5.0797;Tb927.8.5470	Tb927.8.5460;Tb927.8.5465;Tb927.8.5440;Tb11.v5.0798;Tb11.v5.0797;Tb927.8.5470		flagellar calcium-binding protein,44 kDa calflagin,44 kDa calcimedin (Tb-44);flagellar calcium-binding protein,24 kDa calflagin,24 kDa calcimedin (Tb-24);flagellar calcium-binding protein,24 kDa calflagin,24 kDa calcimedin (Tb-24);flagellar calcium-bind	45.718	16	10.593	0	6	1.24482	0.0951068	0.00441634	+	3.4	1	1	1.26346	7.014	2	2	4056100	3002500	13.3	3	3	1.1949	26.894	2	2	4733100	5698300	5.7	2	2	1.2777	15.829	4	4	5238700	9509900
1093	Tb927.4.2880	Tb927.4.2880		Nucleoporin (TbNup225)	225.59	14.4	141.22	0	1	1.24172	0.0940225	0.0359295	+	3.1	6	6	1.21077	10.56	4	1	5749100	5555900	4.9	7	7	1.1332	35.25	9	7	12550000	12739000	5.6	7	7	1.3954	24.378	7	3	8073000	9493300
958	Tb927.3.1410	Tb927.3.1410		cytochrome oxidase subunit VII (COXVII)	19.264	10.9	2.83	0.0012516	1	1.24171	0.0940209	0.0221611	+	4.2	1	1	1.22311	NaN	1	0	1334600	1066300	0	0	0	NaN	NaN	0	0	0	0	10.9	2	2	1.2606	26.059	3	0	4598200	5854800
522	Tb927.10.7620	Tb927.10.7620		mitochondrial ATP-dependent zinc metallopeptidase, putative,metallo-peptidase, Clan MA(E) Family M41	71.088	33.6	323.31	0	1	1.24149	0.0939429	0.0297613	+	30.4	17	17	1.26425	18.786	23	5	199030000	155780000	31.5	18	18	1.1194	14.419	25	8	243640000	291560000	30.4	18	18	1.3521	16.037	24	8	161730000	209370000
1459	Tb927.7.7110;Tb927.7.7180	Tb927.7.7110;Tb927.7.7180		leucine-rich repeat protein (LRRP), putative,leucine-rich repeat protein 1 (LRRP1), putative;leucine-rich repeat protein (LRRP), putative,leucine-rich repeat protein 1 (LRRP1), putative	82.446	17.6	45.768	0	2	1.2405	0.0935961	0.00440375	+	5.2	3	3	1.26573	27.653	3	2	2782900	1717300	5.7	3	3	1.2663	3.9177	3	2	4386600	6325400	10.2	6	6	1.191	51.953	6	4	9647100	9279800
1688	Tb927.9.13920;Tb927.9.13880;Tb927.9.13820	Tb927.9.13920;Tb927.9.13880;Tb927.9.13820		kinetoplastid membrane protein KMP-11 (KMP-11);unspecified product;kinetoplastid membrane protein KMP-11	11.076	31.5	10.416	0	3	1.23865	0.0929471	0.0188683	+	31.5	3	3	1.33576	2.8588	3	0	11891000	8974500	31.5	3	3	1.2352	12.502	4	3	12739000	14199000	20.7	2	2	1.1518	5.4799	2	0	3397600	3887400
147	Tb927.10.6950;Tb927.10.6910;Tb11.v5.0496;Tb10.v4.0247	Tb927.10.6950;Tb927.10.6910;Tb11.v5.0496;Tb10.v4.0247		sterol 24-c-methyltransferase, putative;Sterol methyltransferase, putative;sterol 24-c-methyltransferase, putative;s-adenosyl-L-methionine-c-24-delta-sterol-methy lt ransferase a, putative,chrX additional, unordered contigs	40.128	22.6	30.93	0	4	1.23856	0.0929167	0.0462175	+	8.1	2	2	1.14452	15.678	2	0	2499600	1851300	6.4	2	2	1.1657	21.034	3	2	5008200	6309900	22	7	7	1.4241	8.6276	8	4	15867000	21511000
518	Tb927.10.7570;Tb11.v5.0774	Tb927.10.7570		dihydrolipoamide acetyltransferase E2 subunit, putative	48.107	45	253.64	0	2	1.23836	0.0928483	0.0164014	+	18.2	6	6	1.33479	12.739	7	0	33384000	25316000	32.4	10	10	1.1661	23.859	10	4	63001000	73658000	42.4	15	15	1.2201	30.969	19	11	60689000	75056000
517	Tb927.10.7520	Tb927.10.7520		folylpolyglutamate synthase, putative (FPGS)	54.676	25.6	32.915	0	1	1.23754	0.092561	0.00638025	+	16.6	7	7	1.24922	9.2185	11	5	52496000	42396000	15.2	6	6	1.1819	25.138	7	2	43499000	43906000	18.6	8	8	1.2837	13.261	9	4	37745000	49843000
825	Tb927.11.6100	Tb927.11.6100		hypothetical protein, conserved	33.374	16.1	17.911	0	1	1.23499	0.0916627	0.00225905	+	12.7	3	3	1.21302	3.4493	2	1	5368000	4023500	7.7	2	2	1.2225	11.565	3	2	6577100	9432800	12.7	3	3	1.2702	16.781	3	1	6095100	7387400
1063	Tb927.4.1280	Tb927.4.1280		hypothetical protein, conserved	43.863	21.9	111.66	0	1	1.23361	0.0911779	0.014598	+	21.9	6	6	1.22623	6.3567	6	3	22948000	17987000	21.9	6	6	1.1614	4.876	9	5	37366000	38068000	21.9	6	6	1.3182	9.0122	9	5	32950000	29178000
624	Tb927.11.1270	Tb927.11.1270		hypothetical protein, conserved	20.267	18.3	7.234	0	1	1.23354	0.0911525	0.0248119	+	18.3	3	3	1.26425	2.8371	2	0	12134000	8356800	18.3	3	3	1.1232	11.506	2	0	9516800	10498000	18.3	3	3	1.3218	6.5271	2	0	11312000	14849000
557	Tb927.10.9650;Tb11.v5.0399	Tb927.10.9650;Tb11.v5.0399		hypothetical protein, conserved;hypothetical protein, conserved	152.97	24	321.34	0	2	1.23328	0.0910601	0.0342927	+	17.3	18	18	1.29323	49.761	18	5	85760000	71394000	17.1	17	17	1.099	10.214	16	1	78813000	83642000	15.7	16	16	1.3198	11.094	16	0	53173000	69393000
1549	Tb927.8.4890	Tb927.8.4890		endoplasmic reticulum oxidoreductin, putative,pol-associated gene 1	49.202	7	7.6584	0	1	1.23288	0.0909215	0.0159567	+	0	0	0	NaN	NaN	0	0	0	0	2.7	1	1	1.22	NaN	1	1	1640400	1524200	4.3	2	2	1.2459	0.91965	2	1	1691700	2332900
896	Tb927.11.9720	Tb927.11.9720		40S ribosomal protein S27, putative	9.6302	46.5	18.151	0	1	1.23028	0.090004	0.0227591	+	46.5	3	3	1.24384	9.218	4	1	16523000	14119000	31.4	2	2	1.1309	10.476	3	0	12749000	20839000	46.5	3	3	1.3238	18.251	3	1	8899600	10364000
1803	Tb927.9.8780	Tb927.9.8780		tRNA nucleotidyltransferase, putative	58.645	36.5	94.903	0	1	1.22906	0.0895719	0.0139948	+	30.4	13	13	1.2691	18.534	14	4	47030000	34571000	30.4	13	13	1.1455	9.0198	14	1	46499000	54880000	33.5	16	16	1.2771	11.393	17	3	36826000	50093000
1308	Tb927.6.4540	Tb927.6.4540		3-hydroxy-3-methylglutaryl-CoA reductase, putative	45.944	28.6	95.867	0	1	1.22629	0.0885944	0.0410965	+	17.1	6	6	1.32776	20.516	7	2	32437000	25652000	26.7	9	9	1.0843	9.6729	11	5	59717000	618200000	23	8	8	1.2809	62.72	8	2	37946000	43323000
356	Tb927.10.13430	Tb927.10.13430		citrate synthase, putative	53.584	21.7	31.559	0	1	1.22352	0.0876121	0.0186756	+	2.1	1	1	1.2819	NaN	1	0	571120	439510	10.7	4	4	1.1296	18.411	4	1	7926600	8496900	18.4	9	9	1.2649	26.57	9	1	18281000	22884000
1725	Tb927.9.3000	Tb927.9.3000		cytidine deaminase, putative	19.171	64.8	129.73	0	1	1.22268	0.0873142	0.0344258	+	26.4	4	4	1.32559	1.0188	5	2	97313000	77985000	64.8	7	7	1.0989	11.452	7	1	67346000	78454000	37.4	5	5	1.2548	7.5535	5	0	42066000	50215000
859	Tb927.11.8040	Tb927.11.8040		hypothetical protein, conserved	22.255	14.1	17.717	0	1	1.22234	0.0871914	0.029423	+	0	0	0	NaN	NaN	0	0	0	0	14.1	1	1	1.1998	NaN	1	1	1261800	1769200	14.1	1	1	1.2453	19.231	3	3	3928000	4870400
579	Tb927.11.1020	Tb927.11.1020		ribokinase, putative	35.288	54.7	323.31	0	1	1.22206	0.0870921	0.0498627	+	41.4	10	10	1.32596	7.1034	16	2	446760000	348110000	54.7	13	13	1.0664	7.6814	21	5	521430000	568210000	47.7	12	12	1.2907	2.6339	20	6	359820000	427990000
778	Tb927.11.4320	Tb927.11.4320		hypothetical protein, conserved	51.878	47.2	206.08	0	1	1.22102	0.0867216	0.0326698	+	41.5	12	12	1.33469	8.4518	13	4	80269000	50716000	36	11	11	1.1086	12.469	12	2	71200000	61383000	32.8	10	10	1.2303	9.5485	13	4	45362000	55606000
1437	Tb927.7.5820	Tb927.7.5820		Monooxygenase, putative	55.086	24.1	176	0	1	1.22068	0.0866006	0.0489332	+	23.9	11	11	1.28705	7.5329	14	3	294630000	219020000	22.1	10	10	1.0677	19.289	14	4	273180000	282360000	22.1	10	10	1.3236	9.4628	13	0	153110000	196650000
427	Tb927.10.2690	Tb927.10.2690		hypothetical protein, conserved	74.002	3.9	10.86	0	1	1.21861	0.085864	0.00197344	+	2.4	1	1	1.24839	NaN	1	0	2646300	3294100	2.4	1	1	1.2104	NaN	1	0	2824800	2600400	2.4	1	1	1.1976	NaN	1	0	2315600	2265500
771	Tb927.11.4020	Tb927.11.4020		hypothetical protein, conserved	19.159	23.3	8.9784	0	1	1.21853	0.0858364	0.0408428	+	20.2	4	4	1.32186	5.4506	3	0	35444000	27048000	14.1	3	3	1.0833	5.9903	3	0	32472000	35013000	16	3	3	1.2635	2.3354	2	0	16814000	20002000
871	Tb927.11.8870	Tb927.11.8870		mitochondrial DEAD box protein,KREH1 (KREH1)	60.659	35.7	121.96	0	1	1.21757	0.085493	0.0495466	+	32.2	17	17	1.30608	7.9703	18	6	72814000	58255000	28	14	14	1.0648	14.183	15	2	65623000	75989000	35.2	18	18	1.2979	6.8694	20	9	56867000	75008000
257	Tb927.1.2400;Tb927.1.2380;Tb927.1.2360;Tb927.1.2340;Tb11.v5.0468	Tb927.1.2400;Tb927.1.2380;Tb927.1.2360;Tb927.1.2340;Tb11.v5.0468		alpha tubulin;alpha tubulin;alpha tubulin;alpha tubulin;alpha tubulin, putative	49.787	64.5	323.31	0	5	1.21527	0.0846725	0.0220165	+	57.2	24	24	1.28056	11.085	54	21	1901600000	1517600000	61.6	22	22	1.1176	15.517	57	21	2082000000	2240300000	63.9	24	24	1.2541	8.8849	47	11	1314200000	1579800000
933	Tb927.2.4240	Tb927.2.4240		GTP binding protein, putative	40.685	30.5	120.15	0	1	1.21387	0.0841715	0.0417463	+	19.3	5	5	1.19534	10.011	7	3	15095000	11993000	26.4	7	7	1.1038	43.007	10	5	24573000	30140000	26.4	7	7	1.3556	15.211	8	0	16066000	19629000
632	Tb927.11.13180	Tb927.11.13180		hypothetical protein conserved	61.21	23.6	74.025	0	1	1.21113	0.0831892	0.0257514	+	12.3	4	4	1.29214	6.9832	4	1	6709100	4974200	14.6	5	5	1.2385	21.048	8	5	16778000	19719000	21.4	7	7	1.1101	8.8084	10	2	34214000	37507000
544	Tb927.10.8630	Tb927.10.8630		hypothetical protein, conserved	27.968	52.5	89.933	0	1	1.21092	0.0831162	0.0423284	+	43.9	9	9	1.3632	8.5553	9	3	68717000	55260000	52.5	10	10	1.1294	9.3941	10	1	84238000	103910000	52.5	11	11	1.1533	16.873	12	3	61629000	75093000
1450	Tb927.7.6660	Tb927.7.6660		chaperone protein DNAj, putative	29.887	23.7	38.925	0	1	1.21092	0.083115	0.000732841	+	10.5	2	2	1.22615	3.5487	3	1	8661200	6732500	15.2	3	3	1.1954	5.0525	2	1	6335800	8274700	15.2	3	3	1.2114	11.355	3	0	13653000	13959000
1036	Tb927.3.4990	Tb927.3.4990		oxidoreductase, putative	36.432	14.7	11.865	0	1	1.20948	0.0826002	0.0378653	+	14.7	6	6	1.29767	28.262	5	0	20791000	16383000	10.3	4	4	1.0839	10.108	6	3	20948000	22401000	12.4	5	5	1.2579	17.437	5	0	16728000	22158000
1729	Tb927.9.3280	Tb927.9.3280		acidocalcisomal exopolyphosphatase	42.865	25.1	41.05	0	1	1.20889	0.082385	0.0327178	+	19.3	7	7	1.33767	43.064	5	3	18706000	8641800	18.8	7	7	1.1358	16.698	7	3	22579000	22297000	18.8	6	6	1.1628	22.923	6	0	12365000	13838000
1383	Tb927.7.3430	Tb927.7.3430		cyclophilin-type peptidyl-prolyl cis-trans isomerase, putative (PPIase)	25.548	48.5	93.667	0	1	1.20814	0.0821156	0.0214084	+	42.9	7	7	1.3084	20.92	9	3	23196000	20121000	42.9	7	7	1.1474	10.64	9	3	54538000	38827000	46.8	8	8	1.1746	21.809	10	2	27871000	34659000
794	Tb927.11.5060	Tb927.11.5060		hypothetical protein, conserved	119.59	2.2	3.7225	0	1	1.20779	0.081992	0.0277875	+	1.2	1	1	1.10381	NaN	1	0	882580	703110	1.2	1	1	1.2384	NaN	1	0	607180	828870	1.2	1	1	1.2889	NaN	1	0	559410	728600
1200	Tb927.5.3870	Tb927.5.3870		hypothetical protein, conserved	82.035	4.5	8.0276	0	1	1.20657	0.0815533	0.0106016	+	4.5	3	3	1.21051	7.8597	3	1	3930500	3301600	1	1	1	1.2639	NaN	1	0	1516700	2076900	4.5	3	3	1.1481	17.925	2	0	1978400	2066500
1229	Tb927.6.1440	Tb927.6.1440		hypothetical protein, conserved	29.996	40.3	42.705	0	1	1.20564	0.0812179	0.0217501	+	35.3	8	8	1.29512	20.53	8	2	21453000	19268000	25.6	7	7	1.2013	31.48	6	2	11646000	11777000	35.3	9	9	1.1264	13.432	8	3	12826000	14557000
1076	Tb927.4.1980	Tb927.4.1980		hypothetical protein, conserved	91.11	15.3	71.479	0	1	1.20554	0.0811799	0.0454471	+	12.5	9	9	1.31581	34.255	8	0	23071000	16922000	12.5	9	9	1.2407	13.806	8	2	21228000	25951000	13.1	9	9	1.0732	6.5638	9	2	15674000	19105000
194	Tb927.1.2390;Tb927.1.2370;Tb927.1.2350;Tb927.1.2330;Tb11.v5.0469;Tb927.1.2410	Tb927.1.2390;Tb927.1.2370;Tb927.1.2350;Tb927.1.2330;Tb11.v5.0469;Tb927.1.2410		beta tubulin;beta tubulin;beta tubulin;beta tubulin;beta tubulin, putative;beta tubulin, pseudogene	49.704	68.3	323.31	0	6	1.20339	0.0804055	0.032777	+	61.1	26	26	1.29988	16.924	62	25	2223200000	2272100000	66.1	25	25	1.0961	12.127	65	20	2009300000	2343700000	66.3	25	25	1.2231	8.7001	61	25	1522500000	1869200000
605	Tb927.11.11470	Tb927.11.11470		hypothetical protein, conserved	32.022	20.2	16.883	0	1	1.20317	0.0803258	0.014243	+	11.7	4	4	1.26907	8.003	4	2	5494700	4537100	17	4	4	1.1365	18.397	4	1	9486600	10252000	11.3	3	3	1.2076	11.113	3	0	5144300	6398300
488	Tb927.10.5770	Tb927.10.5770		valosin-containing protein homolog,Transitional endoplasmic reticulum ATPase, putative (VCP)	85.825	29.2	170.26	0	1	1.20078	0.079465	0.00324325	+	8.3	4	4	1.23535	7.4641	5	1	6891900	6358300	16.7	7	7	1.1752	8.659	10	6	17465000	17633000	21	11	11	1.1926	21.556	16	8	25130000	26940000
288	Tb927.1.740	Tb927.1.740		hypothetical protein, conserved	48.865	61.4	323.31	0	1	1.19931	0.0789302	0.0298855	+	53.1	18	18	1.25	7.7094	26	5	251560000	204200000	61.4	21	21	1.0929	11.755	33	14	359020000	414350000	61.4	20	20	1.2627	9.2953	25	3	170690000	211040000
1289	Tb927.6.4090	Tb927.6.4090		chaperonin HSP60, mitochondrial precursor, putative (HSP60)	58.37	40.7	323.31	0	1	1.19816	0.0785166	0.0184941	+	27	12	12	1.23084	12.615	11	2	63217000	52777000	32.7	13	13	1.1162	5.8511	14	4	75004000	80826000	38.6	15	15	1.252	11.699	16	3	66340000	72750000
756	Tb927.11.3490	Tb927.11.3490		hypothetical protein, conserved	87.8	28.1	93.454	0	1	1.19794	0.0784359	0.0323418	+	15	8	8	1.26709	23.117	8	3	23086000	18021000	14.3	8	8	1.0881	15.294	10	6	36370000	43011000	16	9	9	1.2469	12.591	10	5	16753000	21945000
785	Tb927.11.4780	Tb927.11.4780		pyruvate dehydrogenase (lipoamide) kinase, putative	51.187	28.5	69.075	0	1	1.19677	0.0780091	0.0366328	+	28.5	10	10	1.27267	12.167	10	4	24034000	20227000	27	9	9	1.0804	78.587	12	5	26028000	43031000	27	9	9	1.2466	21.707	11	2	19093000	22315000
1585	Tb927.8.6300	Tb927.8.6300		hypothetical protein, conserved	53.276	27.8	105.63	0	1	1.19296	0.0766271	0.0225509	+	21.9	9	9	1.28844	14.839	10	5	29456000	21987000	14.4	6	6	1.1575	23.941	6	2	14535000	17986000	23.7	11	11	1.1384	19.38	13	8	21389000	24108000
347	Tb927.10.12910;Tb11.v5.0593	Tb927.10.12910;Tb11.v5.0593		hypothetical protein, conserved;hypothetical protein, conserved	103.97	18.1	34.253	0	2	1.19086	0.0758612	0.0426618	+	12.3	9	9	1.32489	14.662	16	13	29507000	28734000	13.5	10	10	1.1065	22.142	12	5	25298000	29195000	18.1	13	13	1.152	9.2868	16	11	26418000	30502000
560	Tb927.10.9820;Tb11.v5.0565	Tb927.10.9820;Tb11.v5.0565		mitochondrial intermediate peptidase, putative,metallo-peptidase, Clan MA(E) Family M3;mitochondrial intermediate peptidase, putative	76.732	24.9	132.08	0	2	1.1907	0.0758021	0.0499919	+	15.3	8	8	1.3121	11.716	9	4	26364000	23650000	16.3	8	8	1.0678	10.456	7	2	25516000	24321000	18.2	9	9	1.2049	9.0001	8	3	17042000	24192000
594	Tb927.11.11050	Tb927.11.11050		hypothetical protein, conserved	37.475	34.7	97.458	0	1	1.18961	0.0754046	0.0123429	+	27.8	8	8	1.21456	2.8632	11	2	159360000	127920000	34.1	9	9	1.1259	9.9078	12	1	207850000	239680000	28.4	9	9	1.2311	7.79	11	1	125780000	156050000
433	Tb927.10.3010	Tb927.10.3010		hypothetical protein, conserved	133.39	7.3	14.116	0	1	1.1859	0.0740491	0.0189733	+	1.1	1	1	1.12238	NaN	1	1	1450300	893950	3.8	4	4	1.1769	128.47	4	3	16122000	5643400	4.5	5	5	1.2626	7.2966	6	4	5827200	7419100
1206	Tb927.5.4120	Tb927.5.4120		hypothetical protein, conserved	22.32	36.6	30.118	0	1	1.18234	0.0727435	0.040656	+	18.3	4	4	1.30909	12.242	3	0	9232700	6874200	30.4	6	6	1.1222	23.267	7	2	21462000	22628000	30.4	6	6	1.1251	29.125	7	0	12021000	15527000
1751	Tb927.9.5040	Tb927.9.5040		cAMP-specific phosphodiesterase (PDEB1)	103.65	39.6	323.31	0	1	1.18205	0.0726364	0.0291557	+	24.8	19	5	1.26315	9.8717	10	4	58165000	37888000	35.1	25	9	1.0928	6.1581	12	4	61338000	54853000	32.9	25	9	1.1965	6.9639	16	8	42835000	53434000
1012	Tb927.3.4020	Tb927.3.4020		phosphatidylinositol 4-kinase alpha, putative	255.5	17.9	209.28	0	1	1.18107	0.0722753	0.0246225	+	11.2	20	20	1.15957	23.377	23	12	79574000	59257000	11.5	19	19	1.1175	21.983	21	8	51028000	60568000	12.9	22	22	1.2714	13.038	25	16	46808000	55803000
355	Tb927.10.1340	Tb927.10.1340		hypothetical protein, conserved	60.644	27	30.41	0	1	1.18104	0.0722632	0.0300482	+	13.3	6	6	1.18248	5.09	8	5	20223000	14747000	12	6	6	1.0961	17.233	9	5	21802000	22429000	9.8	5	5	1.271	11.287	6	2	10497000	12583000
1403	Tb927.7.4050	Tb927.7.4050		hypothetical protein, conserved	85.652	7.2	40.415	0	1	1.17996	0.0718655	0.0445498	+	2.5	1	1	1.20482	NaN	1	0	2036800	1763000	3.6	2	2	1.0672	NaN	1	0	2588600	3265500	6.1	4	4	1.2777	11.638	4	0	6689200	7859700
829	Tb927.11.6210	Tb927.11.6210		sterol 14-alpha-demethylase (CYP51)	54.372	24.7	64.852	0	1	1.17648	0.070583	0.0437161	+	12.1	5	5	1.20688	18.779	5	0	9299000	8195600	15.2	7	7	1.0654	35.901	8	2	17114000	14600000	23.1	10	10	1.2664	16.798	11	2	26240000	32623000
188	Tb927.10.16150;Tb11.v5.0397	Tb927.10.16150;Tb11.v5.0397		ATP-dependent zinc metallopeptidase, putative;ATP-dependent zinc metallopeptidase, putative	62.779	16.6	25.241	0	2	1.17439	0.0698107	9.71084e-05	+	7.6	2	2	1.17467	10.091	2	2	1167500	1506000	4.7	1	1	1.1697	10.461	2	2	3222600	3915100	16.6	6	6	1.1788	25.55	7	5	5182300	7106100
250	Tb927.1.1730	Tb927.1.1730		hypothetical protein, conserved	75.065	37.2	219.54	0	1	1.16745	0.0672395	0.0453818	+	30	16	16	1.25617	13.638	20	2	145600000	116730000	27.4	14	14	1.0607	11.813	19	5	133250000	133600000	30	16	16	1.1942	8.4395	18	3	89317000	108060000
1820	Tb927.9.9840	Tb927.9.9840		lipoic acid containing carrier protein, putative (GCVH)	15.216	14.5	4.3643	0	1	1.15929	0.0641911	0.047401	+	7.2	1	1	1.20142	NaN	1	0	1187300	904000	14.5	2	2	1.0521	7.3137	2	0	2941600	3345800	14.5	2	2	1.2326	12.545	2	0	3704400	4737700
1666	Tb927.9.12500	Tb927.9.12500		hypothetical protein, conserved	58.24	29.4	114.77	0	1	1.15728	0.0634376	0.00237343	+	20.4	8	8	1.18089	2.1151	8	5	52200000	41348000	27.5	11	11	1.1453	22.059	9	3	55704000	61525000	20.4	8	8	1.146	19.464	11	6	35861000	51732000
1046	Tb927.3.5610	Tb927.3.5610		ribosomal protein L3 mitochondrial, putative	54.986	30.2	84.744	0	1	1.15711	0.0633736	0.00105627	+	9.5	4	4	1.14708	2.5296	2	0	3136500	3067500	5.9	2	2	1.1519	0.23922	2	0	5045800	5535400	22.4	7	7	1.1725	22.49	8	6	8675900	11032000
1659	Tb927.9.12090	Tb927.9.12090		hypothetical protein, conserved	228.73	3	16.33	0	1	1.1561	0.0629971	0.00278531	+	1.6	2	2	1.14573	101.69	2	2	1470500	1063200	1.8	2	2	1.1416	22.922	2	1	1188800	2143000	1.8	2	2	1.1814	NaN	1	0	902860	817420
998	Tb927.3.3270	Tb927.3.3270		ATP-dependent phosphofructokinase (TbPFK)	53.517	26.3	27.887	0	1	1.15604	0.0629717	0.00577942	+	12.5	5	5	1.12136	22.603	5	1	6097100	5651500	18.3	6	6	1.1818	50.041	4	2	7022700	4577300	21.6	8	8	1.1658	16.007	7	2	8268800	10318000
1292	Tb927.6.4140	Tb927.6.4140		paraflagellar rod component, putative (PFC4)	13.009	9.6	4.5165	0	1	1.15464	0.0624448	0.000603297	+	9.6	1	1	1.16459	NaN	1	0	9470200	7679500	9.6	1	1	1.1548	NaN	1	0	10217000	10671000	9.6	1	1	1.1446	NaN	1	0	8106300	8094300
832	Tb927.11.6280;REV__Tb927.10.5140	Tb927.11.6280		pyruvate phosphate dikinase (PPDK)	100.45	70.9	323.31	0	2	1.15314	0.0618814	0.0433804	+	56.7	42	42	1.25889	8.1159	58	22	629610000	489670000	53.7	42	42	1.0851	11.095	62	26	623580000	651160000	55.5	43	43	1.1225	18.57	55	10	411620000	510160000
235	Tb927.11.1780;Tb11.v5.0991	Tb927.11.1780;Tb11.v5.0991		protein phosphatase 2C, putative;protein phosphatase 2C, putative	36.559	21.3	56.54	0	2	1.15277	0.0617438	0.0195223	+	10.2	3	3	1.14363	5.8365	3	0	6104500	5775200	13.2	3	3	1.2163	18.672	3	1	5438000	6053100	15.6	4	4	1.1013	26.414	5	2	6437200	6711500
1305	Tb927.6.4500	Tb927.6.4500		hypothetical protein, conserved	22.705	36.9	105.64	0	1	1.15111	0.0611177	0.0104491	+	28.1	5	5	1.19161	18.711	6	2	55665000	49120000	36.9	6	6	1.1094	9.0108	7	3	41218000	42659000	36.9	6	6	1.1538	6.6953	6	1	34968000	41750000
714	Tb927.11.18120	Tb927.11.18120		variant surface glycoprotein (VSG), frameshifted and degenerate	48.047	3.1	2.2119	0.0046756	1	1.14848	0.0601224	0.033509	+	0	0	0	NaN	NaN	0	0	0	0	3.1	1	1	1.1318	NaN	1	1	6363500	8791800	3.1	1	1	1.1654	5.5188	2	2	5828700	6018800
674	Tb927.11.15040	Tb927.11.15040		chaperonin HSP60, mitochondrial precursor, putative,heat shock protein 60 (Cpn60)	64.159	18.9	26.161	0	1	1.1472	0.0596384	0.0332342	+	8.2	3	3	1.17154	16.508	3	0	5061400	4306800	10.3	4	4	1.067	33.686	4	0	7610300	5047900	14.5	6	6	1.2078	12.211	6	1	11546000	12984000
442	Tb927.10.3300	Tb927.10.3300		hypothetical protein, conserved	61.002	7.6	9.0518	0	1	1.14565	0.0590522	0.00806804	+	4.3	2	2	1.1809	8.2769	2	1	4925400	4252000	1.8	1	1	1.1456	NaN	1	0	3185300	2906700	5.2	3	3	1.1115	31.28	2	0	3766000	3341800
1193	Tb927.5.3410	Tb927.5.3410		hypothetical protein, conserved	30.982	24.7	23.689	0	1	1.14152	0.0574849	0.0012019	+	20.5	5	5	1.15382	8.6269	5	2	13345000	11003000	16.3	4	4	1.1282	4.2174	4	2	10071000	14891000	20.5	5	5	1.1427	9.2103	5	0	8266700	9551200
528	Tb927.10.8030	Tb927.10.8030		hypothetical protein, conserved	28.834	45.9	89.505	0	1	1.14019	0.0569777	0.01988	+	37.6	8	8	1.13926	35.771	8	1	30403000	31214000	41.6	9	9	1.0886	33.957	12	5	67660000	69085000	45.9	12	12	1.1952	7.0177	11	1	56512000	73229000
773	Tb927.11.410	Tb927.11.410		hypothetical protein, conserved	14.836	25.2	2.3521	0.0041568	1	1.13815	0.0562	0.0443132	+	13.8	1	1	1.15898	NaN	1	0	1081300	1176300	0	0	0	NaN	NaN	0	0	0	0	25.2	2	2	1.1177	5.8275	2	1	2494300	2869400
1752	Tb927.9.5100	Tb927.9.5100		cAMP-specific phosphodiesterase (PDEB2)	103.22	31.6	31.973	0	1	1.13737	0.0559035	0.0456357	+	23.2	17	3	1.20944	3.5602	4	1	39150000	30503000	27.5	20	4	1.0501	26.188	5	1	47509000	47529000	25.9	20	4	1.1585	6.8998	5	0	35761000	41680000
1195	Tb927.5.3630	Tb927.5.3630		hypothetical protein, conserved	44.693	17.3	30.872	0	1	1.13464	0.0548564	0.0386489	+	6.6	2	2	1.1054	6.9592	5	5	14343000	13148000	11.9	4	4	1.082	9.0343	3	1	8951700	10000000	9.7	3	3	1.2213	31.081	3	2	5589800	5530100
661	Tb927.11.14380	Tb927.11.14380		kinetoplast polyadenylation/uridylation factor 2	72.496	9.3	9.914	0	1	1.13445	0.0547862	0.0105886	+	5.9	2	2	1.13922	66.473	2	2	2908500	1006600	0	0	0	NaN	NaN	0	0	0	0	6.1	3	3	1.1297	6.3288	3	2	1812500	1999700
1510	Tb927.8.2540	Tb927.8.2540		3-ketoacyl-CoA thiolase, putative	46.244	52.1	323.31	0	1	1.13388	0.0545675	0.0453015	+	30.4	11	11	1.22209	52.202	14	4	158160000	135830000	41.3	14	14	1.0628	16.559	18	5	217050000	227210000	44.3	15	15	1.1224	9.3493	20	7	187420000	212460000
1335	Tb927.7.1270;Tb927.7.1250	Tb927.7.1270;Tb927.7.1250		hypothetical protein, conserved;hypothetical protein, conserved	35.715	44.5	130.37	0	2	1.11966	0.0490872	0.0489538	+	33.5	8	8	1.19821	10.651	14	4	163800000	127460000	37.8	9	9	1.0497	16.213	18	7	180830000	191260000	22.6	7	7	1.116	10.23	12	3	111840000	125500000
520	Tb927.10.760	Tb927.10.760		hypothetical protein, conserved	29.887	41.2	39.766	0	1	1.1158	0.0475875	0.0376889	+	34.3	8	8	1.14179	13.413	8	1	43218000	38052000	36.5	8	8	1.0476	9.4944	7	0	45492000	45852000	41.2	9	9	1.1614	9.8949	9	2	31545000	40665000
1471	Tb927.7.800	Tb927.7.800		mitochondrial RNA binding complex 1 subunit (MRB800)	60.484	9.4	18.574	0	1	1.1054	0.0435183	0.0182963	+	3.9	2	2	1.06668	2.7283	2	0	1769900	1901000	3.9	2	2	1.109	8.0306	2	1	2421000	3107000	3.9	2	2	1.1418	3.0152	3	0	2043000	2463700
1180	Tb927.5.2930	Tb927.5.2930		hypothetical protein, conserved	43.308	28.9	80.131	0	1	1.10324	0.0426704	0.0451447	+	21.1	8	8	1.16836	13.02	7	1	21756000	18252000	19.2	7	7	1.0472	5.5017	6	1	22847000	25408000	23.5	9	9	1.0975	13.669	10	3	36097000	40268000
463	Tb927.10.4280	Tb927.10.4280		hypothetical protein, conserved	24.055	12.4	4.3489	0	1	1.10053	0.0416032	0.0182467	+	0	0	0	NaN	NaN	0	0	0	0	7.5	1	1	1.1066	NaN	1	0	2840500	4042100	12.4	2	2	1.0945	16.152	2	0	4109000	4985800
1286	Tb927.6.4040	Tb927.6.4040		hypothetical protein, conserved	28.009	19.1	21.804	0	1	1.09999	0.0413883	0.0487184	+	14.9	3	3	1.15215	15.978	2	0	3998900	4073400	19.1	4	4	1.0341	21.13	3	2	10348000	9779800	14.9	3	3	1.1171	25.891	2	0	3606800	3953900
405	Tb927.10.1890	Tb927.10.1890		calpain, putative,cysteine peptidase, Clan CA, family C2, putative	178.09	8.2	30.343	0	1	1.09782	0.0405326	0.034982	+	3.7	4	4	1.12439	5.0597	4	2	2980200	2948700	2.3	2	2	1.0421	2.5948	2	0	2775500	2983300	4.5	5	5	1.1292	11.377	4	0	3569000	4476800
837	Tb927.11.6540	Tb927.11.6540		hypothetical protein, conserved	60.154	32.4	83.386	0	1	1.08404	0.0350453	0.0199224	+	19.3	8	8	1.08532	48.929	8	0	23270000	34360000	27.6	10	10	1.0527	12.182	10	1	34419000	36533000	22.7	8	8	1.115	30.92	8	2	20265000	29280000
867	Tb927.11.860	Tb927.11.860		leucine-rich repeat protein (LRRP), putative	106.7	20.3	95.356	0	1	1.08288	0.0345796	0.04425	+	13	9	9	1.11321	4.5981	11	6	16802000	14235000	11.5	8	8	1.0293	15.172	9	4	16623000	16969000	17.3	13	13	1.1082	21.317	11	5	17525000	13657000
695	Tb927.11.16380	Tb927.11.16380		hypothetical protein, conserved	23.331	23.2	72.473	0	1	1.07351	0.0308048	0.0390968	+	23.2	3	3	1.03605	11.145	3	1	7015200	5530800	23.2	3	3	1.1145	10.951	4	3	9340200	10456000	23.2	3	3	1.0714	18.28	5	3	6988600	7993400
949	Tb927.2.6070	Tb927.2.6070		mitochondrial RNA binding complex 1 subunit (MRB6070)	31.486	18.6	44.823	0	1	1.07104	0.029806	0.00204328	+	10.9	2	2	1.06598	34.657	2	0	12424000	8888400	15.1	3	3	1.0805	13.917	3	0	13121000	12122000	18.6	4	4	1.0667	13.065	4	1	10145000	11591000
1728	Tb927.9.3170	Tb927.9.3170		cytochrome oxidase subunit V (COXV)	22.229	24.5	68.892	0	1	1.06944	0.0291575	0.0127892	+	12.8	2	2	1.06061	1.9619	2	0	11727000	10710000	17.9	3	3	1.0929	25.013	3	1	21593000	20618000	24.5	4	4	1.0552	11.761	5	2	15323000	17965000
1222	Tb927.6.990;Tb927.6.1060;Tb927.6.1050;Tb927.6.1000;Tb927.6.980;Tb927.6.970;Tb927.6.960;Tb927.6.1020;Tb927.6.1010	Tb927.6.990;Tb927.6.1060;Tb927.6.1050;Tb927.6.1000;Tb927.6.980;Tb927.6.970;Tb927.6.960;Tb927.6.1020;Tb927.6.1010		cysteine peptidase precursor,cysteine peptidase, Clan CA, family C1, Cathepsin L-like (CP);cysteine peptidase precursor,cysteine peptidase, Clan CA, family C1, Cathepsin L-like (CP);cysteine peptidase precursor,cysteine peptidase, Clan CA, family C1, Cat	48.324	8.2	14.158	0	9	1.06092	0.0256835	0.027246	+	3.3	1	1	1.09143	1.9455	2	2	18034000	13958000	6.5	2	1	1.0506	NaN	1	0	9176300	10927000	8.2	3	1	1.0414	NaN	1	0	11438000	11815000
525	Tb927.10.7910	Tb927.10.7910		hypothetical protein, conserved	21.451	20.6	11.719	0	1	1.05418	0.0229139	0.0197186	+	12.2	2	2	1.0747	25.817	2	0	4681700	5687200	11.1	2	2	1.0353	4.5973	2	0	2999300	2844300	20.6	4	4	1.0529	11.165	4	0	7465200	8115600
556	Tb927.10.9560	Tb927.10.9560		oxidoreductase, putative	36.099	34.1	179.96	0	1	1.04943	0.0209549	0.0152978	+	10.8	2	2	1.04604	0.85538	2	1	13413000	11280000	21.6	5	5	1.0667	7.7946	4	0	26335000	27320000	32	6	6	1.0358	3.2022	6	3	18319000	21242000
705	Tb927.11.16730	Tb927.11.16730		dihydrolipoyl dehydrogenase (GCVL-2)	50.433	51.8	264.13	0	1	1.2749	0.105477	0.0502429		43.2	16	16	1.50056	15.011	23	10	135350000	108510000	39.8	15	15	1.1394	18.34	20	4	147320000	166270000	49.9	22	22	1.212	6.9822	31	8	210260000	244410000
1337	Tb927.7.1340;Tb927.7.1320	Tb927.7.1340;Tb927.7.1320		10 kDa heat shock protein, putative (HSP10);10 kDa heat shock protein, putative (HSP10)	10.67	77	55.514	0	2	1.19562	0.0775918	0.0505226		57	5	5	1.32097	20.896	6	4	29850000	21180000	50	3	3	1.0685	9.3258	2	0	13968000	17630000	77	6	6	1.2109	5.8685	7	2	67419000	78029000
1643	Tb927.9.11000	Tb927.9.11000	RAB7	small GTPase, putative,GTP-binding protein, putative (RAB7)	14.819	33.1	9.8345	0	1	1.27321	0.1049	0.0505511		10.1	1	1	1.1259	3.7116	2	2	7116600	6363700	10.1	1	1	1.2285	NaN	1	1	5741100	7061100	17.3	2	2	1.4922	15.283	2	2	4340200	6144200
163	Tb927.7.4960;Tb11.v5.0177	Tb927.7.4960;Tb11.v5.0177		hypothetical protein, conserved;hypothetical protein, conserved	50.163	18.3	41.45	0	2	1.61689	0.20868	0.0506896		8.1	3	3	1.7322	53.839	3	3	5893100	3455100	3.1	1	1	1.1794	NaN	1	1	1157600	1265100	8.3	3	3	2.0691	31.308	4	3	2825800	13884000
1528	Tb927.8.3300	Tb927.8.3300		hypothetical protein, conserved	77.891	19.7	94.674	0	1	1.18204	0.0726318	0.0507403		17.5	10	10	1.26815	11.451	9	1	49270000	38341000	16.4	10	10	1.0541	22.033	11	4	44897000	46378000	15.9	9	9	1.2355	12.832	10	3	26731000	34396000
351	Tb927.10.1310	Tb927.10.1310		hypothetical protein, conserved	102.74	16.1	72.106	0	1	1.3647	0.135036	0.0507726		10.2	8	8	1.55683	21.507	8	1	14650000	12949000	12.1	9	9	1.103	6.1887	9	4	14829000	14462000	15.1	11	11	1.4801	18.743	10	4	11566000	16501000
1479	Tb927.8.1150	Tb927.8.1150		hypothetical protein, conserved	39.248	12.6	16.286	0	1	1.31714	0.119632	0.0510558		12.6	4	4	1.36206	27.333	5	2	24095000	35209000	12.6	3	3	1.1006	21.031	3	0	15565000	15793000	8.8	3	3	1.5243	19.179	3	0	6531400	12997000
592	Tb927.11.10960	Tb927.11.10960		hypothetical protein, conserved	71.772	27.2	80.901	0	1	1.1009	0.0417489	0.0512642		14.8	10	10	1.17081	16.894	13	4	121150000	103540000	13.7	9	9	1.0438	17.891	9	2	69550000	80339000	14.5	11	11	1.0918	8.5673	12	1	49159000	55610000
1582	Tb927.8.6250	Tb927.8.6250		hypothetical protein, conserved	75.474	35.9	179.06	0	1	1.25871	0.0999251	0.0513562		27.1	16	16	1.36971	11.763	25	14	130810000	116760000	25.5	15	15	1.0726	24.655	25	13	176070000	148570000	27.2	18	18	1.3574	11.202	21	5	76028000	94160000
1606	Tb927.8.7040	Tb927.8.7040		hypothetical protein, conserved	21.365	42.3	318.96	0	1	1.22624	0.088576	0.0517216		42.3	8	8	1.36679	4.3093	11	5	118060000	86664000	42.3	8	8	1.0722	9.7022	10	1	134290000	143310000	42.3	8	8	1.2582	3.3943	13	5	108710000	127490000
270	Tb927.1.3950	Tb927.1.3950		alanine aminotransferase (ALAT)	55.704	18.7	31.352	0	1	1.32719	0.122933	0.05225		0	0	0	NaN	NaN	0	0	0	0	5.6	2	2	1.2664	15.263	2	0	3055500	3799300	18.7	6	6	1.3909	18.393	6	1	10535000	14234000
1611	Tb927.8.7540	Tb927.8.7540		hypothetical protein	117.86	2.3	2.2945	0.0047142	1	1.32304	0.121574	0.052283		0.6	1	1	1.32494	NaN	1	0	1070900	790610	0.6	1	1	1.1149	NaN	1	0	760000	890810	0.6	1	1	1.5678	NaN	1	0	844940	797110
790	Tb927.11.510;Tb927.11.500	Tb927.11.510;Tb927.11.500		RNA-binding protein, UBP2 (UBP2);RNA-binding protein, UBP1 (UBP1)	19.559	28.6	50.313	0	2	1.50293	0.176938	0.0524179		28.6	4	4	1.1282	19.462	3	1	4251700	2724000	28.6	4	4	1.7231	63.813	4	1	6707800	10567000	28.6	4	4	1.7463	15.528	4	0	4380000	6377400
701	Tb927.11.16580	Tb927.11.16580		hypothetical protein, conserved	64.203	24.9	69.294	0	1	1.21269	0.0837515	0.0524221		14.2	7	7	1.31041	16.772	8	4	28539000	26417000	15.6	8	8	1.0592	10.941	9	5	32809000	35292000	13.4	7	7	1.2849	10.984	6	0	14935000	18723000
864	Tb927.11.8310	Tb927.11.8310		class I transcription factor A, subunit 4 (CITFA-4)	42.733	23.5	33.075	0	1	1.14016	0.056965	0.052482		11.1	3	3	1.23951	18.561	3	1	6607600	5429200	11.1	3	3	1.1316	1.8949	3	2	6078000	5982600	11.1	3	3	1.0567	64.145	3	1	7634800	4847100
205	Tb927.11.15470;Tb11.v5.0544	Tb927.11.15470;Tb11.v5.0544		methionyl-tRNA formyltransferase;methionyl-tRNA formyltransferase, putative	71.337	17.4	53.783	0	2	1.1801	0.0719206	0.0527976		15.7	7	7	1.14812	5.183	7	1	9581700	8281400	13.8	6	6	1.0841	12.924	5	0	8393300	9914000	12.7	6	6	1.3204	11.289	5	0	3995800	5373800
697	Tb927.11.16480	Tb927.11.16480		enoyl-CoA hydratase/isomerase family protein, putative	40.234	42.8	135.17	0	1	1.21139	0.0832834	0.0534944		29.3	8	8	1.30417	11.133	8	1	48363000	38783000	26.2	7	7	1.0568	13.128	8	1	51264000	47822000	31.2	9	9	1.2898	8.1824	13	6	41399000	58797000
1601	Tb927.8.6860	Tb927.8.6860		hypothetical protein, conserved	81.647	9	32.671	0	1	1.22473	0.0880413	0.0540696		9	5	5	1.34715	8.7326	6	2	10230000	8822100	9	5	5	1.0618	17.385	5	1	11111000	10727000	9	5	5	1.2843	6.979	5	0	7202200	9494100
1639	Tb927.9.10710	Tb927.9.10710		elongation factor 1-alpha, putative,hsp70 subfamily B suppressor 1	70.209	16.6	65.159	0	1	1.2218	0.0870008	0.0544629		11.6	7	7	1.25477	10.414	8	4	31483000	32694000	13.2	7	7	1.0663	8.7322	6	2	22585000	22023000	10	6	6	1.3632	5.9669	6	1	15427000	19997000
1578	Tb927.8.6170	Tb927.8.6170		transketolase, putative (TK)	72.609	13.2	18.081	0	1	1.10429	0.0430821	0.0545213		0	0	0	NaN	NaN	0	0	0	0	3.7	2	2	1.1234	62.936	2	1	2579100	3683700	13.2	6	6	1.0855	36.343	6	2	8455100	9398000
1401	Tb927.7.3950	Tb927.7.3950		RNA-editing complex protein,RNA-editing 3 terminal uridylyl transferase 1,KRET1 (KRET1)	107.38	22.2	138.01	0	1	1.26762	0.102988	0.05455		11.8	9	9	1.39562	41.955	8	0	36617000	24090000	16.3	12	12	1.0689	22.205	12	5	29303000	34381000	15.1	11	11	1.3654	19.546	10	3	18891000	26876000
267	Tb927.1.3450;Tb11.v5.0619	Tb927.1.3450;Tb11.v5.0619		hypothetical protein, conserved;hypothetical protein, conserved	84.883	6.4	31.117	0	2	1.83125	0.262748	0.0547253		3.2	2	2	2.83206	24.884	3	3	6758200	3039700	3.2	2	2	1.4348	8.6158	3	3	5991300	8387600	3.2	2	2	1.5113	7.1383	2	1	2963200	4765600
887	Tb927.11.9560	Tb927.11.9560		oxidoreductase, putative	58.621	19.1	75.344	0	1	1.17615	0.0704637	0.0551141		8.6	3	3	1.12391	5.1776	3	0	2884500	2953200	12.5	4	4	1.0952	16.466	5	3	5926100	6192000	8.6	3	3	1.3218	10.811	3	0	2515600	3874400
839	Tb927.11.6630	Tb927.11.6630		3-methylcrotonoyl-CoA carboxylase beta subunit, putative	66.531	18	43.256	0	1	1.27789	0.106492	0.0554471		13.7	6	6	1.21703	17.808	7	0	14967000	10940000	9.2	4	4	1.1285	24.619	4	3	9160200	11874000	12.6	6	6	1.5194	23.995	8	3	11757000	14550000
796	Tb927.11.5170	Tb927.11.5170		ubiquitin activating enzyme, putative	30.017	8.3	3.4931	0	1	1.2854	0.109039	0.0557684		5.1	1	1	1.11354	NaN	1	1	1275600	1329900	3.2	1	1	1.5246	NaN	1	0	739340	1029100	3.2	1	1	1.251	NaN	1	0	803780	862100
1642	Tb927.9.10920	Tb927.9.10920		protein kinase, putative	118.15	1.6	1.9168	0.0095613	1	1.51202	0.179559	0.0557957		1.6	2	2	2.04369	40.649	3	0	46472000	25809000	1.6	2	2	1.2758	20.743	2	0	17719000	22358000	1.6	2	2	1.3258	53.643	2	0	9907600	14717000
1329	Tb927.6.950	Tb927.6.950		cysteinyl-tRNA synthetase, putative	89.376	40.6	323.31	0	1	1.19782	0.0783904	0.0559204		29.2	24	24	1.2701	9.3544	26	7	158910000	126300000	33.9	24	24	1.0499	11.716	30	11	184980000	194730000	33.8	24	24	1.2888	9.8234	37	16	123770000	154850000
493	Tb927.10.600	Tb927.10.600		hypothetical protein, conserved	62.775	28.1	45.843	0	1	1.22389	0.0877429	0.0564673		12.8	5	5	1.26081	4.242	4	1	10417000	8951800	18.7	8	8	1.0629	11.981	6	2	20344000	20882000	23.3	12	12	1.368	28.019	10	3	20748000	24412000
1671	Tb927.9.12730	Tb927.9.12730		chaperone protein DNAj, putative	48.592	36.1	103.95	0	1	1.15437	0.0623436	0.0564919		24.2	10	10	1.2174	11.495	13	5	73438000	59250000	31	12	12	1.0386	15.362	15	3	76680000	81853000	34.4	13	13	1.2166	19.15	13	2	59625000	69180000
1189	Tb927.5.3350	Tb927.5.3350		iron superoxide dismutase, putative	26.824	39.9	40.957	0	1	1.18178	0.072538	0.0568113		21.8	4	4	1.2098	14.704	6	3	15490000	12950000	35.7	6	6	1.0517	14.586	6	0	22822000	23807000	35.7	7	7	1.2972	24.146	9	2	22895000	25138000
1102	Tb927.4.3680	Tb927.4.3680		protein phosphatase 2C, putative	29.99	82.4	311.58	0	1	1.15327	0.0619316	0.0569373		40.5	9	9	1.22929	55.31	14	7	76331000	65728000	72	15	15	1.0387	9.4243	21	7	122810000	128720000	55.6	12	12	1.2013	14.581	15	2	50898000	65022000
410	Tb927.10.2030	Tb927.10.2030		hypothetical protein, conserved	69.058	21.5	77.653	0	1	1.14742	0.0597236	0.0569772		15.2	6	6	1.25309	14.757	8	3	29851000	17768000	21.5	9	9	1.0506	19.047	9	5	22715000	28566000	18.8	8	8	1.1475	11.728	10	3	17183000	20707000
974	Tb927.3.2090;Tb11.v5.0697	Tb927.3.2090;Tb11.v5.0697		aminopeptidase P1, putative,metallo-peptidase, Clan MG, Family M24;aminopeptidase P1, putative	68.387	32.7	76.078	0	2	1.16902	0.0678213	0.0576917		17.2	7	7	1.14477	26.74	9	5	25446000	28265000	20	10	10	1.0698	14.095	12	6	30597000	33483000	27.2	12	12	1.3045	11.436	16	8	38137000	48945000
810	Tb927.11.5530	Tb927.11.5530		hypothetical protein, conserved	29.304	20.6	85.795	0	1	1.35352	0.131464	0.0579552		13	4	4	1.52975	12.044	4	1	9994900	6679100	13	4	4	1.0797	7.8193	4	1	7300800	8016700	16.4	3	3	1.5013	23.024	3	0	5867900	8358000
647	Tb927.11.13750	Tb927.11.13750		small GTPase, putative,ras-related rab-4 (RAB4)	22.057	36.4	9.3448	0	1	1.4426	0.159146	0.0579924		10.6	2	2	1.40402	11.143	2	1	1980700	1185300	5.1	1	1	1.1547	NaN	1	0	786400	1110900	30.8	5	4	1.8518	127.29	4	2	2392800	11011000
1527	Tb927.8.3270	Tb927.8.3270		hypothetical protein	21.687	55.2	80.998	0	1	1.24333	0.0945855	0.0580474		51.2	7	7	1.32107	15.69	10	1	59140000	43610000	51.2	7	7	1.0581	11.44	14	4	78783000	82694000	55.2	8	8	1.375	17.95	12	2	38973000	50199000
264	Tb927.1.3030	Tb927.1.3030		KREL2 (KREL2)	47.576	9.6	9.3826	0	1	1.17692	0.0707477	0.0583651		4.3	2	2	1.21302	NaN	1	0	2579700	2067100	2.4	1	1	NaN	NaN	0	0	0	0	7.7	2	2	1.1419	0.62559	2	2	1042400	1694400
1782	Tb927.9.7190	Tb927.9.7190		oxidoreductase, putative	49.92	24.3	35.653	0	1	1.1707	0.0684439	0.0587221		8.8	4	4	1.31771	8.1554	4	1	35275000	32532000	19.8	6	6	1.1133	12.226	7	3	61953000	60531000	21.6	7	7	1.0937	2.7666	5	1	26583000	28485000
730	Tb927.11.240	Tb927.11.240		hypothetical protein, conserved	114.06	22.5	121.92	0	1	1.30014	0.113989	0.0599559		16.7	13	13	1.3891	15.874	14	3	49841000	86821000	15	13	13	1.0679	33.847	13	5	38261000	32844000	17.6	15	15	1.4815	14.893	16	3	18371000	27081000
509	Tb927.10.7240	Tb927.10.7240		hypothetical protein, conserved	74.384	11.2	14.14	0	1	1.41207	0.149857	0.0599565		8.2	5	5	1.77113	15.769	6	2	13410000	19407000	5.8	3	3	1.1226	13.395	2	1	1587600	1889600	9.9	5	5	1.4161	8.1223	6	2	8759900	18187000
680	Tb927.11.15550	Tb927.11.15550		NADH-cytochrome b5 reductase, putative (B5R)	33.885	2.6	2.106	0.0051963	1	1.50724	0.178182	0.0602763		2.6	1	1	1.84665	NaN	1	0	2677700	1711300	2.6	1	1	1.1066	1.0808	2	2	5695800	6389800	2.6	1	1	1.6756	NaN	1	0	3237900	4039300
909	Tb927.2.1680;Tb927.2.1560	Tb927.2.1680;Tb927.2.1560		cyclophilin-type peptidyl-prolyl cis-trans isomerase, putative;cyclophilin-type peptidyl-prolyl cis-trans isomerase, putative	21.165	37.2	50.203	0	2	1.11777	0.0483524	0.0604392		14.8	2	2	1.02654	20.557	3	2	3732900	2864200	32.7	4	4	1.1603	36.976	4	2	13808000	12832000	37.2	5	5	1.1725	15.47	5	0	13054000	16791000
1115	Tb927.4.4310	Tb927.4.4310		Nucleoporin (TbNup64)	64.234	29.7	100.5	0	1	1.31196	0.117922	0.0606062		24.6	13	12	1.57468	17.077	15	5	43519000	28748000	25.2	14	13	1.0974	24.459	17	9	54744000	57237000	18.3	11	10	1.3068	34.271	13	2	27541000	35567000
1767	Tb927.9.6270	Tb927.9.6270		hypothetical protein, conserved	57.132	13	10.561	0	1	1.26374	0.101657	0.0608099		7.1	3	3	1.48694	20.57	3	0	8400900	5054300	13	4	4	1.0895	12.787	3	0	11797000	10798000	7.1	3	3	1.2458	8.4441	3	0	6630600	7788900
707	Tb927.11.16760	Tb927.11.16760		T-complex protein 1, alpha subunit, putative (TCP-1-alpha)	54.623	9.5	7.6259	0	1	1.85171	0.267574	0.0610152		2.2	1	1	1.64303	NaN	1	1	702880	298890	0	0	0	NaN	NaN	0	0	0	0	9.5	4	4	2.0869	8.2974	4	3	2707800	5185200
561	Tb927.10.9830	Tb927.10.9830		hypothetical protein, conserved	17.194	38.2	95.051	0	1	1.44171	0.158877	0.0612818		32.5	3	3	1.85415	14.552	2	0	11701000	7108100	32.5	3	3	1.1367	6.4457	2	0	9026500	10044000	38.2	4	4	1.4218	10.197	6	4	15079000	21798000
196	Tb927.10.660;Tb11.v5.0500	Tb927.10.660;Tb11.v5.0500		2-oxoisovalerate dehydrogenase alpha subunit, putative;2-oxoisovalerate dehydrogenase alpha subunit, putative	46.369	43.8	323.31	0	2	1.27981	0.107147	0.0617388		41.6	14	14	1.43379	6.5111	22	3	187030000	139410000	43.8	17	17	1.0579	14.303	29	14	362680000	385960000	43.8	17	17	1.382	15.329	24	3	124000000	182080000
1412	Tb927.7.4320	Tb927.7.4320		hypothetical protein, conserved	31.197	13.4	6.2307	0	1	1.27485	0.105459	0.061876		7.9	2	2	1.1878	8.7952	2	0	2629800	2246900	7.9	2	2	1.537	NaN	1	0	1287500	1707300	5.1	1	1	1.1349	29.522	2	0	1855200	2121700
1406	Tb927.7.4140	Tb927.7.4140		hypothetical protein, conserved	20.852	53.2	26.566	0	1	1.13289	0.0541894	0.0618826		32.4	5	5	1.246	2.6847	5	2	11345000	8936200	23.9	4	4	1.0982	10.775	5	2	9934900	11481000	46.3	7	7	1.0626	13.398	6	1	7711500	9563700
1685	Tb927.9.13630	Tb927.9.13630		hypothetical protein, conserved	40.44	12.9	11.336	0	1	1.34005	0.127123	0.0621541		12.9	4	4	1.66675	45.707	4	1	5100400	3622800	12.9	4	4	1.1337	33.181	4	1	6886700	5285800	9.1	3	3	1.2735	18.821	3	0	3616200	3123900
1508	Tb927.8.2240	Tb927.8.2240		Tryptophanyl-tRNA synthetase 2	52.902	36.2	143.04	0	1	1.27437	0.105294	0.0622248		32.3	13	13	1.42637	14.268	13	5	86334000	57531000	27.9	12	12	1.056	25.413	15	8	89628000	92183000	31.9	14	14	1.374	66.709	16	5	40313000	46229000
142	Tb927.7.2140;Tb07.11L3.90	Tb927.7.2140;Tb07.11L3.90		hypothetical protein,zinc finger protein family member, putative (ZC3H18);zinc finger protein family member, putative (ZC3H18)	40.864	10.1	9.6675	0	2	1.83399	0.263396	0.0625887		3.2	1	1	1.62528	NaN	1	0	734760	552450	0	0	0	NaN	NaN	0	0	0	0	3.2	1	1	2.0695	NaN	1	1	640550	1105500
713	Tb927.11.1710	Tb927.11.1710		mitochondrial RNA binding protein 1,gBP21, MRP1 (GBP21)	23.253	35.9	42.13	0	1	1.2122	0.0835757	0.0626829		29.1	5	5	1.34513	17.842	5	0	25260000	18935000	29.6	5	5	1.0469	12.629	6	1	24609000	26259000	29.6	7	7	1.2649	14.348	7	2	29943000	34470000
1790	Tb927.9.7830	Tb927.9.7830		hypothetical protein, conserved	22.986	11.6	9.7972	0	1	1.28164	0.107767	0.063082		11.6	1	1	1.54007	16.621	2	2	3137700	1694700	11.6	1	1	1.2382	NaN	1	1	2723100	3326600	11.6	1	1	1.104	NaN	1	0	2077300	2604200
1105	Tb927.4.3800	Tb927.4.3800		hypothetical protein, conserved	35.891	51.6	97.98	0	1	1.12483	0.0510854	0.0633589		37.3	11	3	1.18384	8.029	3	0	15827000	16746000	42.5	12	3	1.0253	1.6896	3	0	13275000	13362000	44.1	13	3	1.1725	8.5836	3	0	10178000	11202000
1320	Tb927.6.580	Tb927.6.580		hypothetical protein, conserved	66.692	12.1	31.32	0	1	1.12586	0.0514862	0.06364		4.4	2	2	1.22888	27.943	3	3	2021800	1618400	4.4	2	2	1.0467	3.0106	2	1	3430200	2434300	7.4	3	3	1.1095	17.315	2	0	2250700	2366900
1282	Tb927.6.3860	Tb927.6.3860		hypothetical protein, conserved	44.312	7.9	6.2969	0	1	1.29911	0.113646	0.0645208		3.3	1	1	1.16459	3.5777	2	2	3275400	3774900	5.9	2	2	1.1762	NaN	1	0	1409300	2616600	7.9	3	3	1.6006	15.082	3	2	2659400	4336700
1496	Tb927.8.1860	Tb927.8.1860		pitrilysin-like metalloprotease,metallo-peptidase, Clan ME, Family M16C	114.53	45.6	323.31	0	1	1.14541	0.0589623	0.0647037		34.2	32	32	1.228	14.813	40	10	236080000	197060000	37.5	33	33	1.0293	32.14	42	15	310060000	301270000	35.4	33	33	1.1889	16.46	36	3	168500000	190060000
1109	Tb927.4.4090	Tb927.4.4090		hypothetical protein, conserved	35.549	18.5	11.821	0	1	1.13187	0.0537966	0.0659941		7.6	2	2	1.16792	8.8765	2	0	2344500	1871000	6.4	2	2	1.0261	5.2603	2	0	3116900	4203000	13.7	4	4	1.21	7.5705	3	1	2388300	2976900
1821	Tb927.9.9860	Tb927.9.9860		hypothetical protein, conserved	79.857	6.5	7.4454	0	1	1.22612	0.0885315	0.0661867		0	0	0	NaN	NaN	0	0	0	0	1.9	1	1	1.28	NaN	1	1	772520	1268500	6.5	3	3	1.1745	6.5726	3	1	4802500	5123400
1760	Tb927.9.5690	Tb927.9.5690		60S acidic ribosomal protein, putative	11.09	58.4	20.052	0	1	2.2758	0.357133	0.0662172		10.6	1	1	3.9744	NaN	1	0	4896700	1204300	8	1	1	1.2549	NaN	1	0	1277400	1487600	21.2	2	2	2.3633	22.484	2	0	4894900	10177000
1133	Tb927.4.600	Tb927.4.600		hypothetical protein, conserved	34.458	30	35.265	0	1	1.21613	0.0849803	0.0665238		22.7	6	6	1.34216	2.8116	4	1	17540000	15276000	21.8	6	6	1.039	5.2716	7	2	30339000	30870000	25.6	7	7	1.2898	8.6933	6	0	20196000	24567000
1083	Tb927.4.2220	Tb927.4.2220		TPR-repeat-containing chaperone protein DNAJ, putative	80.445	10.9	11.783	0	1	1.18789	0.074777	0.0665415		3	2	2	1.28987	NaN	1	0	2305000	2297600	2.8	2	2	1.0335	46.489	3	3	8575500	7454900	5.8	4	4	1.2574	9.6501	4	2	4283800	4902800
1333	Tb927.7.1200	Tb927.7.1200		hypothetical protein, conserved	48.808	34.5	90.08	0	1	1.1061	0.0437957	0.0668222		25.2	10	10	1.19928	16.37	10	5	35568000	28462000	23.6	7	7	1.0488	4.6937	7	3	35313000	37276000	23.4	9	9	1.0759	7.9761	11	7	33911000	41739000
439	Tb927.10.3210	Tb927.10.3210		delta-1-pyrroline-5-carboxylate dehydrogenase, putative	62.036	53.7	323.31	0	1	1.16188	0.0651604	0.0668975		47.2	23	23	1.27647	12.619	30	8	341110000	281770000	51.9	25	25	1.0358	14.339	31	4	372300000	397670000	50.1	24	24	1.1863	4.171	29	3	375780000	455890000
1494	Tb927.8.1830	Tb927.8.1830		tRNA-methyl transferase, putative	61.271	1.6	2.3904	0.0041791	1	1.28625	0.109326	0.0670245		1.6	1	1	1.39712	NaN	1	1	1462800	1131000	1.6	1	1	1.0485	NaN	1	0	1561300	1015500	1.6	1	1	1.4527	NaN	1	1	429520	614800
965	Tb927.3.1790	Tb927.3.1790		pyruvate dehydrogenase E1 beta subunit, putative	37.566	39.4	323.31	0	1	1.21503	0.0845855	0.0670623		30.5	11	11	1.36077	7.4417	14	3	94761000	69349000	33.6	13	13	1.0422	24.663	16	5	149900000	169810000	30.5	12	12	1.2648	7.2098	16	6	112330000	125960000
346	Tb927.10.12900	Tb927.10.12900		hypothetical protein, conserved	18.063	23.7	23.71	0	1	1.22706	0.0888667	0.0671871		13.5	2	2	1.40408	7.3165	3	1	35428000	24655000	23.7	4	4	1.0526	9.6685	6	4	114920000	121110000	17.9	3	3	1.2501	4.8952	4	0	46049000	56769000
1132	Tb927.4.590	Tb927.4.590		hypothetical protein, conserved	88.024	13.7	23.396	0	1	1.47702	0.169385	0.0672731		3.9	2	2	2.03244	31.626	2	1	6680300	3554400	10.3	7	7	1.2513	54.434	4	1	5427400	6928900	11.9	7	7	1.267	14.265	7	6	10222000	11472000
833	Tb927.11.6300	Tb927.11.6300		40S ribosomal protein S5, putative	21.386	28.4	9.809	0	1	1.79315	0.253616	0.0673017		5.8	1	1	2.0326	NaN	1	0	2001900	1145100	0	0	0	NaN	NaN	0	0	0	0	5.8	1	1	1.5819	NaN	1	0	1631300	2712100
964	Tb927.3.1710	Tb927.3.1710		hypothetical protein, conserved	43.986	9.3	6.0035	0	1	1.15892	0.0640529	0.0677284		2.1	1	1	1.26568	NaN	1	0	3339500	2565100	5.8	2	2	1.0318	NaN	1	0	1847100	1891600	9.3	3	3	1.1919	12.149	3	0	4254400	4013400
330	Tb927.10.12220	Tb927.10.12220		hypothetical protein, conserved	41.133	20.9	21.073	0	1	1.30405	0.115295	0.0677862		7.3	2	2	1.3811	1.6161	2	1	1572100	1366500	0	0	0	NaN	NaN	0	0	0	0	8.1	2	2	1.2313	20.21	2	0	1219000	1283500
668	Tb927.11.14780	Tb927.11.14780		phosphomannose isomerase, putative	46.482	28.9	24.841	0	1	1.29021	0.110659	0.0685428		6.4	3	3	1.48894	17.068	3	1	7200700	5471100	12.7	5	5	1.0502	15.864	5	1	9293700	9492700	23.2	8	8	1.3735	13.962	8	3	17301000	23444000
923	Tb927.2.3610	Tb927.2.3610		hypothetical protein, conserved	16.06	40.3	31.073	0	1	1.1994	0.0789633	0.068724		34.7	3	3	1.20038	20.1	3	1	4907900	4514300	27.1	3	3	1.0521	11.074	3	0	7273100	8816900	34.7	4	4	1.3662	8.1138	5	0	7417400	9874600
311	Tb927.10.11150	Tb927.10.11150		hypothetical protein, conserved	25.436	26.5	21.784	0	1	1.26884	0.103408	0.0694955		17.7	3	3	1.38106	100.46	2	2	3704100	5802400	11.1	2	2	1.0407	NaN	1	1	2290600	2169900	11.1	2	2	1.4213	14.856	2	2	2246000	5378300
1017	Tb927.3.4270	Tb927.3.4270		hypothetical protein, conserved	99.496	5.9	10.093	0	1	2.35467	0.37193	0.0695336		0	0	0	NaN	NaN	0	0	0	0	1.1	1	1	2.8477	NaN	1	1	480080	1957900	1.4	1	1	1.947	11.595	2	2	1380600	1931200
1387	Tb927.7.3500	Tb927.7.3500		glutathione-S-transferase/glutaredoxin, putative	35.436	37.8	29.94	0	1	1.23878	0.0929926	0.0703033		6.1	1	1	1.17654	NaN	1	1	1054700	1273300	16.3	4	4	1.0946	6.3483	4	2	7681800	8451100	32.4	7	7	1.4761	14.969	8	1	15616000	20885000
157	Tb927.11.18680;Tb11.0845	Tb927.11.18680;Tb11.0845		dynein light chain LC8, putative (DYNLL1);dynein light chain LC8, putative (DYNLL2)	10.429	26.7	5.5572	0	2	1.37722	0.139004	0.0704431		8.9	2	2	1.72179	9.0318	2	0	5049800	3023900	25.6	3	3	1.0806	57.944	2	0	6635000	4033800	8.9	2	2	1.404	8.2798	2	0	4045500	6119400
578	Tb927.11.10180	Tb927.11.10180		hypothetical protein, conserved	65.021	11.4	78.082	0	1	1.11954	0.0490384	0.0706043		6.9	3	3	1.11993	20.771	3	3	4346600	3305900	6.9	3	3	1.0307	17.131	3	1	5096600	5255800	6.9	3	3	1.2156	13.637	4	2	5505400	5622900
521	Tb927.10.7610	Tb927.10.7610		hypothetical protein, conserved	165.1	20.8	107.44	0	1	1.15213	0.0615028	0.0709949		11.5	14	14	1.21529	17.471	14	3	87910000	69667000	12.4	13	13	1.0222	14.295	14	5	69030000	82281000	12.9	15	15	1.2311	12.519	16	4	41117000	48212000
1241	Tb927.6.2140	Tb927.6.2140		hypothetical protein, conserved	28.771	33.3	47.418	0	1	1.12732	0.0520479	0.071017		18	4	4	1.14392	6.0219	3	1	4604400	3577800	17.6	4	4	1.0259	21.704	4	1	8202600	10946000	12.4	3	3	1.2208	10.573	3	0	4781600	4923600
1355	Tb927.7.2300	Tb927.7.2300		Nucleoporin (TbNup132)	132.36	12.3	59.748	0	1	1.24404	0.0948326	0.0712629		10.9	12	12	1.38426	50.046	13	6	76874000	64760000	9.4	11	11	1.0344	9.6206	10	3	78357000	59881000	10.1	11	11	1.3446	7.2474	13	4	33991000	50886000
1410	Tb927.7.4200	Tb927.7.4200		hypothetical protein, conserved	38.863	8.8	3.1651	0.00065359	1	1.18871	0.0750754	0.0713604		4	1	1	1.32317	NaN	1	0	411860	379210	4	1	1	1.0329	NaN	1	0	406410	467260	4	1	1	1.229	NaN	1	0	383380	393600
1070	Tb927.4.1540	Tb927.4.1540		hypothetical protein, conserved	55.24	21.9	75.765	0	1	1.17027	0.0682857	0.0714835		20.3	7	7	1.28697	18.854	9	6	36122000	30207000	13	5	5	1.0287	32.653	5	0	22367000	20203000	18.1	8	8	1.2106	7.4276	9	2	19850000	24153000
1526	Tb927.8.3170	Tb927.8.3170		hypothetical protein, conserved	90.466	6.9	15.675	0	1	1.32332	0.121664	0.0715853		5.3	3	3	1.24117	9.3483	3	2	3759000	3016400	0	0	0	NaN	NaN	0	0	0	0	3.1	2	2	1.4109	15.323	2	1	1952300	2389300
156	Tb927.10.1140;Tb11.0530	Tb927.10.1140;Tb11.0530		epsilon tubulin (TUBE1);chrX additional, unordered contigs,epsilon tubulin	53.167	3.1	5.0896	0	2	1.21351	0.0840426	0.0716648		0	0	0	NaN	NaN	0	0	0	0	3.1	1	1	1.1609	NaN	1	0	1390400	1491900	3.1	1	1	1.2685	NaN	1	1	504420	698890
835	Tb927.11.6440	Tb927.11.6440		hypothetical protein, conserved	48.841	12	10.967	0	1	1.77964	0.250333	0.0723837		2.5	1	1	2.38118	NaN	1	1	1115100	446500	2.5	1	1	1.089	NaN	1	1	988240	878330	12	4	4	2.1736	17.638	4	2	2559600	4925300
1127	Tb927.4.5130	Tb927.4.5130		hypothetical protein, conserved	28.811	21.5	18.293	0	1	1.17154	0.0687578	0.0724766		9.4	2	2	1.32707	3.2265	2	1	3792500	3232200	9.4	2	2	1.0506	13.245	2	0	5773100	5535300	20.4	4	4	1.1533	14.324	4	2	6809300	7379300
1477	Tb927.8.1060	Tb927.8.1060		malonyl-CoA decarboxylase, mitochondrial precursor, putative	82.379	27.3	131.26	0	1	1.22616	0.0885464	0.0725517		26.2	16	16	1.34927	41.711	15	3	91094000	135980000	22.4	13	13	1.0296	8.5147	13	4	91147000	87908000	22.3	14	14	1.327	7.0083	17	3	57944000	75896000
496	Tb927.10.6190	Tb927.10.6190		aldehyde dehydrogenase, putative (ALDH)	54.033	55.5	323.31	0	1	1.20096	0.0795275	0.0728276		43.7	16	16	1.30507	28.157	28	8	672760000	488530000	47.3	17	17	1.026	12.436	29	4	429820000	471500000	47.5	19	19	1.2936	13.203	31	7	278850000	345190000
1736	Tb927.9.3640	Tb927.9.3640		hypothetical protein, conserved	22.632	37.9	164.7	0	1	1.11599	0.0476596	0.0729854		36.9	10	10	1.19497	13.164	11	1	32618000	28007000	36.9	9	9	1.0192	12.304	12	1	48207000	48797000	35.9	8	8	1.1412	4.338	10	1	27440000	31839000
456	Tb927.10.4000	Tb927.10.4000		methylglutaconyl-CoA hydratase, mitochondrial precursor, putative	29.195	28.9	43.222	0	1	1.16987	0.0681394	0.0730082		15.2	2	2	1.23833	8.6838	4	2	13183000	10036000	18.4	3	3	1.0225	6.7673	5	4	12478000	13702000	26.4	5	5	1.2645	26.745	7	4	22964000	28730000
1125	Tb927.4.5040	Tb927.4.5040		dihydrolipoamide dehydrogenase, putative	66.008	53.9	323.31	0	1	1.27395	0.105154	0.0731241		51.6	29	27	1.45134	9.2223	31	6	396960000	234120000	49.3	27	25	1.0363	23.463	33	11	309420000	305800000	45.5	26	24	1.3747	7.2076	28	6	136490000	164890000
263	Tb927.1.3010	Tb927.1.3010		mRNA processing protein, putative	40.813	48.7	216.84	0	1	1.13742	0.0559192	0.0731466		37.6	10	10	1.19299	6.3576	15	2	190580000	171970000	40.6	11	11	1.0182	12.229	14	4	615760000	203480000	45.7	12	12	1.2114	5.7323	13	1	138450000	162360000
1044	Tb927.3.5590	Tb927.3.5590		hypothetical protein, conserved	77.227	17.6	19.415	0	1	1.19415	0.0770593	0.0732625		3.3	2	2	1.34608	19.079	2	0	3086800	2269200	6	3	3	1.0354	20.254	3	1	4067900	4107000	5.9	3	3	1.2218	44.975	3	1	2878200	3571200
1226	Tb927.6.1200	Tb927.6.1200		hypothetical protein, conserved	52.96	34.8	155.11	0	1	1.14233	0.0577905	0.0737068		31.2	13	13	1.19459	20.08	23	12	164560000	132790000	34.8	13	13	1.0188	27.865	20	10	174680000	263110000	34.6	13	13	1.2248	6.376	13	3	70121000	88206000
1409	Tb927.7.4180	Tb927.7.4180		fatty acid elongase, putative	33.87	22	39.366	0	1	1.37057	0.136901	0.0739558		3.6	1	1	1.79086	NaN	1	0	2108700	1205600	7.2	2	2	1.1396	11.09	3	3	5340900	5601500	22	5	5	1.2615	10.254	6	2	13393000	14926000
1569	Tb927.8.5860	Tb927.8.5860		50S ribosomal protein L17, putative	35.06	9	6.0648	0	1	1.14868	0.0601996	0.0742142		6	2	2	1.08295	9.2397	2	1	4810200	4402200	3.7	1	1	1.0799	NaN	1	0	2971400	2564500	6.6	2	2	1.296	20.8	4	3	6197300	8516100
1001	Tb927.3.3460	Tb927.3.3460		hypothetical protein, conserved	53.228	25.9	31.987	0	1	1.21888	0.0859593	0.0743109		18.4	8	8	1.35877	37.178	10	5	55309000	39796000	22.6	10	10	1.028	31.313	10	1	43532000	45958000	21.7	9	9	1.2964	6.0798	10	1	31831000	40810000
1772	Tb927.9.6650	Tb927.9.6650		hypothetical protein, conserved	52.057	35.3	45.304	0	1	1.21856	0.0858474	0.0743164		15.8	7	7	1.41251	4.785	7	2	58838000	42211000	21.2	9	9	1.0482	7.5175	10	4	64876000	68840000	17.3	8	8	1.2221	5.141	8	1	32603000	39619000
148	Tb11.v5.0537;Tb927.11.9920;Tb11.01.1680.v5	Tb11.v5.0537;Tb927.11.9920;Tb11.01.1680.v5		polyubiquitin, putative;polyubiquitin, putative;polyubiquitin, putative	70.128	57.1	32.602	0	3	1.30876	0.116859	0.0743488		57.1	5	5	1.55984	2.3757	8	5	122740000	30805000	57.1	5	5	1.0477	106.37	8	4	114220000	51573000	40.4	4	4	1.3717	12.053	6	2	35453000	46500000
1378	Tb927.7.3270	Tb927.7.3270		hypothetical protein, conserved	90.386	22.6	93.385	0	1	1.19543	0.0775231	0.0744169		11.3	9	9	1.38617	9.7474	10	4	25780000	21099000	13.8	10	10	1.1574	16.935	10	3	26748000	42814000	14.4	11	11	1.0648	11.581	11	0	18220000	19480000
1609	Tb927.8.7380;Tb927.4.5050	Tb927.8.7380;Tb927.4.5050		dihydrolipoamide dehydrogenase, point mutation,acetoin dehydrogenase e3 component, putative;dihydrolipoamide dehydrogenase, pseudogene, putative,acetoin dehydrogenase e3 component, point mutation,dihydrolipoamide dehydrogenase, point mutation	60.014	70	323.31	0	2	1.21763	0.085516	0.0745651		51.8	28	26	1.35836	11.927	46	17	406140000	324540000	53.5	29	27	1.0277	16.545	43	10	364010000	388080000	51.3	27	25	1.2932	10.124	39	9	234040000	292160000
991	Tb927.3.2880	Tb927.3.2880		hypothetical protein, conserved	12.643	20.2	4.8091	0	1	1.13765	0.0560081	0.0752717		20.2	2	2	1.27411	39.772	3	2	6142600	4536300	20.2	2	2	1.0741	27.296	3	2	11155000	11844000	20.2	2	2	1.0759	6.2551	2	0	6591400	7037900
989	Tb927.3.2770	Tb927.3.2770		hypothetical protein, conserved	125.64	22.2	146.31	0	1	1.21863	0.0858728	0.0753134		17.1	15	15	1.33355	11.143	16	6	65256000	41312000	19.9	18	18	1.0243	12.216	18	11	62941000	66575000	18.1	18	18	1.3249	20.729	22	11	60941000	70752000
801	Tb927.11.5300;Tb927.11.4660;Tb927.9.3650;Tb927.11.3280;Tb927.8.8350	Tb927.11.5300		kinesin, putative,mitotic centromere-associated kinesin, putative (Kif13-3)	62.524	42.8	323.31	0	5	1.18228	0.0727199	0.0756124		26.9	13	12	1.30618	11.464	15	2	74599000	55897000	34.1	16	16	1.0237	15.455	18	3	88654000	97908000	32.9	16	16	1.2359	13.355	17	2	60865000	75455000
376	Tb927.10.14710;Tb927.10.14600	Tb927.10.14710;Tb927.10.14600		40S ribosomal protein S2, putative (RPS2);40S ribosomal protein S2, putative (RPS2)	28.642	16.9	5.6915	0	2	2.15236	0.332915	0.075913		4.1	1	1	2.59329	NaN	1	0	4875100	2942500	0	0	0	NaN	NaN	0	0	0	0	6.4	1	1	1.7864	NaN	1	1	475100	1372600
503	Tb927.10.6640	Tb927.10.6640		COP-coated vesicle membrane protein erv25 precursor, putative,ER--golgi transport protein erv25 precursor, putative	28.188	25.7	21.846	0	1	1.39667	0.145094	0.0765005		4.7	1	1	1.76666	NaN	1	0	1327900	961850	7.5	1	1	1.4524	NaN	1	0	2092600	2023800	21.3	4	4	1.0618	58.585	7	7	25484000	12193000
1061	Tb927.4.1080	Tb927.4.1080		V-type ATPase, A subunit, putative	67.749	1.8	2.5899	0.0012293	1	1.26628	0.102529	0.0771525		1.8	1	1	1.53156	NaN	1	0	20122000	11445000	1.8	1	1	1.0645	NaN	1	0	19881000	21051000	1.8	1	1	1.2454	NaN	1	0	11464000	12907000
1557	Tb927.8.5310	Tb927.8.5310		hypothetical protein, conserved	37.608	4.9	6.6505	0	1	1.50437	0.177354	0.0773639		4.9	1	1	1.66467	NaN	1	0	957090	867270	4.9	1	1	NaN	NaN	0	0	0	0	4.9	1	1	1.3595	NaN	1	1	296650	453860
582	Tb927.11.10340	Tb927.11.10340		phosphoglycerate mutase family member 5, putative	33.783	10.2	6.3756	0	1	1.26359	0.101605	0.0776592		6.6	2	2	1.09892	51.048	2	1	2360600	3157700	10.2	3	3	1.1833	19.598	4	2	5867400	7514400	7.2	2	2	1.5515	20.37	2	0	1692000	2865100
1294	Tb927.6.4200	Tb927.6.4200		hypothetical protein, conserved	50.398	23	110.24	0	1	1.07332	0.0307273	0.0782935		20.5	7	7	1.09899	6.2925	9	5	19632000	17190000	20.9	7	7	1.0077	11.145	9	5	34502000	38027000	16.2	5	5	1.1165	12.776	5	1	11216000	14405000
718	Tb927.11.1950	Tb927.11.1950		hypothetical protein, conserved	24.799	11.7	8.5359	0	1	1.11047	0.045506	0.0786568		11.7	2	2	1.14021	44.188	2	0	3509100	3054500	0	0	0	NaN	NaN	0	0	0	0	11.7	2	2	1.0815	21.17	3	3	3690500	3667700
821	Tb927.11.5990	Tb927.11.5990		hypothetical protein, conserved	69.307	15.6	46.344	0	1	1.21828	0.0857482	0.0788033		9.1	4	4	1.43443	NaN	1	1	3345900	2085000	11	5	5	1.1953	13.345	4	2	6452900	8440000	12.5	6	6	1.0546	31.519	4	0	4416300	5548800
1618	Tb927.8.8050	Tb927.8.8050		Nucleoporin (TbNup75)	74.823	7.8	14.695	0	1	1.20387	0.0805796	0.0790597		7.8	5	4	1.39974	28.153	4	2	13488000	11151000	6.4	4	3	1.0466	23.984	2	0	7802700	8336500	5	4	3	1.191	5.5272	3	0	12745000	15574000
441	Tb927.10.3290	Tb927.10.3290		hypothetical protein, conserved	30.83	14.7	12.404	0	1	1.38034	0.139985	0.0791537		8.4	2	2	1.69437	0.58054	2	0	7149000	4788500	11.7	4	4	1.04	23.393	4	0	8716900	10151000	14.3	4	4	1.4925	5.5612	4	0	6119000	8810900
1304	Tb927.6.4470	Tb927.6.4470		prozyme,S-adenosylmethionine decarboxylaseregulator	36.302	5.2	2.3802	0.0041691	1	1.08699	0.0362255	0.0792877		2.5	1	1	1.06417	NaN	1	0	6664300	6173500	0	0	0	NaN	NaN	0	0	0	0	5.2	2	2	1.1103	27.609	2	1	5622600	6121200
253	Tb927.1.2100	Tb927.1.2100		calpain-like cysteine peptidase, putative,cysteine peptidase, Clan CA, family C2, putative	126.15	13.5	7.6401	0	1	1.74357	0.241438	0.0796579		1.2	1	1	NaN	NaN	0	0	0	0	1.2	1	1	1.5126	NaN	1	1	1358100	2003700	3.1	3	3	2.0098	23.737	3	2	2373700	4170200
577	Tb927.11.10170	Tb927.11.10170		hypothetical protein, conserved	24.353	10.8	15.732	0	1	1.08948	0.0372211	0.0802356		0	0	0	NaN	NaN	0	0	0	0	6.6	1	1	1.0657	10.259	3	3	11314000	13127000	4.2	1	1	1.1138	NaN	1	1	2174300	1966600
572	Tb927.11.10070	Tb927.11.10070		hypothetical protein, conserved	25.415	21.3	28.715	0	1	2.051	0.311966	0.0804741		8.1	1	1	3.32923	NaN	1	0	1037400	390520	8.1	1	1	1.0937	NaN	1	1	690610	582740	16.7	3	3	2.3695	2.7391	2	0	1956100	3826900
1019	Tb927.3.4390	Tb927.3.4390		dihydrolipoamide dehydrogenase, putative (GCVL-1)	55.839	58	323.31	0	1	1.19277	0.0765561	0.0805869		53.3	25	25	1.35055	8.476	42	11	525620000	403350000	57.8	25	25	1.0247	9.0247	35	4	523040000	538400000	53.1	24	24	1.2262	21.414	30	4	293630000	358820000
1348	Tb927.7.1910	Tb927.7.1910		pyridoxal phosphate containing glycine decarboxylase, putative (GCVP)	106.29	18	40.895	0	1	1.181	0.0722504	0.0805998		5.1	5	5	1.33248	18.541	5	0	7769400	5834400	5.2	5	5	1.0253	17.563	3	1	8573100	8914600	10.4	8	8	1.2057	12.664	9	4	16388000	21672000
575	Tb927.11.10140	Tb927.11.10140		hypothetical protein, conserved	30.3	19.3	29.35	0	1	1.1784	0.0712932	0.0806819		14.5	3	3	1.36563	6.7898	3	0	6267100	4648400	16.4	3	3	1.0652	19.968	2	0	5797700	5900000	16.4	3	3	1.1249	21.209	4	2	10501000	10415000
1082	Tb927.4.2210	Tb927.4.2210		hypothetical protein, conserved	17.877	32.1	5.5157	0	1	1.77266	0.248626	0.0807998		0	0	0	NaN	NaN	0	0	0	0	11.3	1	1	2.0565	NaN	1	1	751990	1257300	25.2	3	3	1.528	50.093	2	1	1666800	3583400
851	Tb927.11.740	Tb927.11.740		eukaryotic translation initiation factor 5a, putative (eIF-5A)	17.82	47.6	73.919	0	1	1.11908	0.0488596	0.0817411		29.5	4	4	1.23999	4.9774	2	0	26485000	23491000	27.7	4	4	1.0464	10.022	3	1	26025000	28616000	37.3	5	5	1.0801	8.5403	6	2	18439000	28594000
651	Tb927.11.13910	Tb927.11.13910		hypothetical protein, conserved	28.921	27.9	42.279	0	1	1.13953	0.0567273	0.0822714		22.6	5	5	1.28253	18.12	6	2	23074000	20667000	18.9	4	4	1.0483	3.9451	4	0	14087000	15477000	18.9	4	4	1.1006	1.7577	5	2	14718000	17241000
775	Tb927.11.4140	Tb927.11.4140		hypothetical protein, conserved	24.007	15	11.252	0	1	1.12721	0.0520031	0.0826349		10.8	1	1	1.24682	NaN	1	0	421630	360020	15	2	2	1.1173	13.221	2	0	1673700	2106700	15	2	2	1.0281	18.113	2	0	1334500	1066000
326	Tb927.10.11930	Tb927.10.11930		beta-D-hydroxybutyrate dehydrogenase	27.645	59.6	323.31	0	1	1.17513	0.0700842	0.0828417		59.6	14	14	1.28617	12.765	21	2	578110000	453220000	59.6	14	14	1.0117	9.7935	23	4	632510000	713180000	55.8	13	13	1.2471	15.37	20	0	426150000	516970000
1738	Tb927.9.3760	Tb927.9.3760		poly(A) export protein, putative (TbGLE2)	38.351	84.5	323.31	0	1	1.12035	0.0493528	0.0833506		63.9	18	18	1.16245	13.404	33	9	391790000	333580000	69.3	21	21	1.0086	12.136	34	13	402450000	399930000	67.3	20	20	1.1994	8.1798	32	9	258230000	307560000
1360	Tb927.7.2500	Tb927.7.2500		proteasome regulatory ATPase subunit 1	48.475	7.3	5.2319	0	1	1.09792	0.0405695	0.0837706		5.3	2	1	1.07063	NaN	1	0	657690	556110	7.3	3	2	1.1259	NaN	1	0	1166200	907680	0	0	0	NaN	NaN	0	0	0	0
767	Tb927.11.3900	Tb927.11.3900		glycosyltransferase family-like protein, putative	31.198	24.7	15.148	0	1	1.10245	0.0423577	0.084831		21.1	5	5	1.14982	23.738	4	1	10409000	10191000	17.1	4	4	1.1594	35.031	3	0	7237700	9950300	21.1	5	5	1.0051	13.854	4	2	11324000	10137000
1310	Tb927.6.4670	Tb927.6.4670		MORN repeat-containing protein (TbMORN1)	40.686	31.3	22.161	0	1	1.14754	0.0597691	0.0857417		13.4	4	4	1.19567	24.912	2	1	10723000	8320700	18.4	6	6	1.0089	13.75	5	0	15985000	18035000	17.9	6	6	1.2527	7.2122	6	1	15386000	15243000
1615	Tb927.8.7770	Tb927.8.7770		hypothetical protein, conserved	60.341	31.8	138.62	0	1	1.07499	0.0314059	0.0857924		25.9	7	7	1.15128	16.681	7	3	36987000	32188000	23.3	6	6	1.0307	10.551	6	1	32490000	32438000	19.5	6	6	1.0469	13.935	6	1	24654000	26668000
1210	Tb927.5.520	Tb927.5.520		stomatin-like protein, putative	55.979	43.5	323.31	0	1	1.19407	0.0770289	0.086118		40.5	22	22	1.31332	13.946	38	7	986310000	796770000	42	22	22	1.0078	14.255	40	4	1150300000	1236600000	41.8	21	21	1.2863	7.3285	30	4	571950000	722060000
679	Tb927.11.1540	Tb927.11.1540		isovaleryl-coA dehydrogenase, putative	44.799	23.6	36.191	0	1	1.16806	0.067464	0.0863275		14.4	6	6	1.32959	12.376	6	2	38349000	32127000	16.1	6	6	1.0269	16.929	5	0	36010000	34826000	14.4	5	5	1.1672	11.521	6	1	22082000	26401000
1746	Tb927.9.4500	Tb927.9.4500		heat shock protein, putative,HSP70-like protein	91.117	18	46.741	0	1	1.24154	0.0939601	0.086544		14.3	9	9	1.42155	6.1487	10	5	19092000	13454000	16	10	10	1.0119	18.527	10	2	19215000	22927000	15.7	10	10	1.3304	7.8756	10	3	13265000	15481000
515	Tb927.10.7480	Tb927.10.7480		hypothetical protein, conserved	22.139	7.1	2.0919	0.0057604	1	1.28715	0.109629	0.0866812		3.6	1	1	1.53598	NaN	1	0	7308000	3892700	7.1	2	2	1.0198	19.666	2	0	6038900	5511200	7.1	2	2	1.3614	6.4036	2	0	3195200	4165500
1043	Tb927.3.5430	Tb927.3.5430		hypothetical protein, conserved	31.212	12.2	5.2568	0	1	1.11689	0.0480093	0.0870145		4.1	1	1	1.15205	NaN	1	0	860010	651300	4.8	1	1	NaN	NaN	0	0	0	0	12.2	3	3	1.0828	7.1424	3	1	3113100	3562900
993	Tb927.3.3130	Tb927.3.3130		hypothetical protein, conserved	178.08	15.7	65.862	0	1	1.16697	0.0670607	0.0871767		4.4	6	6	1.30526	97.791	10	8	36875000	18447000	4.4	6	6	1.0131	119.78	9	7	84189000	20531000	10.1	13	13	1.2018	0.51385	10	7	12425000	15189000
848	Tb927.11.7150	Tb927.11.7150		NGG1 interacting factor 3-like	30.459	40.9	35.967	0	1	1.25997	0.10036	0.0873155		29.9	8	8	1.42916	5.2976	11	3	91617000	85749000	36.3	9	9	1.0082	5.3457	10	1	99464000	102550000	28.8	8	8	1.3882	11.829	8	1	54140000	70539000
1722	Tb927.9.2620	Tb927.9.2620		hypothetical protein, conserved	76.723	7.2	11.495	0	1	1.16016	0.0645187	0.0874433		3.3	2	2	1.33241	1.6067	2	1	1135800	880330	5.8	3	3	1.0465	26.596	2	2	1011800	1421300	4	2	2	1.1199	8.598	3	2	1530500	1561100
1792	Tb927.9.8050	Tb927.9.8050		hypothetical protein, conserved	58.484	39.9	74.118	0	1	1.29841	0.113411	0.0875022		20.3	7	7	1.59266	43.122	9	8	36066000	26386000	15.7	6	6	1.0302	46.839	5	3	21584000	18535000	23.3	8	8	1.3341	41.351	8	6	20162000	18139000
146	Tb927.10.10280;Tb10.v4.0053;Tb10.v4.0052;Tb927.10.10360	Tb927.10.10280;Tb10.v4.0053;Tb10.v4.0052;Tb927.10.10360		microtubule-associated protein, putative;hypothetical protein,chrX additional, unordered contigs;microtubule-associated protein 2,chrX additional, unordered contigs;microtubule-associated protein, putative	267.6	66.5	34.999	0	4	1.82004	0.26008	0.0878137		38.5	2	2	1.38972	9.1224	2	1	9225300	8071800	64.3	3	3	3.254	6.5679	2	2	7408100	51342000	40.7	3	3	1.3332	9.9102	4	0	7169000	8329100
1327	Tb927.6.890	Tb927.6.890		hypothetical protein, conserved	173.05	4.7	11.968	0	1	1.1643	0.0660658	0.0878486		1.5	2	2	1.0305	2.5465	2	1	4902500	4364000	0.6	1	1	1.3301	NaN	1	0	1336300	2091100	3.1	4	4	1.1515	30.204	4	3	3251400	4000900
1658	Tb927.9.11900	Tb927.9.11900		acyl transferase-like protein	60.778	4.7	7.8923	0	1	1.24416	0.0948749	0.0880894		2.7	1	1	1.38246	15.459	2	2	5046500	3132300	2.7	1	1	1.0059	NaN	1	1	1503700	1904700	2.7	1	1	1.3849	9.1021	2	2	3147800	4111700
1251	Tb927.6.2380	Tb927.6.2380		hypothetical protein, conserved	81.636	4.2	18.179	0	1	1.26548	0.102254	0.0889069		2.6	1	1	1.40003	10.025	2	2	905140	544670	2.6	1	1	1.0055	NaN	1	1	281860	675280	4.2	2	2	1.4396	NaN	1	1	224270	959870
655	Tb927.11.14080	Tb927.11.14080	CYC2	cyclin 2,G1 cyclin (CYC2)	24.301	26.5	9.6435	0	1	1.2073	0.0818161	0.0890849		11.4	2	2	1.44406	21.746	4	1	2814400	2120000	11.4	2	2	1.0615	18.947	2	0	2665700	2571600	26.5	3	3	1.148	13.4	4	2	3386000	4107200
437	Tb927.10.3140	Tb927.10.3140		leucine-rich repeat protein (LRRP), putative	68.541	8.7	10.13	0	1	1.55572	0.19193	0.0893992		4.9	2	2	1.76725	NaN	1	1	788170	395150	0	0	0	NaN	NaN	0	0	0	0	5.2	2	2	1.3695	11.622	2	2	783560	1280500
1394	Tb927.7.3810	Tb927.7.3810		hypothetical protein, conserved	41.685	14.7	10.912	0	1	1.04354	0.0185072	0.0896067		10	3	3	1.03849	5.6657	3	1	5205300	5186400	6.3	2	2	1.0845	10.956	2	0	4290000	4821600	14.7	4	4	1.009	4.7043	3	1	5612200	6358400
1059	Tb927.4.1020	Tb927.4.1020		serine-palmitoyl-CoA transferase, putative	54.128	51	196.14	0	1	1.16399	0.0659496	0.0901415		40.6	16	16	1.25397	8.6109	17	7	110260000	81819000	43.3	16	16	1.0018	20.882	18	2	130520000	130980000	44.9	18	18	1.2554	10.361	20	7	71029000	95123000
1673	Tb927.9.12780	Tb927.9.12780		hypothetical protein, conserved	121.18	1.1	2.4133	0.003595	1	1.9203	0.28337	0.0902278		1.1	1	1	2.32229	NaN	1	1	633820	251410	1.1	1	1	NaN	NaN	0	0	0	0	1.1	1	1	1.5879	13.957	2	2	758470	1825800
1108	Tb927.4.4070	Tb927.4.4070		mevalonate kinase, putative	35.544	14.6	54.934	0	1	1.37098	0.137031	0.0904492		14.6	3	3	1.17033	16.059	5	5	5915400	5450800	12.2	2	2	1.175	13.836	4	3	9160800	11978000	7	1	1	1.8739	28.04	2	1	2640800	3872600
1676	Tb927.9.13040	Tb927.9.13040		hypothetical protein, conserved	46.219	41.7	292.29	0	1	1.26591	0.102403	0.0904712		27	8	8	1.52907	25.618	13	7	37179000	30042000	36.4	10	10	1.0226	10.719	13	5	38807000	43572000	36.4	10	10	1.2974	21.747	15	9	33434000	46239000
1525	Tb927.8.3160	Tb927.8.3160		hypothetical protein, conserved	18.646	14.1	17.623	0	1	1.25682	0.0992738	0.0905887		10	1	1	1.34696	NaN	1	1	2483800	2154900	14.1	2	2	1.0071	10.747	2	0	6941500	7688600	14.1	2	2	1.4635	6.6755	2	0	4220100	5904600
485	Tb927.10.5590	Tb927.10.5590		protein phosphatase 2C, putative	66.75	12.5	17.309	0	1	1.18467	0.0735958	0.0907151		3.3	2	2	1.40085	NaN	1	0	1441700	746760	7.2	3	3	1.0767	36.738	3	1	5244800	5934900	2	1	1	1.1023	NaN	1	0	599300	953970
569	Tb927.10.9970	Tb927.10.9970		hypothetical protein, conserved	110	28.5	209.53	0	1	1.21223	0.0835848	0.0910913		12.9	10	10	1.41804	11.563	10	1	31562000	24496000	18.9	14	14	1.019	5.6494	16	9	50977000	49683000	17.7	13	13	1.2328	33.263	14	3	27852000	38092000
1475	Tb927.7.900	Tb927.7.900		hypothetical protein, conserved	64.798	12.3	30.013	0	1	1.15857	0.0639229	0.0914995		4.9	2	2	1.10924	19.612	2	1	740580	1010500	0	0	0	NaN	NaN	0	0	0	0	12.3	4	4	1.2101	9.3622	4	0	3692400	4528500
1665	Tb927.9.12400	Tb927.9.12400		protein kinase, putative	148.15	14.6	36.815	0	1	1.10232	0.0423076	0.0915148		7.4	8	8	1.17317	45.762	10	6	27656000	19714000	8.8	9	9	1.0016	12.684	9	5	26155000	25478000	8.4	9	9	1.1399	16.609	9	2	16876000	28080000
1349	Tb927.7.1920	Tb927.7.1920		paraflagellar rod component, putative (PFC5)	59.271	17.7	20.573	0	1	1.20983	0.0827231	0.0916073		2.9	1	1	NaN	NaN	0	0	0	0	2	1	1	1.28	NaN	1	0	1394400	1487700	6.4	3	3	1.1435	52.705	2	2	907320	1703900
1052	Tb927.3.810	Tb927.3.810		hypothetical protein, conserved	36.047	5.1	25.389	0	1	1.28747	0.109737	0.0916335		5.1	1	1	1.65582	NaN	1	0	1094300	722300	5.1	1	1	1.1152	NaN	1	0	1583200	1375100	5.1	1	1	1.1557	NaN	1	0	936670	951430
245	Tb927.1.1340	Tb927.1.1340		FG-GAP repeat protein, putative,intergrin alpha chain protein, putative	79.368	3.1	6.982	0	1	1.73651	0.239677	0.0916397		0	0	0	NaN	NaN	0	0	0	0	1.9	1	1	2.0448	NaN	1	1	433820	750440	3.1	2	2	1.4747	NaN	1	0	963520	1359500
1033	Tb927.3.4920	Tb927.3.4920		LETM1 and EF-hand domain-containing protein 1, putative	42.737	15.6	33.162	0	1	1.17537	0.0701729	0.0916565		8.7	2	2	1.11802	25.734	3	2	6512400	5261700	15.6	4	4	1.0551	7.9504	4	1	8273400	9653600	15.6	4	4	1.3765	10.648	6	4	9423100	12455000
241	Tb927.1.1000	Tb927.1.1000		developmentally regulated phosphoprotein	47.206	31	61.167	0	1	1.20481	0.0809199	0.0916648		9	3	3	1.12552	26.609	3	1	14993000	7939700	13.6	4	4	1.0728	26.7	4	3	17582000	13715000	24	8	8	1.4484	21.829	7	4	11493000	14168000
440	Tb927.10.3260;Tb11.v5.0825	Tb927.10.3260		Long-chain-fatty-acid--CoA ligase 5 (EC 6.2.1.3) (Long-chain acyl-CoA synthetase 5) (LACS 5), putative	78.983	17.2	39.71	0	2	1.29014	0.110637	0.092119		4.4	2	2	1.32107	50.671	3	3	6209300	5023800	6	3	3	1.0229	22.441	3	1	6235600	5733800	12.7	6	6	1.5891	21.796	7	5	9727000	13764000
1263	Tb927.6.2730	Tb927.6.2730		hypothetical protein, conserved	195.09	1.2	2.5871	0.0012277	1	1.52268	0.182607	0.0922687		1.2	2	2	1.72613	NaN	1	0	791920	697950	0	0	0	NaN	NaN	0	0	0	0	0.5	1	1	1.3432	NaN	1	0	659720	889380
1775	Tb927.9.6910	Tb927.9.6910		hypothetical protein, conserved	17.806	30.2	16.846	0	1	1.16322	0.0656625	0.0929067		13	2	2	1.23001	NaN	1	0	1967200	1447800	14.8	3	3	1.0004	21.068	3	0	5812900	5569800	23.5	4	4	1.2791	12.928	4	0	6002900	8278400
924	Tb927.2.380;Tb927.2.400;Tb927.2.280;Tb11.v5.0533;Tb11.v5.0594;Tb927.1.190	Tb927.2.380;Tb927.2.400;Tb927.2.280		retrotransposon hot spot protein 2 (RHS2), putative;retrotransposon hot spot protein 2 (RHS2), putative;retrotransposon hot spot protein 2 (RHS2), putative	90.713	5.1	2.5562	0.0018371	6	1.26356	0.101597	0.0931181		0	0	0	NaN	NaN	0	0	0	0	1.3	1	1	1.1776	NaN	1	0	1286700	1175700	5.1	3	3	1.3558	30.688	3	3	2386700	6800100
1739	Tb927.9.3800	Tb927.9.3800		hypothetical protein, conserved	66.967	5.4	3.9365	0	1	1.32231	0.121333	0.0931888		3.8	2	2	1.67277	26.191	2	0	2053000	846340	2	1	1	1.3461	NaN	1	0	330270	454880	3.8	2	2	1.0268	6.315	2	0	1018300	1144700
141	Tb927.5.4420;Tb05.5K5.70	Tb927.5.4420;Tb05.5K5.70		nucleolar RNA helicase II, putative,nucleolar RNA helicase Gu, putative;nucleolar RNA helicase II, putative,nucleolar RNA helicase Gu, putative,BAC from homologous region on chr5	68.786	4.4	6.5986	0	2	1.49287	0.174021	0.0931992		4.4	2	2	1.87871	36.106	2	0	4500300	3276800	4.4	2	2	0.99704	9.5235	2	0	4798100	5903100	4.4	2	2	1.7762	31.459	3	0	4725900	7261900
1367	Tb927.7.280	Tb927.7.280		cyclophilin-type peptidyl-prolyl cis-trans isomerase, putative (PPIase)	24.302	27.6	17.211	0	1	1.19706	0.078116	0.0935118		11.6	2	2	1.02348	34.473	3	2	5499800	4131500	27.6	5	5	1.1944	61.57	5	3	9361300	18461000	22.7	4	4	1.4032	53.352	4	2	7867200	8800200
1369	Tb927.7.290	Tb927.7.290		leucine-rich repeat protein (LRRP), putative,leucine-rich repeat protein 1 (LRRP1), putative	58.754	8.8	50.823	0	1	1.13701	0.0557642	0.0935542		5.2	2	2	1.05288	16.932	2	1	3470700	3895800	5.2	2	2	1.0789	1.1246	2	0	3722600	4167300	8.8	3	3	1.294	17.27	3	3	3726700	5270400
462	Tb927.10.4240	Tb927.10.4240		hypothetical protein, conserved	14.753	30	8.6923	0	1	1.2046	0.0808421	0.0946393		15	2	2	1.42493	17.047	2	0	2400200	1887500	21.7	3	3	1.0254	23.343	3	0	5623000	4809600	30	4	4	1.1963	2.3289	2	0	3302300	4179000
658	Tb927.11.14150	Tb927.11.14150		hypothetical protein, conserved	24.523	25.2	5.7639	0	1	1.98142	0.296977	0.0947929		3.3	1	1	2.44415	NaN	1	0	1704600	979470	0	0	0	NaN	NaN	0	0	0	0	9.3	2	2	1.6063	18.947	2	0	2256800	2954000
1542	Tb927.8.4540	Tb927.8.4540		PAB1-binding protein , putative	59.599	4	2.0722	0.006311	1	1.93779	0.287307	0.094821		0	0	0	NaN	NaN	0	0	0	0	2	1	1	1.5816	NaN	1	0	382670	696620	2	1	1	2.3742	NaN	1	0	358480	649810
1520	Tb927.8.2880	Tb927.8.2880		hypothetical protein, conserved	125.11	38.6	323.31	0	1	1.11158	0.0459396	0.0948834		31.3	26	26	1.17854	10.352	41	18	195590000	171300000	34.8	29	29	0.99769	18.522	39	13	248900000	277750000	33.1	29	29	1.1681	18.348	46	24	178560000	192190000
415	Tb927.10.2230	Tb927.10.2230		adrenodoxin reductase, putative,ferredoxin NADP reductase-like protein	65.601	13.2	24.353	0	1	1.26854	0.103304	0.0957205		7.8	4	4	1.27745	5.5611	3	0	4186100	3509000	9.5	5	5	1.0227	16.564	5	2	9777800	9522900	9	4	4	1.5625	14.357	5	2	4505300	8327000
692	Tb927.11.16130	Tb927.11.16130		nucleoside diphosphate kinase (NDPK)	16.857	17	10.431	0	1	1.22472	0.0880354	0.095964		0	0	0	NaN	NaN	0	0	0	0	17	2	2	1.1499	2.5592	2	0	3572500	4756200	17	2	2	1.3044	7.2025	3	2	11794000	14136000
417	Tb927.10.2320	Tb927.10.2320		hypothetical protein, conserved	41.178	23.1	299.94	0	1	1.22168	0.0869558	0.0965063		21.3	5	5	1.3212	7.2774	8	4	20202000	16089000	23.1	6	6	0.99493	14.359	8	2	23995000	25034000	23.1	6	6	1.3871	7.9903	7	1	13953000	19182000
635	Tb927.11.13230	Tb927.11.13230		hypothetical protein, conserved	23.909	40.3	57.691	0	1	1.26997	0.103793	0.0966215		36.1	6	6	1.47567	6.3311	6	2	23943000	16745000	36.1	6	6	0.99349	14.448	6	2	31833000	23357000	31	5	5	1.3971	5.4198	6	1	14335000	20184000
277	Tb927.1.4420	Tb927.1.4420		ABC transporter, putative	104.68	24.3	83.169	0	1	1.24127	0.0938654	0.0970242		12.6	9	9	1.36078	7.9472	7	2	14523000	9624900	6.3	5	5	0.99281	6.9634	3	0	6231500	6152500	15	12	12	1.4156	28.116	11	4	11446000	16815000
1300	Tb927.6.4330	Tb927.6.4330		hypothetical protein, conserved	23.949	23.5	25.906	0	1	1.31796	0.119903	0.0971666		8.5	1	1	1.3331	NaN	1	1	997930	694590	11.7	2	2	1.0222	3.063	2	1	2257700	2319400	15.5	2	2	1.68	25.229	3	2	2681000	3550200
862	Tb927.11.8120	Tb927.11.8120		protein transport protein SEC13, putative	35.125	14.7	4.9427	0	1	1.39244	0.143775	0.0976543		0	0	0	NaN	NaN	0	0	0	0	3.7	1	1	1.5464	NaN	1	1	530130	1035900	3.7	1	1	1.2538	NaN	1	1	583350	613560
1652	Tb927.9.11580	Tb927.9.11580		Gim5A protein,glycosomal membrane protein (gim5A)	26.408	45.7	108.96	0	1	1.25249	0.097775	0.0979563		22.2	4	0	NaN	NaN	0	0	0	0	33.7	6	1	1.3454	NaN	1	0	1232700	1533800	45.7	10	2	1.166	21.751	2	1	2825700	3715400
1408	Tb927.7.4170	Tb927.7.4170		fatty acid elongase, putative	30.493	8.9	78.93	0	1	1.25642	0.0991347	0.0984064		5.5	1	1	1.56782	NaN	1	0	1259300	668080	5.5	1	1	1.0394	NaN	1	0	5485200	6035400	8.9	2	2	1.2171	NaN	1	0	4149900	4356500
755	Tb927.11.3460	Tb927.11.3460		hypothetical protein, conserved	32.116	28.5	92.708	0	1	1.19833	0.0785764	0.0985338		23.8	6	6	1.35314	9.5518	7	3	20776000	13284000	23.8	6	6	0.99375	10.983	6	0	32225000	33713000	24.2	6	6	1.2797	8.4179	6	1	16872000	21426000
1256	Tb927.6.2490	Tb927.6.2490		hypothetical protein, conserved	28.031	10.8	6.077	0	1	1.2214	0.0868576	0.0985558		0	0	0	NaN	NaN	0	0	0	0	10.8	2	2	1.1457	26.767	3	2	1779700	2966000	10.8	2	2	1.3021	8.96	3	1	2756700	3227800
340	Tb927.10.12700	Tb927.10.12700		pyruvate dehydrogenase E1 alpha subunit, putative	42.511	60.8	115.22	0	1	1.28505	0.108921	0.0988979		34.4	15	15	1.60927	31.721	21	8	99954000	69602000	51.1	18	18	1.0189	16.662	22	3	128990000	140220000	54.5	19	19	1.2942	16.618	24	2	94444000	119740000
500	Tb927.10.6510;Tb927.10.6400	Tb927.10.6510;Tb927.10.6400		chaperonin HSP60, mitochondrial precursor (HSP60);chaperonin HSP60, mitochondrial precursor (HSP60)	59.503	69.9	323.31	0	2	1.08926	0.0371299	0.0991113		62.8	34	34	1.16836	11.237	58	13	857450000	744670000	67.4	34	34	1.0014	13.303	67	8	1268500000	1265000000	68.5	36	36	1.1046	7.5384	86	20	1456400000	1598300000
1597	Tb927.8.680	Tb927.8.680		KREPA5 (KREPA5)	19.083	5.9	2.5152	0.0024346	1	1.32444	0.122034	0.0994634		5.9	1	1	1.20951	NaN	1	1	540390	880410	0	0	0	NaN	NaN	0	0	0	0	5.9	1	1	1.4503	NaN	1	0	477720	716330
387	Tb927.10.15160	Tb927.10.15160		hypothetical protein, conserved	97.38	4.6	8.2229	0	1	1.37955	0.139739	0.100095		0.8	1	1	1.21706	NaN	1	0	789590	772560	0.8	1	1	1.9339	NaN	1	0	607960	730710	1.9	2	2	1.1155	37.289	2	1	1261900	1542800
681	Tb927.11.15560	Tb927.11.15560		Nucleoporin (TbNup53a)	52.786	16.3	38.874	0	1	1.20531	0.0810986	0.100438		1.3	1	1	1.38036	NaN	1	0	1810600	1652100	3.3	1	1	1.2772	NaN	1	0	1529500	1687300	4.6	2	2	0.99322	22.056	2	0	2329100	2118600
1379	Tb927.7.330	Tb927.7.330		hypothetical protein	21.139	23.3	26.677	0	1	1.16028	0.0645639	0.10048		22.8	4	4	1.24468	6.1913	7	5	32989000	25131000	16.6	3	3	0.99082	12.665	3	1	14135000	13309000	22.8	4	4	1.2666	11.926	3	0	9116200	11499000
1045	Tb927.3.5600	Tb927.3.5600		hypothetical protein, conserved	31.553	4.4	2.0621	0.0063073	1	1.19534	0.0774926	0.100518		4.4	1	1	1.12765	NaN	1	0	1469100	938010	0	0	0	NaN	NaN	0	0	0	0	4.4	1	1	1.2671	NaN	1	0	660010	668970
1644	Tb927.9.11150	Tb927.9.11150		hypothetical protein, conserved	91.905	17.7	48.032	0	1	1.07938	0.0331742	0.101219		7.7	6	6	1.1679	16.904	7	5	27143000	24603000	8.4	7	7	1.0572	7.6489	8	3	19999000	21741000	10.8	8	8	1.0185	10.755	9	6	15840000	15771000
210	Tb927.7.5620;Tb11.v5.0590	Tb927.7.5620;Tb11.v5.0590		hypothetical protein, conserved;hypothetical protein, conserved	48.224	7.9	32.007	0	2	1.19646	0.0778999	0.1016		4	1	1	1.26954	NaN	1	0	2001600	1640200	6.3	2	2	1.1276	47.281	2	0	3174900	3905100	2.3	1	1	NaN	NaN	0	0	0	0
1466	Tb927.7.7340	Tb927.7.7340		hypothetical protein, conserved	47.546	5.1	4.3413	0	1	1.03814	0.016254	0.101764		5.1	2	2	1.02417	18.453	2	0	3105600	3337300	5.1	2	2	1.08	12.106	2	0	2040000	2221500	5.1	2	2	1.0115	0.010395	2	0	2054100	2399600
877	Tb927.11.9190	Tb927.11.9190		protein kinase, putative	150.6	3	3.8058	0	1	1.23772	0.092621	0.101802		1.3	1	1	1.15331	NaN	1	1	20928000	14781000	0.9	1	1	NaN	NaN	0	0	0	0	1.3	1	1	1.3283	NaN	1	1	640240	1399800
1674	Tb927.9.12850	Tb927.9.12850		hypothetical protein, conserved	66.991	9.2	27.996	0	1	1.10162	0.0420314	0.101856		6.8	3	3	1.14713	18.16	4	0	6608200	5375900	7.3	3	3	0.99362	43.821	3	0	7081500	5258100	9.2	4	4	1.1729	18.011	4	0	4850100	6564900
404	Tb927.10.1870	Tb927.10.1870		hypothetical protein, conserved	21.648	9.4	7.3143	0	1	1.16099	0.0648287	0.101957		9.4	1	1	1.21993	16.178	2	2	3241800	1525600	9.4	1	1	NaN	NaN	0	0	0	0	9.4	1	1	1.1049	1.9174	2	2	1489600	1927400
1535	Tb927.8.3930	Tb927.8.3930		hypothetical protein, conserved	72.162	16.7	5.1614	0	1	1.31104	0.117615	0.102479		8.1	4	2	1.25005	22.116	2	1	9676200	8139300	8.3	4	1	1.046	NaN	1	0	6142500	6813900	6.2	3	1	1.7234	NaN	1	0	2520600	6941500
846	Tb927.11.6980	Tb927.11.6980		hypothetical protein, conserved	68.158	39.7	84.679	0	1	1.10648	0.0439451	0.102754		21.6	10	10	1.19387	31.872	11	2	70710000	57833000	29.3	13	13	0.99508	21.864	15	5	99740000	73133000	23.6	12	12	1.1403	28.179	13	5	37945000	46140000
881	Tb927.11.9390	Tb927.11.9390		lipoate-protein ligase, putative,lipoyltransferase, putative	29.64	18.5	6.4161	0	1	1.49994	0.176074	0.103187		5.7	1	1	1.97504	NaN	1	0	4221700	2370300	5.7	1	1	0.97142	NaN	1	0	3581300	3908200	5.3	1	1	1.7589	NaN	1	1	1410300	2441300
1453	Tb927.7.6890	Tb927.7.6890		hypothetical protein, conserved	28.794	21.7	9.5181	0	1	1.20998	0.082779	0.10342		13.4	3	3	1.36885	9.105	4	3	20846000	17143000	8.7	2	2	0.98511	4.0238	3	2	8942200	10794000	16.9	3	3	1.3137	15.283	3	1	5661500	8302600
1123	Tb927.4.4940	Tb927.4.4940		hypothetical protein, conserved	73.839	3.3	2.552	0.0018349	1	1.6643	0.221231	0.1046		1.2	1	1	1.39893	NaN	1	1	2536700	2347800	0	0	0	NaN	NaN	0	0	0	0	1.2	1	1	1.98	NaN	1	1	1323200	2819500
445	Tb927.10.3560	Tb927.10.3560		arginine N-methyltransferase, putative	42.121	27.5	36.218	0	1	1.40237	0.146864	0.104631		15.9	5	5	1.87206	37.675	6	3	7265200	6012700	9	3	3	0.99321	17.652	3	0	2601300	3006600	24.7	8	8	1.4833	15.833	10	6	8573500	12785000
1744	Tb927.9.4310	Tb927.9.4310		tricarboxylate carrier, putative	35.625	7.3	6.0463	0	1	1.32687	0.122829	0.104737		3.7	1	1	1.61384	NaN	1	1	1780800	1129700	3.7	1	1	0.9772	9.0839	2	2	3476600	3939500	7.3	2	2	1.4813	5.7753	2	1	4588000	7395900
1240	Tb927.6.2090	Tb927.6.2090		hypothetical protein, conserved	78.295	5.5	10.502	0	1	1.15624	0.0630489	0.105002		4.2	3	3	1.3532	10.723	3	0	3581800	2711800	3	2	2	1.0455	26.047	2	1	2541400	2695200	5.5	4	4	1.0926	47.424	6	5	7791300	6242200
284	Tb927.1.5030	Tb927.1.5030		leucine-rich repeat protein (LRRP), putative	80.773	25	157.05	0	1	1.24542	0.0953142	0.105384		11.4	6	6	1.50559	64.528	6	5	24046000	28675000	16.6	8	8	1.2892	42.307	7	2	18580000	19580000	12.8	6	6	0.99521	7.7566	6	3	11659000	14749000
549	Tb927.10.8940	Tb927.10.8940		hypothetical protein, conserved	45.398	46.2	97.585	0	1	1.20489	0.0809489	0.105636		22.6	7	7	1.41323	9.1256	8	4	14138000	21110000	22.6	6	6	0.9945	14.86	6	3	10481000	10336000	23.4	7	7	1.2446	14.291	7	1	6435200	9138900
583	Tb927.11.10390	Tb927.11.10390		hypothetical protein, conserved	86.03	12.8	37.913	0	1	1.11306	0.0465186	0.105906		9.4	6	6	1.19669	11.994	7	3	20935000	20157000	11.4	7	7	0.98997	10.123	7	2	19163000	17207000	12.8	8	8	1.164	14.355	9	3	19072000	20089000
1129	Tb927.4.520	Tb927.4.520		hypothetical protein, conserved	23.602	20.7	87.123	0	1	1.16764	0.0673077	0.10596		20.7	3	3	1.26926	12.417	4	2	12634000	10574000	20.7	3	3	0.98393	16.749	3	1	10832000	12074000	20.7	3	3	1.2747	14.405	3	0	6808300	9529000
1697	Tb927.9.14420	Tb927.9.14420		cyclophilin-like protein, putative (PPIase)	42.65	8.3	10.115	0	1	1.33029	0.123948	0.106009		3.4	1	1	1.68127	NaN	1	0	955610	651880	8.3	2	2	0.98547	42.009	3	3	3422200	2581200	8.3	2	2	1.4209	12.716	2	1	1699400	2551800
1353	Tb927.7.2190	Tb927.7.2190		hypothetical protein, conserved	29.242	20.7	13.182	0	1	1.15117	0.0611411	0.106723		20.7	5	5	1.30866	5.6248	6	0	29788000	23619000	20.7	5	5	0.99925	12.34	5	0	32342000	29255000	20.7	5	5	1.1666	9.1342	6	0	28455000	33874000
1536	Tb927.8.3950	Tb927.8.3950		hypothetical protein, conserved	102.13	16.7	45.402	0	1	1.25559	0.0988464	0.107371		6.1	4	4	1.48379	21.672	4	3	6155100	5273100	1.3	1	1	0.97882	6.0536	2	2	3389000	2894500	5.5	4	4	1.3629	34.599	5	3	4848100	5144800
1185	Tb927.5.3110	Tb927.5.3110		hypothetical protein, conserved	24.469	51.4	41.285	0	1	1.14117	0.0573503	0.108469		27.5	3	3	1.31272	17.302	3	0	8943500	7674500	29.8	4	4	1.0199	81.565	5	3	20110000	24559000	30.3	4	4	1.11	11.28	4	0	8670000	10431000
899	Tb927.11.980	Tb927.11.980		Nucleoporin (TbNup158)	158.38	18.5	113.55	0	1	1.22121	0.0867898	0.109594		13.7	18	18	1.44236	31.565	17	8	62153000	42660000	11.7	16	16	0.98417	16.67	14	4	44340000	45689000	13	18	18	1.283	8.8529	18	6	49579000	65314000
1081	Tb927.4.2200;Tb11.v5.0883	Tb927.4.2200;Tb11.v5.0883		hypothetical protein, conserved;hypothetical protein, conserved	183.92	1.1	2.1134	0.0052144	2	1.27847	0.106689	0.109854		0.4	1	1	1.39651	NaN	1	0	13258000	9576700	0	0	0	NaN	NaN	0	0	0	0	0.7	1	1	1.1704	NaN	1	0	1273500	1529400
1603	Tb927.8.6960;Tb04.24M18.150	Tb927.8.6960;Tb04.24M18.150		hypothetical protein, conserved;hypothetical protein, conserved	42.527	14.3	10.802	0	2	1.43492	0.156827	0.111117		5.7	2	2	2.1588	17.485	3	2	8518800	4856900	10.1	3	3	1.1114	19.268	3	1	5793700	7367700	5.7	2	2	1.2314	17.162	2	0	3325100	4184500
685	Tb927.11.15910;Tb927.11.15020	Tb927.11.15910		iron superoxide dismutase	22.048	26.3	23.668	0	2	1.26088	0.100674	0.111375		17.7	3	3	1.62267	19.184	3	0	14666000	9221300	17.7	3	3	1.0349	6.9086	3	1	17442000	18881000	26.3	4	4	1.1937	9.087	4	1	11936000	13655000
1750	Tb927.9.5000	Tb927.9.5000		hypothetical protein, conserved	31.326	10.6	5.7234	0	1	1.54151	0.187948	0.111438		4.4	1	1	NaN	NaN	0	0	0	0	10.6	2	2	1.3162	15.229	2	1	1767000	2225100	4.4	1	1	1.8054	NaN	1	1	525170	885260
554	Tb927.10.9390	Tb927.10.9390		hypothetical protein, conserved	36.684	21.7	12.543	0	1	1.09131	0.0379477	0.112236		7	2	2	1.15065	1.8697	2	1	11095000	10074000	10.1	3	3	0.98692	20.491	3	0	12032000	12854000	12.5	4	4	1.1445	12.878	4	0	11121000	10564000
1323	Tb927.6.640	Tb927.6.640		kinetoplastid-specific phospho-protein phosphatase, putative	79.106	5	24.968	0	1	1.22166	0.0869517	0.112346		5	3	3	1.53858	43.418	4	3	12446000	6105200	3.3	2	2	1.0907	2.7799	2	2	3548100	3616100	5	3	3	1.0865	70.608	5	4	15451000	9356500
571	Tb927.11.10020	Tb927.11.10020		short-chain dehydrogenase, putative	33.958	8.3	7.157	0	1	1.2463	0.0956243	0.112695		5.1	1	1	1.43301	NaN	1	0	1652100	921580	5.1	1	1	0.96693	12.455	2	0	2676000	3251300	5.1	1	1	1.3971	6.4541	2	1	2467700	3365000
304	Tb927.10.1070;Tb927.7.7360	Tb927.10.1070	CRK1	cell division protein kinase 2 homolog 1,cdc2- like protein kinase (CRK1)	34.35	41.5	63.839	0	2	1.12337	0.0505226	0.112697		27.2	8	8	1.28487	97.9	9	4	60470000	50581000	28.6	8	8	1.0498	78.794	8	3	57203000	97288000	35.9	11	11	1.051	12.475	9	3	28549000	38954000
1152	Tb927.5.1520	Tb927.5.1520		heat shock protein HslVU, ATPase subunit HslU, putative	52.53	42.3	98.55	0	1	1.12834	0.0524389	0.113114		26.1	10	10	1.24032	24.374	11	3	26985000	20618000	29.7	12	12	0.98444	13.341	12	4	32456000	30476000	36.6	13	13	1.1765	12.555	15	6	37997000	46111000
757	Tb927.11.3530	Tb927.11.3530		hypothetical protein, conserved	26.464	25.8	10.126	0	1	1.13221	0.0539275	0.113147		12.9	3	3	1.21145	13.824	3	0	3097800	3213300	14.2	3	3	1.2217	37.789	2	1	3615100	3642700	11.6	3	3	0.98065	15.183	2	0	6034200	5195400
1191	Tb927.5.3390	Tb927.5.3390		ADG1, pseudogene	13.175	40.7	19.694	0	1	1.15061	0.0609265	0.113378		40.7	5	5	1.28786	13.188	7	4	75275000	52048000	40.7	6	6	0.98247	16.31	6	3	55259000	57138000	31.4	5	5	1.2039	5.5288	6	1	30823000	36337000
802	Tb927.11.540	Tb927.11.540	ABCB10	ABC transporter, putative (ABCB10)	76.244	16.5	26.016	0	1	1.33368	0.125051	0.114078		6.4	3	3	1.0425	61.501	3	2	4013600	4732100	8.7	3	3	1.2385	35.45	4	3	7807000	8871600	12	4	4	1.8373	14.443	3	2	2926100	4080600
491	Tb927.10.5900	Tb927.10.5900		hypothetical protein, conserved	51.739	14.8	9.6402	0	1	1.20098	0.0795371	0.11425		2.8	1	1	1.26472	NaN	1	1	972480	928250	7.1	2	2	0.97806	18.724	2	1	2375500	2522100	2.8	1	1	1.4004	NaN	1	0	767030	1093800
973	Tb927.3.2080	Tb927.3.2080		hypothetical protein, conserved	30.66	17.3	12.299	0	1	1.26577	0.102356	0.114659		10.8	3	3	1.64916	27.647	4	2	13314000	7888800	17.3	4	4	1.0373	38.957	4	1	11653000	14076000	17.3	4	4	1.1855	0.51404	5	2	9666300	11224000
925	Tb927.2.3800	Tb927.2.3800		guide RNA associated protein, GAP1,MRB1-associated protein	55.46	41.9	215.13	0	1	1.10694	0.0441242	0.116256		18.9	9	9	1.21123	12.272	9	3	36855000	29540000	33.9	12	12	0.98793	13.696	11	4	44220000	43690000	36.2	15	15	1.1335	17.598	19	7	43870000	46708000
1718	Tb927.9.2320	Tb927.9.2320		hypothetical protein, conserved	41.498	10.6	11.502	0	1	1.33508	0.125507	0.116661		0	0	0	NaN	NaN	0	0	0	0	3	1	1	1.1949	NaN	1	0	1086000	1004600	10.6	3	3	1.4917	7.0992	4	2	3649700	5109600
822	Tb927.11.6000	Tb927.11.6000		hypothetical protein, conserved	40.82	30.2	28.563	0	1	1.19863	0.0786856	0.117421		9.7	3	3	1.47482	0.52328	2	0	9937200	7366300	7.1	3	3	1.1373	10.235	2	0	8484100	9664500	21.4	6	6	1.0267	6.7146	5	2	21342000	12948000
1183	Tb927.5.3010;Tb11.v5.0691	Tb927.5.3010;Tb11.v5.0691		MRB1-associated protein, putative,guide RNA binding protein, putative;hypothetical protein, conserved	57.748	40.5	252.44	0	2	1.04835	0.0205083	0.117564		23.3	11	11	1.05866	12.671	12	4	50779000	49459000	29.5	12	12	0.99438	11.181	14	6	79329000	72225000	30.8	13	13	1.0945	7.251	15	5	50665000	54613000
1288	Tb927.6.4080	Tb927.6.4080		hypothetical protein, conserved	24.735	23.4	20.925	0	1	1.12967	0.0529506	0.119084		16.6	3	3	1.28503	11.015	5	3	23294000	19328000	23.4	4	4	0.99694	39.728	5	4	25348000	35031000	16.6	3	3	1.1253	15.394	3	0	9265500	11150000
1707	Tb927.9.15460	Tb927.9.15460		calcium motive p-type ATPase, putative	113.97	5	14.608	0	1	1.3739	0.137955	0.119337		2.8	2	2	1.63223	NaN	1	0	1375400	1786800	2.8	2	2	1.6944	NaN	1	0	1078500	1811600	3.8	2	2	0.93771	43.727	4	3	1760700	3213500
1625	Tb927.8.860	Tb927.8.860		hypothetical protein, conserved	25.908	10.3	5.5265	0	1	1.50864	0.178586	0.119434		10.3	2	2	1.89725	8.9073	2	1	4488700	2902400	6.2	1	1	0.91953	NaN	1	1	1957800	1757200	4	1	1	1.9682	NaN	1	0	1098200	2269500
412	Tb927.10.2050	Tb927.10.2050		hypothetical protein, conserved	44.299	17	43.01	0	1	1.28497	0.108892	0.119823		9.7	2	2	1.23138	4.949	2	0	2925400	2528600	9.7	2	2	1.0124	4.4225	2	1	3541200	3137600	17	4	4	1.7019	16.642	8	5	6815700	10059000
797	Tb927.11.5190	Tb927.11.5190		leucine-rich repeat protein (LRRP), putative	168.29	3.1	5.5926	0	1	1.29484	0.112217	0.120099		0.8	1	1	1.77013	NaN	1	1	397160	232710	0.8	1	1	1.1042	NaN	1	1	573730	483560	1.9	2	2	1.1107	NaN	1	0	320320	328290
735	Tb927.11.2570	Tb927.11.2570		hypothetical protein, conserved	63.115	10.6	17.323	0	1	1.32404	0.121902	0.120149		0	0	0	NaN	NaN	0	0	0	0	7	3	3	1.4799	NaN	1	1	674970	990070	6.1	3	3	1.1846	NaN	1	1	778810	849950
1440	Tb927.7.5940	Tb927.7.5940		Protein Associated with Differentiation (TbPAD2)	67.151	14	48.504	0	1	1.4114	0.149651	0.120585		9.8	4	0	NaN	NaN	0	0	0	0	10.4	4	1	1.6189	NaN	1	1	506700	892360	14	6	1	1.2305	NaN	1	0	915800	1039900
1502	Tb927.8.1990	Tb927.8.1990		peroxidoxin (TRYP2)	25.631	37.6	47.369	0	1	1.18113	0.0722984	0.120863		37.6	9	9	1.33733	17.579	10	0	125190000	90047000	37.6	9	9	0.96653	4.8936	11	1	162110000	160230000	37.6	9	9	1.2748	6.0729	12	1	159760000	201500000
970	Tb927.3.1930	Tb927.3.1930		hypothetical protein, conserved	52.822	7.5	6.0491	0	1	1.62619	0.211171	0.120891		4.6	2	2	1.97453	7.3815	2	1	2341100	1570700	2.1	1	1	NaN	NaN	0	0	0	0	4.6	2	2	1.3393	29.223	2	1	1888300	2034200
1684	Tb927.9.13620	Tb927.9.13620		hypothetical protein, conserved	220.14	0.8	1.9225	0.0090039	1	1.59742	0.20342	0.121192		0.8	2	2	2.64648	62.171	2	1	17532000	9977900	0.3	1	1	0.98563	NaN	1	0	9878200	11545000	0.3	1	1	1.5627	NaN	1	0	3180800	5452900
468	Tb927.10.4760	Tb927.10.4760		hypothetical protein, conserved	27.159	8.3	4.0824	0	1	1.14638	0.059329	0.121339		3.3	1	1	NaN	NaN	0	0	0	0	3.3	1	1	1.0853	NaN	1	0	1514800	2211500	8.3	2	2	1.2109	9.8988	2	0	2729000	3267200
733	Tb927.11.2470	Tb927.11.2470		aminopeptidase, putative,metallo-peptidase, Clan MF, Family M17	60.585	17.2	28.112	0	1	1.28608	0.109267	0.121383		8.5	3	3	1.68597	7.4346	5	4	8076400	5564300	8.5	3	3	0.99111	9.913	5	3	10296000	9266600	12.9	5	5	1.273	4.8651	6	3	8225000	8658200
584	Tb927.11.10510	Tb927.11.10510		ubiquinone biosynthesis methyltransferase, putative	32.094	44.1	31.606	0	1	1.62917	0.211966	0.122013		12.2	3	3	2.94533	69.161	4	3	68667000	11288000	31.6	7	7	1.1295	15.277	8	5	128120000	29993000	41	9	9	1.2998	14.924	9	3	27873000	35778000
1143	Tb927.5.1160	Tb927.5.1160		hypothetical protein, conserved	25.569	17.5	8.2748	0	1	1.03596	0.0153415	0.122111		3.5	1	1	1.0692	NaN	1	0	532430	408870	7	2	2	0.99392	3.4278	3	2	3555800	2965800	13.2	3	3	1.0462	12.673	3	0	2238400	2145100
1763	Tb927.9.5890	Tb927.9.5890		solanesyl-diphosphate synthase, putative	39.253	49.6	198.48	0	1	1.12978	0.0529954	0.122946		44	12	12	1.23818	7.9081	20	13	228270000	191330000	49.3	13	13	0.9734	14.215	18	7	170700000	168160000	49.3	14	14	1.1965	13.49	17	5	132070000	164780000
739	Tb927.11.2670	Tb927.11.2670		Nucleoporin (TbNup59)	58.822	8.1	11.529	0	1	1.81064	0.257833	0.123396		2.8	1	1	2.69426	NaN	1	1	1921700	629890	5.7	2	2	0.87053	11.712	2	1	2733800	3319700	5.7	2	2	2.5309	7.1924	2	1	2084300	5393200
1434	Tb927.7.5630	Tb927.7.5630		hypothetical protein, conserved	73.156	30.5	107.36	0	1	1.1186	0.0486761	0.123402		20.7	12	12	1.25342	19.594	13	1	60419000	52016000	22.1	13	13	0.987	17.392	18	9	93409000	87249000	22.7	13	13	1.1314	19.179	13	0	47734000	50641000
1100	Tb927.4.3590;Tb927.4.3570	Tb927.4.3590;Tb927.4.3570		translation elongation factor 1-beta, putative;translation elongation factor 1-beta, putative	24.334	53.5	16.925	0	2	1.73775	0.239987	0.124051		0	0	0	NaN	NaN	0	0	0	0	11.9	2	1	2.1805	NaN	1	0	1257200	2510300	50	7	5	1.3849	35.694	6	3	12836000	15272000
1053	Tb927.3.820	Tb927.3.820		hypothetical protein, conserved	22.174	12.2	4.9905	0	1	1.20437	0.0807607	0.124194		12.2	2	2	1.50814	NaN	1	0	3721300	2349200	5.9	1	1	1.0291	NaN	1	0	4354400	4610900	12.2	2	2	1.1256	NaN	1	0	2777500	3185000
1711	Tb927.9.1700	Tb927.9.1700		hypothetical protein, conserved	67.667	33.4	323.31	0	1	1.11276	0.0464011	0.124746		30.1	13	13	1.19208	8.7948	15	2	120670000	107520000	27.6	12	12	0.97416	19.761	17	5	161890000	160970000	30.1	13	13	1.1865	12.11	15	3	101130000	118950000
1342	Tb927.7.1600	Tb927.7.1600		C-1-tetrahydrofolate synthase, cytoplasmic, putative	31.931	41.3	51.404	0	1	1.17832	0.0712626	0.125011		13.1	3	3	1.37442	1.9463	3	1	11294000	8845700	18.5	4	4	1.2262	20.892	4	0	12287000	13842000	22.1	5	5	0.97075	14.146	5	0	11254000	11117000
1389	Tb927.7.3530	Tb927.7.3530		hypothetical protein, conserved	77.548	7.4	7.5192	0	1	1.52663	0.183733	0.12512		2.9	2	2	1.92467	15.777	2	2	5523700	3400500	1.6	1	1	0.90149	NaN	1	0	2395000	2755900	6.1	4	4	2.0506	33.529	3	1	1854300	4115200
1657	Tb927.9.11880	Tb927.9.11880		hypothetical protein, conserved	51.045	2.5	3.1127	0.00064809	1	1.13259	0.0540739	0.125125		2.5	1	1	1.19261	NaN	1	0	1178500	1016400	0	0	0	NaN	NaN	0	0	0	0	2.5	1	1	1.0756	NaN	1	0	907000	899080
883	Tb927.11.9450	Tb927.11.9450		cyclophilin type peptidyl-prolyl cis-trans isomerase, putative (PPIase)	20.52	44.7	101.42	0	1	1.22567	0.0883741	0.125966		23.7	3	3	1.52184	16.184	4	2	20695000	14684000	44.7	5	5	0.97826	0.73239	5	2	23379000	24889000	23.7	3	3	1.2368	13.354	5	2	13444000	16241000
533	Tb927.10.8110	Tb927.10.8110		hypothetical protein, conserved	30.41	17.5	10.24	0	1	1.10893	0.0449057	0.127002		9.9	3	3	1.21858	4.7487	3	1	10984000	9937800	5.5	2	2	0.97831	NaN	1	0	2628400	2537100	15	4	4	1.1439	16.125	3	1	5242200	5122300
816	Tb927.11.5820	Tb927.11.5820		hypothetical protein, conserved	32.267	3.3	3.3546	0	1	1.17806	0.0711661	0.12724		3.3	1	1	1.34704	NaN	1	1	2224900	1755400	3.3	1	1	0.96083	NaN	1	1	2435200	3131100	3.3	1	1	1.2632	NaN	1	0	2221700	2414500
602	Tb927.11.11380	Tb927.11.11380		hypothetical protein, conserved	61.504	31.8	194.7	0	1	1.15064	0.0609397	0.127705		31.6	15	15	1.18803	16.133	20	5	217580000	185180000	31.6	14	14	0.97314	10.931	19	5	230770000	226940000	28.9	13	13	1.3177	10.52	18	3	129070000	162050000
228	Tb11.v5.0854;Tb927.9.6100;Tb927.9.6090	Tb11.v5.0854;Tb927.9.6100;Tb927.9.6090		hypothetical protein, conserved;TFIIF-stimulated CTD phosphatase, putative;PTP1-interacting protein, 39 kDa	24.449	8.4	2.4305	0.0030084	3	1.51057	0.179141	0.128059		0	0	0	NaN	NaN	0	0	0	0	4.2	1	1	1.8004	NaN	1	0	1704600	3062800	8.4	2	2	1.2674	11.788	2	1	2042000	1995900
1432	Tb927.7.5560	Tb927.7.5560		glucosamine-fructose-6-phosphate aminotransferase, putative	71.523	10.3	43.572	0	1	1.13374	0.0545127	0.129023		5.6	3	3	1.09984	18.319	2	1	3249400	2974300	8.3	4	4	1.0043	16.311	6	5	13173000	13439000	8.6	4	4	1.3193	16.326	4	2	5184800	6435100
535	Tb927.10.8170	Tb927.10.8170		nuclear pore complex protein (NUP155), putative,nucleoporin, putative	144.37	18.3	114.66	0	1	1.13444	0.0547808	0.129343		5.4	5	5	1.24116	18.625	7	5	14183000	10629000	5.4	6	6	0.9656	27.09	6	4	9708500	9891300	11.9	12	12	1.2182	11.299	11	7	12107000	26877000
1810	Tb927.9.9290	Tb927.9.9290		Polyadenylate-binding protein 1 (Poly(A)-binding protein 1) (PABP 1) (PABP1)	63.029	23.1	51.153	0	1	1.21197	0.0834905	0.12977		10.8	4	4	1.54756	30.228	4	0	6523700	3953600	13.8	5	5	1.0415	25.839	6	3	11616000	8215900	15.9	6	6	1.1045	13.598	7	2	9109900	10962000
519	Tb927.10.7590	Tb927.10.7590		hypothetical protein, conserved	30.482	42.7	79.746	0	1	1.10909	0.0449676	0.130316		39.4	11	11	1.16993	12.575	14	3	130840000	112870000	39.4	10	10	0.97144	6.6558	17	6	171170000	175110000	33.7	9	9	1.2004	6.3621	14	4	71844000	87986000
616	Tb927.11.12230	Tb927.11.12230		heat shock protein HslVU, ATPase subunit HslU, putative,ATP-dependent hsl protease ATP-binding subunit hslU, putative	54.897	29.8	77.843	0	1	1.0832	0.0347098	0.130396		15.5	6	6	1.01827	20.133	6	2	12354000	11201000	15.5	6	6	1.0403	16.291	5	1	14385000	13309000	23.2	9	9	1.1998	19.892	9	2	14579000	20896000
1647	Tb927.9.11270	Tb927.9.11270		T-complex protein 1, eta subunit, putative,t- complex protein 1 (eta subunit), putative (TCP-1-eta)	61.471	25.5	30.384	0	1	1.34954	0.130186	0.130893		4.9	3	3	1.82315	29.156	3	1	4064100	2565300	9.9	4	4	0.93986	39.198	3	2	3161100	3104900	15.7	6	6	1.4344	9.9223	4	1	2253400	4023000
1188	Tb927.5.3270	Tb927.5.3270		hypothetical protein, conserved	90.622	9.4	13.384	0	1	1.383	0.140822	0.130915		2.8	2	2	1.20061	NaN	1	1	387170	268680	0	0	0	NaN	NaN	0	0	0	0	1.3	1	1	1.5931	NaN	1	1	642570	788760
1278	Tb927.6.3800;Tb927.6.3750;Tb927.6.3740	Tb927.6.3800;Tb927.6.3750;Tb927.6.3740		heat shock 70 kDa protein, mitochondrial precursor, putative;heat shock 70 kDa protein, mitochondrial precursor, putative;heat shock 70 kDa protein, mitochondrial precursor, putative	71.474	63.8	323.31	0	3	1.0828	0.0345475	0.131139		55.7	39	38	1.15169	15.747	57	15	1062800000	894670000	60	38	37	0.97758	14.88	57	17	1281100000	1241600000	63	43	41	1.1276	10.768	68	22	1500000000	1661200000
278	Tb927.1.4490	Tb927.1.4490		acetyltransferase, putative	19.682	16.3	3.4923	0	1	1.1029	0.0425379	0.131381		8.7	2	2	1.15124	13.49	2	0	3206500	1913000	0	0	0	NaN	NaN	0	0	0	0	5.2	1	1	1.0566	NaN	1	0	1386800	1519600
814	Tb927.11.5760	Tb927.11.5760		hypothetical protein, conserved	36.516	16.6	6.5515	0	1	1.18738	0.0745905	0.132666		5.7	2	2	1.42003	19.616	2	0	3050800	2150500	4.8	2	2	0.96575	17.964	2	1	1976800	2038300	13.6	4	4	1.2207	13.419	4	2	2683900	3311400
1385	Tb927.7.3460	Tb927.7.3460		hypothetical protein, conserved	50.252	25.6	20.808	0	1	1.18952	0.0753715	0.132756		11.6	5	5	1.47497	48.294	5	2	12592000	7819700	16	6	6	1.1368	12.799	8	5	27002000	24102000	10	4	4	1.0038	27.393	6	4	10495000	11150000
1515	Tb927.8.2760	Tb927.8.2760		hypothetical protein, conserved	52.159	2.5	3.0108	0.0012747	1	1.05318	0.0225023	0.133061		2.5	1	1	1.07608	NaN	1	1	958850	713260	2.5	1	1	1.1016	NaN	1	0	652030	841780	2.5	1	1	0.98546	NaN	1	1	788680	585700
1321	Tb927.6.590	Tb927.6.590		hypothetical protein, conserved	12.277	17.3	2.568	0.0018382	1	1.2013	0.0796532	0.133077		9.2	1	1	1.34618	NaN	1	0	510980	545350	8.2	1	1	0.94498	NaN	1	1	2659400	2636500	9.2	1	1	1.3628	NaN	1	0	426850	593940
1272	Tb927.6.3600	Tb927.6.3600		hypothetical protein, conserved	49.213	26.7	25.796	0	1	1.18552	0.0739071	0.13366		14.8	6	6	1.38848	7.344	8	4	22154000	16099000	12.8	5	5	0.95526	124.53	8	6	80978000	26604000	16.9	6	6	1.2562	10.275	6	2	11093000	14165000
865	Tb927.11.8370	Tb927.11.8370		hypothetical protein, conserved	105.1	7.4	14.231	0	1	1.34903	0.130022	0.134131		3.7	3	3	1.34336	79.88	2	1	1815300	1556600	4.9	4	4	0.96076	38.906	2	2	3348700	1856900	4.9	4	4	1.9022	18.732	5	4	3209700	6420000
1354	Tb927.7.2250	Tb927.7.2250		carnitine O-palmitoyltransferase II, putative	75.17	12.9	37.457	0	1	1.16042	0.064617	0.134148		9.4	5	5	1.33924	22.712	5	2	9295900	10980000	6.1	4	4	0.96206	34.235	4	0	10207000	9228200	6.3	4	4	1.2128	35.462	4	0	4090900	4530600
1116	Tb927.4.4320	Tb927.4.4320		divalent cation tolerance protein, putative	12.973	46.6	19.458	0	1	1.15923	0.0641689	0.134827		32.8	2	2	1.04585	10.249	2	1	15340000	14637000	32.8	2	2	1.0569	7.6469	3	2	38170000	33646000	46.6	3	3	1.4093	12.938	4	3	20078000	22471000
741	Tb927.11.2750	Tb927.11.2750		hypothetical protein, conserved	52.991	61.7	89.699	0	1	1.12407	0.0507916	0.134898		45.7	11	11	1.28761	11.272	15	5	92319000	81644000	47.1	11	11	0.98494	16.014	13	3	94251000	91615000	50.3	13	13	1.1199	7.3584	15	0	49027000	56965000
1413	Tb927.7.4390	Tb927.7.4390		threonine synthase, putative	73.873	15.3	14.904	0	1	1.72883	0.237753	0.135389		2.2	1	1	1.34913	NaN	1	0	1288600	1118000	1.9	1	1	NaN	NaN	0	0	0	0	8.7	5	5	2.2154	46.983	5	4	4520300	7514100
684	Tb927.11.15850	Tb927.11.15850		kinteoplast poly(A) polymerase complex 1 subunit	86.756	16.8	21.18	0	1	1.28423	0.108644	0.136098		6.8	4	4	1.76395	33.937	4	2	13585000	9181800	6.8	4	4	1.0032	70.192	4	3	9291500	13444000	12.3	6	6	1.1969	8.6399	6	4	12274000	14880000
471	Tb927.10.5010	Tb927.10.5010		Mitochondrial elongation factor G, putative	83.982	4.8	15.773	0	1	1.25808	0.0997095	0.136316		0	0	0	NaN	NaN	0	0	0	0	1.5	1	1	1.1329	NaN	1	0	1648500	1749000	4.8	3	3	1.3971	7.0572	2	0	2912100	4384700
1284	Tb927.6.3930	Tb927.6.3930		hypothetical protein, conserved	49.246	25.1	111.4	0	1	1.17773	0.071046	0.136574		16.9	6	6	1.32732	26.903	6	0	16675000	14998000	24.6	8	8	0.94679	22.158	8	2	22188000	31577000	25.1	8	8	1.2999	9.4049	10	4	19813000	21121000
470	Tb927.10.4880	Tb927.10.4880		hypothetical protein, conserved	25.965	17	15.531	0	1	1.03486	0.0148807	0.136837		11.6	2	2	1.05623	12.539	3	2	7969700	6815500	17	3	3	0.98856	5.0006	2	0	6657200	7197000	17	3	3	1.0614	2.5933	3	1	8979800	8685800
1694	Tb927.9.1420	Tb927.9.1420		hypothetical protein, conserved	34.625	35.7	98.039	0	1	1.05872	0.0247801	0.137466		30.8	9	9	1.06158	16.537	15	5	130900000	132670000	35.7	11	11	0.98943	18.176	14	4	143380000	145870000	35.7	11	11	1.1298	12.074	14	6	87978000	120670000
269	Tb927.1.3910	Tb927.1.3910		hypothetical protein, conserved	99.782	8.7	24.278	0	1	1.3601	0.133571	0.138366		1	1	1	1.52541	NaN	1	1	1095500	506120	3.1	2	2	0.90896	NaN	1	1	1219100	895420	2.3	2	2	1.8146	21.856	2	2	922860	1646500
1239	Tb927.6.2080	Tb927.6.2080		hypothetical protein, conserved	45.886	14.9	2.7732	0.0012453	1	1.39458	0.144445	0.139107		11.1	2	2	1.1939	7.1064	2	2	2945300	1660500	0	0	0	NaN	NaN	0	0	0	0	3.8	1	1	1.629	NaN	1	0	1177300	1495700
787	Tb927.11.4830	Tb927.11.4830		hypothetical protein, conserved	52.099	2.8	2.2523	0.0047031	1	1.19789	0.0784179	0.140604		2.8	1	1	1.00177	38.008	2	0	5220600	5135300	2.8	1	1	1.1302	12.835	2	0	7666800	6195000	2.8	1	1	1.5182	25.011	2	0	4388000	5626900
1071	Tb927.4.1590.1;Tb927.4.1590.2	Tb927.4.1590.1;Tb927.4.1590.2		unspecified product;unspecified product	48.07	35.3	63.786	0	2	1.08961	0.0372714	0.141101		28.8	10	10	1.21219	14.096	11	4	19270000	18804000	32.3	10	10	0.98933	15.048	12	6	42400000	39724000	30.2	10	10	1.0787	10.003	16	6	33052000	40968000
666	Tb927.11.14700	Tb927.11.14700		hypothetical protein, conserved	61.94	29.6	34.386	0	1	1.10585	0.0436949	0.141746		13.2	6	6	1.18651	21.955	6	0	23590000	18253000	20.8	8	8	0.9628	19.06	8	1	37527000	24941000	14.1	6	6	1.1838	11.888	6	0	14452000	18108000
1518	Tb927.8.2840	Tb927.8.2840		hypothetical protein, conserved	51.35	2.6	2.7317	0.0012407	1	1.19222	0.0763555	0.142226		0	0	0	NaN	NaN	0	0	0	0	2.6	1	1	1.297	NaN	1	0	1632700	2552600	2.6	1	1	1.0959	6.2077	3	3	2557000	2851600
1343	Tb927.7.1610	Tb927.7.1610		6-phosphofructo-2-kinase/fructose-2,6-biphosphatase, putative	72.353	5.1	4.2733	0	1	1.98358	0.29745	0.14272		1.7	1	1	2.75763	NaN	1	0	2213000	1157600	2	1	1	NaN	NaN	0	0	0	0	2	1	1	1.4268	NaN	1	1	270640	476740
1554	Tb927.8.5120	Tb927.8.5120		cytochrome c	12.3	24.6	4.7078	0	1	1.20438	0.0807653	0.142991		10.5	1	1	1.05847	NaN	1	0	1352800	1035800	10.5	1	1	1.0589	NaN	1	0	1806100	1830500	24.6	2	2	1.5587	10.322	2	1	3280500	5970400
539	Tb927.10.8260	Tb927.10.8260		hypothetical protein, conserved	21.424	11.7	4.0583	0	1	1.75335	0.243869	0.1432		8	1	1	1.33692	NaN	1	0	930520	777400	0	0	0	NaN	NaN	0	0	0	0	8	1	1	2.2995	NaN	1	1	213990	676010
708	Tb927.11.16860	Tb927.11.16860		mitochondrial RNA binding protein (MRB8620)	53.077	27	36.542	0	1	1.20701	0.081711	0.143388		15.4	6	6	1.52022	17.124	7	4	16939000	15683000	16.4	6	6	0.96675	32.373	5	1	9897100	11347000	14.7	5	5	1.1965	18.513	5	1	7477800	8854500
1441	Tb927.7.6180	Tb927.7.6180		hypothetical protein, conserved	29.957	20.5	33.846	0	1	1.1186	0.0486759	0.143658		19.4	4	4	1.24116	4.519	3	1	6387600	5414600	16.9	3	3	0.96017	28.13	4	0	8246600	9007900	11.9	2	2	1.1745	13.292	2	0	3044000	4730000
1447	Tb927.7.6350	Tb927.7.6350		NADH-ubiquinone oxidoreductase, mitochondrial, putative	30.925	21.2	14.303	0	1	1.13005	0.0530962	0.143777		13.6	3	3	1.27071	8.1778	4	0	21525000	16771000	13.6	3	3	0.95762	10.39	4	0	30527000	31732000	13.6	3	3	1.1859	4.6359	4	1	13282000	17975000
298	Tb927.10.10330	Tb927.10.10330		hypothetical protein, conserved	62.877	9.7	15.507	0	1	2.07902	0.317859	0.144562		0	0	0	NaN	NaN	0	0	0	0	4.8	2	2	2.9719	104.59	2	1	1903200	4813900	9.7	4	4	1.4544	147.1	4	2	2338400	11055000
620	Tb927.11.1250	Tb927.11.1250		kinteoplast poly(A) polymerase complex 1 subunit,mitochondrial edited mRNA stability factor 1 subunit	98.264	12.8	42.126	0	1	1.14971	0.0605877	0.144874		1.9	1	1	1.07213	NaN	1	0	2165000	1884700	6.6	4	4	1.3946	32.333	3	2	4515400	6836100	11	7	7	1.0164	5.9244	7	3	12965000	11074000
1151	Tb927.5.1510	Tb927.5.1510		hypothetical protein, conserved	35.464	13.8	14.931	0	1	1.2678	0.103052	0.145108		10.6	2	2	1.7492	8.3835	2	1	2470200	1281100	3.5	1	1	1.0023	NaN	1	0	1634900	1709900	10.6	2	2	1.1623	25.838	2	0	1776900	2028700
1370	Tb927.7.2960	Tb927.7.2960		hypothetical protein, conserved	51.602	43.2	140.45	0	1	1.07924	0.0331172	0.14545		34.9	12	12	1.17762	14.468	13	6	41664000	43652000	32.5	11	11	0.97886	12.386	10	3	32322000	31353000	28.3	10	10	1.0905	8.8309	11	3	27247000	30310000
176	Tb11.v5.0260;Tb927.11.7220	Tb11.v5.0260;Tb927.11.7220		neurobeachin/beige protein, putative;neurobeachin/beige protein, putative	85.198	1.3	2.499	0.0024287	2	1.12939	0.0528426	0.145859		1.3	1	1	1.19924	NaN	1	0	575560	667930	0	0	0	NaN	NaN	0	0	0	0	1.3	1	1	1.0636	NaN	1	0	440030	472370
1794	Tb927.9.8130;Tb927.9.8100	Tb927.9.8130;Tb927.9.8100		nascent polypeptide associated complex subunit, putative;nascent polypeptide associated complex subunit, putative	20.129	25.5	53.244	0	2	1.54547	0.189061	0.147711		7.4	1	1	1.2429	NaN	1	1	995700	468040	0	0	0	NaN	NaN	0	0	0	0	7.4	1	1	1.9217	2.7379	2	2	2530300	5635100
1511	Tb927.8.2650	Tb927.8.2650		metallo-beta-lactamase-like protein, putative	40.315	7.6	2.9507	0.0012626	1	1.45204	0.16198	0.147928		4.8	1	1	1.75061	NaN	1	0	2000700	1406400	4.8	1	1	NaN	NaN	0	0	0	0	7.6	2	2	1.2044	25.294	2	0	2611100	3187300
317	Tb927.10.11300	Tb927.10.11300		paraflagellar rod component, putative (PFC16)	14.328	16.7	3.9072	0	1	1.14997	0.0606862	0.14829		10.3	1	1	1.03533	NaN	1	0	2815100	3160100	10.3	1	1	1.404	22.841	2	2	5756000	7384100	16.7	2	2	1.0462	20.97	4	4	18737000	17435000
568	Tb927.10.9960	Tb927.10.9960		hypothetical protein, conserved	50.168	22	89.596	0	1	1.11047	0.045506	0.148319		20.3	8	8	1.23147	4.2444	13	2	108060000	89989000	22	9	9	0.96009	13.77	12	1	141480000	148690000	22	9	9	1.1582	11.754	12	2	93971000	103140000
1091	Tb927.4.2700	Tb927.4.2700		hydroxymethylglutaryl-CoA synthase, putative	47.272	16.5	18.007	0	1	1.80019	0.255318	0.148329		0	0	0	NaN	NaN	0	0	0	0	8.4	2	2	1.3394	NaN	1	0	1629000	1623900	8.4	3	3	2.4195	27.614	2	2	1682500	4831800
724	Tb927.11.2180	Tb927.11.2180		hypothetical protein, conserved	69.23	4.5	3.3134	0	1	1.24403	0.0948316	0.148484		2.5	1	1	1.38862	NaN	1	1	2248800	1178000	0	0	0	NaN	NaN	0	0	0	0	2	1	1	1.1145	NaN	1	1	162380	192460
1056	Tb927.3.940	Tb927.3.940		hypothetical protein, conserved	18.107	27.3	32.427	0	1	1.09731	0.0403299	0.148671		27.3	3	3	1.15431	4.7316	3	0	42711000	35218000	27.3	3	3	0.9618	21.97	3	0	39789000	40448000	27.3	3	3	1.1901	9.0655	3	0	30223000	33309000
1797	Tb927.9.8410	Tb927.9.8410		chaperone protein DNAj, putative	35.594	43.4	151.96	0	1	1.0658	0.0276755	0.148758		31.7	10	10	1.13172	10.405	11	2	55660000	55379000	43.4	14	14	0.97446	14.491	15	4	134820000	101750000	36.8	11	11	1.0978	13.11	12	0	70533000	75520000
1405	Tb927.7.4110	Tb927.7.4110		kinesin, putative	95.104	3.8	4.2991	0	1	1.24163	0.0939905	0.14924		1.1	1	1	1.60681	NaN	1	0	513890	498200	1.1	1	1	0.93896	NaN	1	0	678840	540130	1.1	1	1	1.2687	NaN	1	1	345820	378830
367	Tb927.10.1470;Tb927.10.1400	Tb927.10.1470;Tb927.10.1400		hypoxanthine-guanine phosphoribosyltransferase (HGPRT);hypoxanthine-guanine phosphoribosyltransferase (HGPRT)	23.372	32.9	18.908	0	2	1.1403	0.0570205	0.149296		24.8	5	5	1.32619	8.2318	6	0	25959000	18285000	32.9	6	6	0.9587	18.144	9	2	36957000	36905000	32.9	6	6	1.1662	11.212	8	0	24613000	29722000
1591	Tb927.8.6530	Tb927.8.6530		hypothetical protein, conserved	41.897	13.2	68.806	0	1	1.16707	0.0670957	0.149865		8.1	2	2	1.24201	20.895	3	0	5755200	4446300	10.5	3	3	0.94004	6.1887	2	0	3944100	3621900	10.5	3	3	1.3615	13.706	4	1	4787300	6475600
1486	Tb927.8.1470	Tb927.8.1470		hypothetical protein, conserved	62.304	42.6	223.84	0	1	1.07107	0.0298185	0.150078		28.9	11	11	1.14506	7.1489	10	1	82177000	70936000	31.3	13	13	0.97225	7.6034	10	1	91723000	91126000	32.7	13	13	1.1037	9.6127	13	1	59391000	65656000
1429	Tb927.7.5330	Tb927.7.5330		hypothetical protein, conserved	82.999	13.6	46.944	0	1	1.30417	0.115334	0.150932		3.2	1	1	NaN	NaN	0	0	0	0	4.2	2	2	1.138	21.775	2	1	4271500	4827900	5.8	2	2	1.4946	7.9733	2	0	3039300	2913000
451	Tb927.10.3810	Tb927.10.3810		hypothetical protein, conserved	64.888	6.4	5.6141	0	1	1.1161	0.0477031	0.151275		3.2	2	2	1.21754	14.445	2	1	4251200	4195400	1.7	1	1	1.1999	NaN	1	0	1859300	2288600	1.7	1	1	0.95166	NaN	1	0	2866300	2207800
981	Tb927.3.2330	Tb927.3.2330		hypothetical protein, conserved	67.492	6.1	4.5927	0	1	1.48821	0.172665	0.151573		1.8	1	1	1.82692	NaN	1	1	1973700	1126200	0	0	0	NaN	NaN	0	0	0	0	1.5	1	1	1.2123	NaN	1	0	294730	395720
1010	Tb927.3.3890	Tb927.3.3890		hypothetical protein, conserved	36.68	25.6	54.188	0	1	1.09426	0.0391224	0.15208		20.6	7	7	1.1838	11.694	9	2	68350000	58570000	19.1	6	6	0.96031	23.518	7	1	81419000	86767000	19.1	6	6	1.1526	9.8883	7	0	47071000	56767000
914	Tb927.2.2470	Tb927.2.2470		RNA-editing complex protein,KREPA1 (KREPA1)	81.293	7	50.26	0	1	1.2227	0.0873211	0.15221		7	3	3	1.1017	NaN	1	0	1597700	1477800	1.8	1	1	NaN	NaN	0	0	0	0	2.6	1	1	1.357	NaN	1	0	1361900	1760400
1331	Tb927.7.1130;Tb927.7.1120	Tb927.7.1130;Tb927.7.1120		trypanothione/tryparedoxin dependent peroxidase 2,glutathione peroxidase-like 2 (TDPX2);trypanothione/tryparedoxin dependent peroxidase 1, cytosolic,glutathione peroxidase-like protein 1 (TDPX1)	18.873	27.8	6.489	0	2	1.15102	0.0610818	0.152704		11.8	2	1	NaN	NaN	0	0	0	0	7.1	1	1	1.2384	NaN	1	0	3539600	3938200	21.9	3	1	1.0698	NaN	1	0	3478200	3914100
295	Tb927.10.10160	Tb927.10.10160		hypothetical protein, conserved	42.907	10.3	7.7934	0	1	1.29014	0.110638	0.153209		3.1	1	1	1.87462	NaN	1	0	1499200	1554700	5.9	2	2	1.0891	2.8127	2	0	4534400	5166900	10.3	3	3	1.0518	14.696	2	1	3832300	4110500
603	Tb927.11.11390	Tb927.11.11390		hypothetical protein, conserved	30.964	31.6	29.7	0	1	1.05975	0.025203	0.1544		25.7	5	5	1.14482	3.5687	9	6	729130000	35083000	20.2	4	4	0.9871	25.737	5	2	23170000	21146000	31.6	7	7	1.0532	26.91	7	2	24054000	24636000
574	Tb927.11.1010	Tb927.11.1010		chaperone protein DNAj, putative	41.739	15.1	19.488	0	1	1.44312	0.159302	0.154621		3.8	1	1	2.46045	NaN	1	1	2096700	862240	3.8	1	1	1.2063	NaN	1	0	2100100	3034200	3.8	1	1	1.0126	NaN	1	0	2352100	1601400
1039	Tb927.3.5090	Tb927.3.5090		tryparedoxin, putative	22.18	22.2	15.062	0	1	1.13999	0.056901	0.155211		12.1	2	2	1.33718	26.033	2	1	4207500	3648900	22.2	4	4	0.95577	12.637	5	2	11709000	12238000	22.2	4	4	1.1592	14.859	4	0	6715500	7287500
1237	Tb927.6.1970	Tb927.6.1970		nuclear cap binding protein, putative (CBC20)	21.262	5.3	2.4123	0.0035928	1	1.30942	0.117078	0.155864		5.3	1	1	1.72909	NaN	1	1	576020	257930	5.3	1	1	0.8863	NaN	1	1	352150	280600	5.3	1	1	1.465	NaN	1	1	123630	294950
1176	Tb927.5.2780	Tb927.5.2780		mitochondrial DNA polymerase beta	46.102	20.4	14.052	0	1	1.10517	0.0434288	0.156039		3.2	1	1	1.1621	NaN	1	0	3092400	3968200	12.3	4	4	0.95429	26.542	3	0	7055000	6805800	17	6	6	1.2172	11.926	5	0	11061000	13980000
1789	Tb927.9.7800	Tb927.9.7800		hypothetical protein, conserved	29.096	8.3	4.2115	0	1	1.15778	0.0636279	0.157027		4.5	1	1	0.93932	NaN	1	0	1489600	1117000	4.5	1	1	1.2122	NaN	1	0	349110	465230	8.3	2	2	1.363	19.789	2	0	1690200	1624400
804	Tb927.11.5450	Tb927.11.5450		malic enzyme	63.119	36.1	56.312	0	1	1.24735	0.0959874	0.157473		5.3	2	2	1.61907	41.847	2	2	4997200	2982500	13.8	5	5	0.91592	9.65	3	1	5472300	6111800	34.5	13	13	1.3087	16.213	15	8	26405000	34691000
903	Tb927.11.9890	Tb927.11.9890		signal recognition particle receptor alpha subunit, putative	63.526	6.9	29.406	0	1	1.224	0.0877818	0.157848		2.6	1	1	1.65278	NaN	1	1	1916400	1343900	4.1	2	2	1.008	NaN	1	0	1325500	1482400	4.1	2	2	1.1007	NaN	1	0	1137500	1250200
1014	Tb927.3.4120	Tb927.3.4120		hypothetical protein, conserved	73.301	6.8	5.4431	0	1	1.46287	0.165206	0.158298		2.4	1	1	2.45164	NaN	1	1	3340200	1270500	2.8	1	1	1.4059	NaN	1	1	1060500	588450	4	2	2	0.90825	89.088	2	2	1854400	2312200
1627	Tb927.8.920	Tb927.8.920		ubiquitin-conjugating enzyme E2, putative,ubiquitin-protein ligase, putative,ubiquitin carrier protein, putative	18.992	39.5	30.849	0	1	1.12912	0.0527417	0.158691		21.5	4	4	1.14111	14.831	4	0	14026000	12434000	39.5	6	6	0.9581	23.777	7	4	18977000	20948000	39.5	6	6	1.3167	13.778	6	2	12442000	17581000
631	Tb927.11.13140	Tb927.11.13140		cytochrome oxidase subunit X (COXX)	13.672	16.4	11.729	0	1	1.27317	0.104888	0.15954		9.5	1	1	1.72631	NaN	1	0	10844000	7074700	16.4	2	2	0.9151	8.5262	2	2	18586000	18541000	16.4	2	2	1.3064	3.0458	3	2	12683000	15742000
224	Tb11.v5.0782;Tb927.2.3180	Tb11.v5.0782;Tb927.2.3180		hypothetical protein, conserved;kinetoplast polyadenylation/uridylation factor 1 (PPR1)	82.744	8.3	10.019	0	2	1.38082	0.140137	0.15983		1.5	1	1	1.01079	NaN	1	1	1436700	1029800	4	2	2	2.2427	NaN	1	0	1587000	1462600	8.3	4	4	1.1614	21.414	4	4	5512900	5625800
216	Tb11.v5.0638;Tb927.10.1040;Tb927.10.1050	Tb11.v5.0638;Tb927.10.1040;Tb927.10.1050		serine carboxypeptidase III precursor, putative (CBP1);serine carboxypeptidase III precursor, putative,serine carboxypeptidase (CBP1) precursor, putative,serine peptidase, Clan SC, Family S10 (CBP1);serine carboxypeptidase III precursor, putative,serine	51.565	3.9	36.553	0	3	1.11664	0.0479146	0.160061		0	0	0	NaN	NaN	0	0	0	0	3.9	1	1	1.0509	64.578	2	2	4544900	8456400	3.9	1	1	1.1865	5.4879	2	2	11982000	16602000
953	Tb927.3.1200	Tb927.3.1200		hypothetical protein, conserved	83.763	18.1	115.72	0	1	1.08026	0.0335275	0.16074		13.6	8	8	1.19104	10.166	8	2	25481000	20795000	12.2	7	7	0.97111	7.5752	7	1	30963000	28623000	15.7	8	8	1.0899	9.9299	10	3	32792000	36258000
1244	Tb927.6.2170	Tb927.6.2170		co-chaperone GrpE, putative	23.877	29.7	15.792	0	1	1.1092	0.0450115	0.161355		7.2	2	2	1.21087	7.9868	2	0	6382700	5933800	14.9	4	4	0.94621	5.4045	3	0	9945500	9356500	29.7	8	8	1.1911	21.476	8	0	29863000	34797000
1777	Tb927.9.7060	Tb927.9.7060		hypothetical protein, conserved	32.799	25.6	39.539	0	1	1.29989	0.113906	0.161471		10.1	2	2	1.92097	75.483	2	1	10185000	6641100	11.1	3	3	0.98053	22.239	4	4	14094000	14011000	13.8	4	4	1.1661	31.63	3	0	5440600	7841200
1755	Tb927.9.5280	Tb927.9.5280		unspecified product	31.896	13.9	12.502	0	1	1.17089	0.0685174	0.161818		5.8	1	1	1.13329	NaN	1	1	2260300	1902700	10.2	2	2	0.96616	12.184	2	1	4292800	3480600	13.9	3	3	1.4661	7.6309	5	4	5931500	8257400
546	Tb927.10.8730	Tb927.10.8730		hypothetical protein, conserved	50.876	18.1	18.218	0	1	1.17516	0.0700958	0.162751		8.6	3	3	1.13976	NaN	1	0	1358700	955400	12	4	4	0.96267	13.041	3	0	6415300	5845700	13.3	4	4	1.4791	4.9302	4	2	5698000	8301700
206	Tb927.10.6720;Tb11.v5.0578;Tb927.10.6740;Tb927.10.6730	Tb927.10.6720;Tb11.v5.0578;Tb927.10.6740;Tb927.10.6730		hypothetical protein, conserved;hypothetical protein, conserved;hypothetical protein, conserved;hypothetical protein, conserved	53.448	1.8	1.9504	0.0090447	4	1.37478	0.138234	0.163948		1.8	1	1	2.24962	NaN	1	0	1723500	947360	1.8	1	1	1.0217	NaN	1	0	2188600	1880000	1.8	1	1	1.1305	NaN	1	0	2142900	2153000
178	Tb927.10.6300;Tb11.v5.0276	Tb927.10.6300;Tb11.v5.0276		hypothetical protein, conserved;hypothetical protein, conserved	50.038	5.5	6.0781	0	2	1.2158	0.0848633	0.16468		5.5	2	2	1.08786	NaN	1	1	1484500	1721400	0	0	0	NaN	NaN	0	0	0	0	5.5	2	2	1.3588	0.83978	2	0	1675600	1929600
307	Tb927.10.10830	Tb927.10.10830		RGG2 (RGG2)	32.404	24.4	100.01	0	1	1.13618	0.0554485	0.164784		24.1	5	5	1.26928	14.621	5	0	28855000	24109000	24.4	6	6	0.93077	8.9011	6	0	34201000	31199000	24.1	5	5	1.2415	10.72	6	0	25073000	30891000
1791	Tb927.9.8040	Tb927.9.8040		hypothetical protein, conserved	98.46	5.8	15.993	0	1	1.05286	0.0223699	0.166073		2.9	2	2	1.02214	10.212	2	2	2461400	2213500	1.7	1	1	NaN	NaN	0	0	0	0	4	3	3	1.0845	4.2077	2	0	1565900	1976200
969	Tb927.3.1850	Tb927.3.1850		hypothetical protein, conserved	65.542	3.7	2.4023	0.0041841	1	1.29401	0.111939	0.166578		3.7	2	2	1.5015	2.5219	2	1	3528800	1945000	0	0	0	NaN	NaN	0	0	0	0	3.7	2	2	1.1152	46.115	2	1	1015600	1484900
402	Tb927.10.180	Tb927.10.180		ATP synthase F1 subunit gamma protein, putative	34.37	35.4	109.39	0	1	1.0562	0.0237443	0.166612		27.5	7	7	1.06495	14.175	8	2	77515000	25173000	28.5	7	7	0.97633	6.0363	8	3	62410000	37734000	27.5	7	7	1.1332	8.1649	9	2	48694000	56414000
221	Tb11.v5.0713	Tb11.v5.0713		retrotransposon hot spot (RHS) protein, putative	78.342	7	4.6592	0	1	1.41097	0.149518	0.167316		3.1	2	1	2.17155	NaN	1	0	6849500	3535800	3.1	2	1	0.85063	NaN	1	0	3785800	3167000	5.5	4	1	1.5207	NaN	1	1	2995700	4124200
1560	Tb927.8.5510	Tb927.8.5510		apurinic/apyrimidinic endonuclease, putative	44.375	13.1	6.6904	0	1	1.7099	0.232971	0.167512		7.1	2	2	2.33508	25.32	2	2	3500400	1275600	0	0	0	NaN	NaN	0	0	0	0	11.4	3	3	1.2521	36.678	3	2	4429700	4358000
1562	Tb927.8.5540	Tb927.8.5540		hypothetical protein, conserved	29.536	11.8	5.4957	0	1	1.03875	0.0165091	0.167877		0	0	0	NaN	NaN	0	0	0	0	7.7	2	2	1.016	NaN	1	0	1294300	1066800	8.5	2	2	1.062	35.321	2	1	2565000	3660600
1715	Tb927.9.1950	Tb927.9.1950		hypothetical protein, conserved	46.906	20.1	75.389	0	1	1.05742	0.0242472	0.168352		16.2	5	5	1.06088	27.252	7	6	21269000	20097000	18.2	5	5	0.97736	16.063	6	3	15815000	15917000	14.3	4	4	1.1403	2.0489	4	0	7796700	10493000
966	Tb927.3.1810	Tb927.3.1810		hypothetical protein, conserved	36.117	37.7	77.536	0	1	1.10821	0.0446231	0.168483		19.6	6	6	1.18913	4.1793	7	0	74478000	62232000	32.5	8	8	0.94102	10.034	8	1	66276000	57486000	20.2	6	6	1.2163	11.065	6	0	35968000	42580000
448	Tb927.10.370	Tb927.10.370		calcineurin B subunit, putative	19.872	34.1	49.265	0	1	1.45367	0.162465	0.168675		12.3	1	1	1.80982	NaN	1	0	1340100	979080	0	0	0	NaN	NaN	0	0	0	0	21.8	3	3	1.1676	27.835	3	3	5351300	5542700
341	Tb927.10.12830	Tb927.10.12830		acetyltransferase, putative	33.913	2.9	2.5445	0.0024435	1	1.18979	0.0754692	0.169494		2.9	1	1	1.42963	NaN	1	0	4706200	3282500	2.9	1	1	0.90491	NaN	1	0	6009800	5100700	2.9	1	1	1.3019	NaN	1	0	3275500	4672400
904	Tb927.11.9940	Tb927.11.9940		hypothetical protein, conserved	20.599	39.8	79.291	0	1	1.16277	0.0654922	0.169592		34.9	6	6	1.41925	26.898	7	2	32188000	26979000	24.2	4	4	0.93421	22.307	5	1	24485000	24206000	39.8	7	7	1.1857	7.5293	8	2	25102000	31429000
1781	Tb927.9.7170	Tb927.9.7170		hypothetical protein, conserved	53.98	27	33.83	0	1	1.08969	0.0373045	0.169872		14.2	6	6	1.21945	11.094	6	0	12145000	11666000	15.7	6	6	0.96095	10.696	6	1	18631000	19287000	16.8	7	7	1.1042	19.658	6	0	8399300	10710000
184	Tb927.1.1240;Tb11.v5.0356	Tb927.1.1240;Tb11.v5.0356		cytidine triphosphate synthase, putative;cytidine triphosphate synthase, putative	65.212	19.7	44.441	0	2	1.08474	0.0353255	0.170602		4.2	2	2	0.963298	NaN	1	1	1502000	1556600	10.9	5	5	1.0964	46.631	5	4	7346400	7871300	10.9	5	5	1.2085	28.235	7	5	8831400	9210400
424	Tb927.10.2560	Tb927.10.2560		mitochondrial malate dehydrogenase (mMDH)	33.188	59.7	204.37	0	1	1.22493	0.0881107	0.170758		49.1	11	11	1.64152	37.27	17	10	206930000	155500000	45	9	9	0.93103	34.309	15	6	237290000	173950000	59.7	14	14	1.2026	14.004	20	5	408600000	444260000
1669	Tb927.9.12700	Tb927.9.12700		phospholipase A1, putative	49.911	9.2	5.8897	0	1	1.35694	0.132561	0.170906		0	0	0	NaN	NaN	0	0	0	0	3.6	1	1	1.6273	NaN	1	1	1776400	3796700	3.1	1	1	1.1315	10.595	2	2	1794700	2513000
1326	Tb927.6.870	Tb927.6.870		myotubularin, putative	194.22	3.1	3.4976	0	1	1.23112	0.0903003	0.171431		1.6	1	1	1.72126	NaN	1	0	4257300	3656000	1.6	1	1	1.0074	NaN	1	0	9262200	9937500	3.1	3	3	1.0761	45.282	3	1	13736000	14505000
1004	Tb927.3.3550	Tb927.3.3550		hypothetical protein, conserved	128.86	3.8	8.14	0	1	1.28502	0.108911	0.171434		3.8	3	3	0.888178	29.687	3	2	3738000	3429500	1.4	1	1	1.7916	NaN	1	1	1478600	3004800	2.7	2	2	1.3335	15.247	3	2	2538000	3170100
220	Tb927.9.15380;Tb11.v5.0686	Tb927.9.15380;Tb11.v5.0686		NADH-ubiquinone oxidoreductase complex I subunit, putative;hypothetical protein, conserved	42.585	7	12.777	0	2	1.21224	0.0835891	0.172018		4.6	1	1	0.928678	7.956	3	3	2114000	2183700	4.6	1	1	1.201	NaN	1	0	627820	947790	7	2	2	1.5972	27.294	2	0	1282300	1672200
1345	Tb927.7.1680	Tb927.7.1680		hypothetical protein, conserved	36.328	19	9.5011	0	1	1.12482	0.0510813	0.173626		5.6	2	2	1.32742	15.345	2	1	2740700	2544400	8.1	3	3	1.1283	8.4598	2	0	3730600	4159900	5.6	2	2	0.95019	NaN	1	0	1234700	1534800
145	Tb927.10.4310;Tb10.v4.0045	Tb927.10.4310;Tb10.v4.0045		prohibitin 2, putative (PHB2);prohibitin, putative,chrX additional, unordered contigs	32.215	45.4	186.26	0	2	1.09763	0.0404578	0.17388		14.6	3	3	1.14013	6.1708	2	0	8647600	9124200	38.6	9	9	0.94716	4.9009	7	2	34660000	30614000	42.7	9	9	1.2246	20.114	6	0	25133000	30124000
1013	Tb927.3.4030	Tb927.3.4030		hypothetical protein, conserved	135.25	8	20.838	0	1	1.37342	0.137803	0.17394		2.9	2	2	1.37086	NaN	1	0	1369400	1166400	4.9	3	3	2.1598	49.479	3	2	2393900	4000400	4.9	3	3	0.87499	47.324	2	0	2672000	3032400
1547	Tb927.8.4810	Tb927.8.4810		prohibitin 1 (PHB1)	31.429	32.9	22.041	0	1	1.32522	0.122287	0.174223		10.1	3	3	2.07275	30.12	3	0	13558000	9691700	22	6	6	0.95341	83.261	5	1	22669000	17864000	24.5	7	7	1.1777	10.859	8	2	25316000	29236000
497	Tb927.10.6230	Tb927.10.6230		MORN repeat containing protein	77.026	11.4	15.647	0	1	1.11854	0.0486534	0.176156		1.9	1	1	1.28107	NaN	1	0	1292600	1157200	4.2	2	2	0.93569	14.651	2	1	2539500	2691800	9.9	6	6	1.1675	13.391	4	2	3883600	4099200
1675	Tb927.9.12870	Tb927.9.12870		hypothetical protein, conserved	16.167	20	4.8862	0	1	1.51687	0.18095	0.176637		7.1	1	1	1.9639	NaN	1	0	4758000	2598300	12.9	2	2	1.1716	0.834	2	0	3032700	4628000	7.1	1	1	NaN	NaN	0	0	0	0
1734	Tb927.9.3600	Tb927.9.3600		hypothetical protein, conserved	35.242	23.4	51.716	0	1	1.11691	0.0480175	0.17733		9.7	3	1	1.2723	NaN	1	0	31064000	24615000	15.6	4	2	0.93385	2.9482	2	0	25239000	24623000	13.3	4	1	1.1727	NaN	1	0	19157000	22424000
1049	Tb927.3.640	Tb927.3.640		hypothetical protein, conserved	32.723	9.1	7.5221	0	1	1.48057	0.170429	0.178296		5.1	1	1	1.15757	NaN	1	0	445560	334000	0	0	0	NaN	NaN	0	0	0	0	9.1	2	2	1.8937	32.763	2	1	1237600	2732400
626	Tb927.11.1290	Tb927.11.1290		hypothetical protein, conserved	43.112	21.9	36.184	0	1	1.07511	0.0314545	0.178526		20.1	7	7	1.13031	21.416	9	2	49608000	43280000	20.1	7	7	0.95221	9.8161	10	2	61618000	57242000	18.3	6	6	1.1546	5.5475	5	0	25635000	28128000
1442	Tb927.7.620	Tb927.7.620		hypothetical protein, conserved	43.012	12.9	7.8049	0	1	1.24139	0.0939089	0.178554		3	1	1	1.42203	NaN	1	0	2466900	2204200	5.8	2	2	1.0837	12.919	3	2	7364500	7080700	0	0	0	NaN	NaN	0	0	0	0
943	Tb927.2.5230	Tb927.2.5230		protein kinase, putative	30.737	10	2.4727	0.0024228	1	1.70088	0.230674	0.17869		3.6	1	1	NaN	NaN	0	0	0	0	10	2	2	2.3754	NaN	1	1	740810	2478800	6.5	1	1	1.2179	NaN	1	0	1337000	1924900
1589	Tb927.8.6480	Tb927.8.6480		hypothetical protein, conserved	36.943	24.2	15.066	0	1	1.30624	0.116023	0.179681		9.7	2	2	1.10295	33.706	2	1	3616000	3251000	0	0	0	NaN	NaN	0	0	0	0	12.7	3	3	1.547	14.997	2	1	1703400	2648200
1225	Tb927.6.1180	Tb927.6.1180		hypothetical protein, conserved	141.36	1.5	2.0048	0.0085276	1	1.15815	0.0637647	0.179725		0.8	1	1	0.929541	NaN	1	0	560290	528920	1.5	2	2	1.1685	5.8039	2	0	3717300	5430400	0.8	1	1	1.4302	NaN	1	0	353530	546240
450	Tb927.10.3740	Tb927.10.3740		hypothetical protein, conserved	54.375	11.2	36.212	0	1	1.1798	0.0718087	0.18309		6.9	2	2	1.05987	NaN	1	1	1091600	1114000	0	0	0	NaN	NaN	0	0	0	0	6.5	2	2	1.3133	45.146	3	2	3177200	2897500
1309	Tb927.6.4560	Tb927.6.4560		hypothetical protein, conserved	47.192	18.2	14.428	0	1	1.29242	0.111404	0.183125		8.8	4	4	1.95725	40.858	4	1	11013000	9275600	14.3	5	5	0.91884	19.863	5	3	15703000	12085000	16	6	6	1.2004	19.086	4	0	9520300	10495000
1802	Tb927.9.8740	Tb927.9.8740		RNA-binding protein (DRBD3)	36.984	20.2	110.75	0	1	1.28211	0.107926	0.183361		0	0	0	NaN	NaN	0	0	0	0	9.8	2	2	1.091	18.424	2	0	3714400	3801800	17.4	4	4	1.5067	8.1692	5	2	7293100	11140000
1443	Tb927.7.6200	Tb927.7.6200		chaperone protein DNAj, putative	31.594	31	45.259	0	1	1.11652	0.0478667	0.184002		26.4	5	5	1.32554	4.1146	5	2	15798000	18741000	27.1	5	5	0.95268	4.8685	4	2	11699000	11219000	21.8	4	4	1.1022	36.485	4	2	9907300	13671000
430	Tb927.10.2800	Tb927.10.2800		hypothetical protein, conserved	18.838	24.4	28.45	0	1	1.34235	0.127865	0.184571		8.8	1	1	1.98361	NaN	1	1	2457900	898350	24.4	3	3	1.4712	28.662	2	1	4400500	6736300	17.5	2	2	0.82883	54.732	2	1	6578000	4640100
1495	Tb927.8.1850	Tb927.8.1850		mitochondrial calcium uptake 1	45.709	23.2	66.318	0	1	1.12761	0.0521605	0.186832		18	6	6	1.2205	14.521	7	2	37166000	31250000	15.6	5	5	0.91463	8.3379	5	0	31102000	29705000	18	6	6	1.2844	8.3878	6	1	27527000	26291000
490	Tb927.10.5840	Tb927.10.5840		translation elongation factor 1-beta, putative	21.959	46.3	36.807	0	1	1.23237	0.0907424	0.187334		7	1	1	1.00269	NaN	1	1	2419400	1881900	11.4	2	1	1.0485	NaN	1	1	1623100	2221500	30.8	5	3	1.7803	12.657	5	4	5934400	11159000
734	Tb927.11.2530	Tb927.11.2530		kinteoplast poly(A) polymerase complex 1 subunit,mitochondrial edited mRNA stability factor 1 subunit,mitochondrial RNA binding complex 1 subunit	84.864	3.9	4.6039	0	1	1.50635	0.177926	0.1874		1.2	1	1	1.14583	NaN	1	0	1450800	979940	0	0	0	NaN	NaN	0	0	0	0	2.7	2	2	1.9803	76.494	2	1	2377800	5740800
1499	Tb927.8.1890	Tb927.8.1890		cytochrome c1, heme protein, mitochondrial precursor	30.071	8.9	4.3357	0	1	1.79157	0.253234	0.187443		2.7	1	1	0.97078	NaN	1	0	3156200	3876600	8.9	2	2	4.9832	143.92	2	1	5755600	42775000	2.7	1	1	1.1887	NaN	1	0	5291000	6460200
1708	Tb927.9.1600	Tb927.9.1600		hypothetical protein, conserved	182.2	2.9	6.7964	0	1	1.19989	0.0791426	0.187653		1.4	1	1	1.35544	NaN	1	1	477630	395760	0	0	0	NaN	NaN	0	0	0	0	1.4	1	1	1.0622	NaN	1	0	683710	642850
1238	Tb927.6.2010	Tb927.6.2010		hypothetical protein, conserved	58.952	41.7	179.89	0	1	1.08498	0.0354218	0.187707		31.4	14	14	1.20213	14.925	14	2	74914000	65015000	38	15	15	0.94408	10.096	15	1	97317000	102320000	40.3	16	16	1.1254	12.867	18	3	64407000	75027000
322	Tb927.10.11570	Tb927.10.11570		hypothetical protein, conserved	78.596	22.4	99.201	0	1	1.10649	0.0439484	0.188097		10.6	7	7	1.13304	25.469	7	0	16118000	16565000	11.4	7	7	0.93746	9.6703	8	4	30169000	14975000	9.6	6	6	1.2754	8.1845	6	1	9707200	12823000
1233	Tb927.6.1590	Tb927.6.1590		hypothetical protein, conserved	51.554	20.1	34.904	0	1	1.17855	0.0713484	0.188461		14.8	5	5	1.51883	101.33	6	5	207010000	22197000	9.6	3	3	0.91649	179.74	3	2	116660000	6829500	20.1	7	7	1.176	13.399	10	7	14447000	16712000
164	Tb927.7.5080;Tb11.v5.0188	Tb927.7.5080;Tb11.v5.0188		ATP-NAD kinase-like protein;hypothetical protein, conserved	79.822	25.7	56.349	0	2	1.04441	0.0188692	0.188521		8.7	5	5	1.11955	102.9	5	3	6705400	8416600	6.8	4	4	0.97985	14.664	4	1	5149400	5836900	12.7	7	7	1.0385	5.9667	5	1	3703700	4040100
489	Tb927.10.5820	Tb927.10.5820		predicted RanGDP binding protein	109.23	35.6	239.79	0	1	1.06358	0.0267694	0.190036		26.4	20	20	1.05513	16.029	23	5	82972000	71059000	31.2	23	23	0.97076	13.502	23	8	82955000	72262000	27.9	21	21	1.1746	12.142	25	6	48653000	54113000
1290	Tb927.6.410	Tb927.6.410		hypothetical protein, conserved	93.965	31.9	166.46	0	1	1.08629	0.0359473	0.190163		22.8	15	15	1.21991	14.137	19	9	108530000	102790000	20.4	14	14	0.94631	13.372	14	1	82053000	84212000	25.6	17	17	1.1104	15.882	20	9	66515000	79970000
1270	Tb927.6.3510	Tb927.6.3510		tRNA modification enzyme, putative	59.67	2.6	3.6457	0	1	1.29103	0.110938	0.190617		2.6	1	1	1.5369	NaN	1	1	869990	965390	0	0	0	NaN	NaN	0	0	0	0	2.6	1	1	1.0845	NaN	1	1	1184600	1533000
1700	Tb927.9.15070	Tb927.9.15070		hypothetical protein, conserved	82.306	8.5	8.2894	0	1	1.43822	0.157826	0.190898		1.9	1	1	1.8439	NaN	1	1	472860	338070	0	0	0	NaN	NaN	0	0	0	0	3.9	2	2	1.1218	11.979	2	0	1113600	1106000
187	Tb927.10.16170;Tb11.v5.0396	Tb927.10.16170;Tb11.v5.0396		potassium voltage-gated channel, putative;potassium voltage-gated channel, putative	34.606	17.6	40.008	0	2	1.19827	0.0785559	0.19096		12.4	3	3	1.29418	31.552	3	2	3950600	3185200	15	4	4	0.87689	24.135	3	1	6994200	5498800	17.6	5	5	1.5161	22.832	5	3	5474600	8293600
1809	Tb927.9.9150	Tb927.9.9150		GTP-binding protein, putative	50.353	25.1	37.487	0	1	1.13718	0.0558311	0.191294		19.5	6	6	1.19316	7.415	7	2	12407000	11562000	10.6	4	4	0.91237	18.565	5	3	7357700	6526100	12.2	5	5	1.3509	16.443	5	4	4853600	7612600
1391	Tb927.7.3710	Tb927.7.3710		hypothetical protein, conserved	51.815	23.3	28.82	0	1	1.10581	0.0436801	0.193155		10.4	5	5	1.3019	10.117	5	0	14279000	10766000	14.8	6	6	0.9487	12.888	6	1	12097000	12752000	10.8	5	5	1.0948	28.439	4	0	6549200	8015100
1424	Tb927.7.5180;Tb927.7.5170	Tb927.7.5180;Tb927.7.5170		60S ribosomal protein L23a, putative;60S ribosomal protein L23a,60S ribosomal protein L25	18.17	17.1	6.8698	0	2	1.26736	0.102899	0.193859		7.9	1	1	1.43802	NaN	1	1	1308000	928950	7.9	1	1	0.83142	NaN	1	0	1325900	959810	7.9	1	1	1.7026	NaN	1	0	1083800	1514200
927	Tb927.2.4000	Tb927.2.4000		hypothetical protein, conserved	97.393	2.5	3.3496	0	1	1.34718	0.129426	0.194087		0.9	1	1	1.65895	NaN	1	0	757390	698560	0	0	0	NaN	NaN	0	0	0	0	2.5	2	2	1.094	14.795	2	1	1012300	1368400
1204	Tb927.5.4040	Tb927.5.4040		hypothetical protein, conserved	94.263	12.1	26.161	0	1	1.10769	0.0444187	0.194426		8.2	4	4	1.32922	6.3884	2	0	4858000	3294400	5.9	3	3	0.97417	19.159	2	0	4876500	5694600	5.3	3	3	1.0496	1.9861	3	1	4610000	6146300
1681	Tb927.9.1350	Tb927.9.1350		hypothetical protein, conserved	59.813	17.5	9.7565	0	1	1.13274	0.054132	0.194466		5	2	2	1.41381	20.88	2	1	3392800	2681000	3.4	2	2	1.0633	23.129	2	2	3001000	4665900	6.3	3	3	0.96683	57.549	3	2	8027900	4811700
1312	Tb927.6.4990	Tb927.6.4990		ATP synthase, epsilon chain, putative	20.147	49.5	90.62	0	1	1.12232	0.0501176	0.19502		31.3	6	6	1.285	24.578	6	0	26080000	16991000	49.5	8	8	0.91064	14.562	8	2	52439000	43425000	46.7	7	7	1.2081	18.681	8	0	32997000	40296000
261	Tb927.1.2980	Tb927.1.2980		hypothetical protein, conserved	124.08	8.7	24.119	0	1	1.17406	0.069691	0.19838		2.9	3	3	1.54431	18.191	4	3	14444000	8690800	5.7	5	5	0.92103	130.9	4	2	64412000	8797000	4.1	4	4	1.1378	24.372	4	2	6641500	6110600
621	Tb927.11.12530	Tb927.11.12530		hypothetical protein, conserved	90.654	23.9	84.297	0	1	1.09987	0.0413406	0.198758		10.2	6	6	1.24889	24.377	8	6	11361000	12718000	16.1	9	9	0.92616	14.142	13	9	25691000	29689000	16.5	10	10	1.1503	33.973	9	1	14733000	16315000
461	Tb927.10.4220	Tb927.10.4220		hypothetical protein, conserved	34.243	24.3	13.802	0	1	1.25938	0.100156	0.200431		14.6	4	4	1.07592	21.347	4	0	4949100	4344000	12.9	3	3	0.95828	25.386	3	1	4169600	3350700	9.1	2	2	1.9373	61.618	2	1	1888300	4466000
492	Tb927.10.5930;Tb927.10.5940;Tb927.10.5950;Tb11.v5.0190	Tb927.10.5930;Tb927.10.5940;Tb927.10.5950;Tb11.v5.0190		protein kinase, putative;protein kinase, putative;protein kinase, putative;protein kinase, putative	54.749	26.3	39.916	0	4	1.18257	0.0728262	0.200693		18.2	7	7	1.53081	23.134	9	4	33768000	26784000	14.3	6	6	0.88581	15.604	8	6	36726000	36321000	18.2	7	7	1.2196	17.884	7	1	16502000	20819000
472	Tb927.10.5020	Tb927.10.5020		hypothetical protein, conserved	21.98	32.3	16.928	0	1	1.18257	0.072828	0.201207		5.6	1	1	1.04591	NaN	1	0	2699100	1870500	0	0	0	NaN	NaN	0	0	0	0	21	3	3	1.3371	3.4557	2	2	1112300	1426400
457	Tb927.10.4080	Tb927.10.4080		hypothetical protein, conserved	127.1	27.8	147.01	0	1	1.06134	0.0258559	0.201544		19.3	9	9	1.16577	11.842	9	3	34469000	29312000	20.8	9	9	0.95872	9.4279	9	4	31988000	28931000	20.8	9	9	1.0697	19.175	9	6	21140000	26105000
342	Tb927.10.12840	Tb927.10.12840		mitochondrial carrier protein (MCP12)	33.131	31.9	36.471	0	1	1.13607	0.0554033	0.20171		22.7	7	7	1.39212	15.174	7	0	37455000	25897000	28	8	8	0.91492	14.886	10	3	60109000	43228000	31.9	9	9	1.1512	6.4034	11	4	47902000	54046000
1484	Tb927.8.1420	Tb927.8.1420		acyl-CoA dehydrogenase, mitochondrial precursor, putative	55.982	14.3	19.96	0	1	1.08404	0.0350466	0.20241		3.3	1	1	1.26267	NaN	1	1	760290	630380	3.3	1	1	0.98564	12.347	2	2	2321700	2861400	12.1	5	5	1.0236	30.874	7	3	8039400	8966400
392	Tb927.10.15420	Tb927.10.15420		hypothetical protein, conserved	44.361	16.4	16.936	0	1	1.11764	0.0483029	0.203716		9	3	3	1.37994	12.364	3	1	11571000	7334200	11.3	4	4	0.97522	6.0649	4	2	13899000	14054000	14.1	4	4	1.0374	8.6911	4	1	10297000	13101000
1749	Tb927.9.4930	Tb927.9.4930		hypothetical protein, conserved	45.747	28.4	323.31	0	1	1.07175	0.0300954	0.203959		25.4	7	7	1.1554	6.8265	6	1	19797000	15861000	21.3	5	5	0.93827	0.26356	8	2	35176000	46341000	26.4	7	7	1.1356	7.1152	11	7	42409000	29407000
467	Tb927.10.470	Tb927.10.470		choline dehydrogenase, putative	56.921	27.6	20.762	0	1	1.23097	0.0902466	0.205929		5.1	2	2	1.4473	0.023215	2	1	3598300	2998700	8.4	2	2	0.82382	27.003	2	0	4961200	4843900	14.9	4	4	1.5644	10.124	3	1	4173400	5595400
1377	Tb927.7.3200	Tb927.7.3200		hypothetical protein, conserved	40.195	7.6	4.5737	0	1	1.41772	0.151591	0.206212		4	1	1	1.84635	NaN	1	0	2390900	1068700	0	0	0	NaN	NaN	0	0	0	0	4	1	1	1.0886	NaN	1	1	915900	1085600
1539	Tb927.8.4250	Tb927.8.4250		hypothetical protein, conserved	47.403	16.8	21.185	0	1	1.11087	0.0456644	0.207564		4.1	2	2	1.28757	3.3607	2	0	3258500	2517800	9.8	3	3	0.91085	13.605	2	1	4914300	4826500	9.8	3	3	1.1689	40.217	5	4	4718200	7145400
1246	Tb927.6.2190	Tb927.6.2190		hypothetical protein, conserved	31.531	22	10.925	0	1	1.12729	0.0520369	0.207626		7	2	2	1.39109	23.864	2	1	2662400	2023600	14.6	4	4	0.9265	7.9038	6	3	8400200	7116800	14.6	4	4	1.1115	4.0195	4	0	4438200	4919700
894	Tb927.11.970	Tb927.11.970		hypothetical protein, conserved	23.691	52.1	121.47	0	1	1.08849	0.0368245	0.208888		28.4	5	5	1.19363	5.0165	12	7	48190000	42073000	52.1	7	7	0.92094	9.3908	13	7	54150000	58878000	52.1	7	7	1.1732	7.7381	10	3	35302000	42128000
1584	Tb927.8.630	Tb927.8.630		lipoate-protein ligase, putative,lipoyl ligase, putative,lipoyltransferase, putative,lipoate biosynthesis protein, putative	57.052	22.9	45.947	0	1	1.19117	0.0759734	0.209811		9	3	3	0.905797	76.207	2	1	4930900	7777100	16.6	6	6	1.1356	20.982	6	3	11029000	11089000	17.6	6	6	1.6431	28.924	5	4	6355500	11526000
573	Tb927.11.10080	Tb927.11.10080		hypothetical protein, conserved	21.564	28	18.914	0	1	1.0584	0.0246493	0.210878		12.2	1	1	1.03048	NaN	1	0	2553500	2166600	10.1	1	1	0.97513	NaN	1	0	2911300	2465300	12.2	1	1	1.1799	1.9724	2	2	5975500	7121600
830	Tb927.11.6230	Tb927.11.6230		pretranslocation protein, alpha subunit, putative,SEC61-like (pretranslocation process) protein, putative	53.647	5.8	8.9571	0	1	1.09218	0.0382952	0.217107		5.8	2	2	1.30765	NaN	1	0	1098000	1220300	3.3	1	1	0.97706	NaN	1	1	1858600	1509300	5.8	2	2	1.0197	4.472	3	2	8767700	9102600
555	Tb927.10.9440	Tb927.10.9440		NADH dehydrogenase (54 NDH2)	54.351	31.2	42.679	0	1	1.1523	0.0615649	0.217166		14.5	4	4	1.52828	40.049	4	1	5166500	4407000	14.5	5	5	0.93739	20.266	4	1	6035800	6020300	22.2	7	7	1.068	26.19	8	3	9927700	12678000
990	Tb927.3.2800	Tb927.3.2800		hypothetical protein	75.897	3.7	2.0914	0.0057571	1	1.14602	0.0591925	0.218592		2.5	1	1	1.47842	NaN	1	0	2152600	1450300	2.5	1	1	0.90657	NaN	1	0	3545600	3843400	3.7	2	2	1.123	5.9383	2	0	4094100	4748300
1096	Tb927.4.3480	Tb927.4.3480		hypothetical protein	19.994	13.1	5.7327	0	1	1.18169	0.0725039	0.218846		4.9	1	1	1.14829	NaN	1	0	10226000	7801500	13.1	2	2	0.88836	34.626	2	1	13135000	11909000	13.1	2	2	1.6176	24.746	2	1	6691900	10848000
732	Tb927.11.2430	Tb927.11.2430		Cytoplasmic dynein 2 heavy chain (DYNC2H1), putative,Cytoplasmic dynein 2 heavy chain (DYNC2H2), putative (DHC1b)	484.96	0.5	3.3761	0	1	1.18198	0.0726097	0.219464		0.4	1	1	1.48668	NaN	1	0	13855000	9282900	0.5	2	2	0.83937	17.007	2	0	12281000	12196000	0.5	2	2	1.3233	22.896	2	0	7526700	10224000
1334	Tb927.7.1240	Tb927.7.1240		sphingosine kinase A, B, putative	83.577	9.6	18.585	0	1	1.12247	0.0501742	0.219742		6.9	4	4	1.4255	19.067	4	2	6217200	4484100	6.8	4	4	1.0258	39.04	4	2	5661300	5880700	4.6	3	3	0.96715	28.921	3	1	4606700	5519800
446	Tb927.10.3570;Tb11.v5.1042	Tb927.10.3570		KREX2 (KREX2)	99.416	11.4	19.205	0	2	1.03248	0.0138813	0.2203		4.1	3	3	1.03121	33.795	2	1	2699900	2312200	2.1	2	2	0.9749	11.682	3	2	5989100	6021600	7.2	6	6	1.0948	8.4432	3	1	2900700	3497500
1489	Tb927.8.1570	Tb927.8.1570		hypothetical protein, conserved	28.825	18	30.276	0	1	1.14032	0.0570262	0.220892		4.8	1	1	1.41735	NaN	1	0	1302600	1101600	10.3	2	2	0.88284	37.769	2	1	4916100	3366800	18	3	3	1.185	30.462	6	5	8933900	11366000
1119	Tb927.4.4600	Tb927.4.4600		hypothetical protein, conserved	31.248	20.4	15.842	0	1	1.15354	0.0620309	0.222011		13.1	3	3	1.54871	17.604	4	2	9035400	6951900	8.8	2	2	0.93989	5.2111	2	0	4634300	4379000	16.2	4	4	1.0545	17.028	4	1	4165700	4569900
850	Tb927.11.7380	Tb927.11.7380		glycerol-3-phosphate dehydrogenase (FAD-dependent), mitochondrial	66.991	21.9	35.752	0	1	1.16971	0.0680795	0.222564		6.5	3	3	1.47835	19.719	3	0	6897500	4319400	8.3	4	4	0.84822	5.5389	4	1	8366900	6981400	19.4	9	9	1.2763	8.5353	8	5	16863000	20400000
1454	Tb927.7.6930	Tb927.7.6930		ATPase, putative	55.82	21.4	24.582	0	1	1.10363	0.0428247	0.222843		12.4	5	5	1.16454	21.15	5	3	9463500	9397100	12.2	5	5	0.90166	26.054	6	5	15317000	14810000	9.4	4	4	1.2802	10.6	4	1	7799900	10200000
1417	Tb927.7.450;Tb927.7.370;Tb927.7.430;Tb927.7.410;Tb927.7.390	Tb927.7.450;Tb927.7.370;Tb927.7.430;Tb927.7.410;Tb927.7.390		hypothetical protein, conserved;hypothetical protein, conserved;hypothetical protein, conserved;hypothetical protein, conserved;hypothetical protein, conserved	85.921	4	4.1977	0	5	1.18898	0.0751755	0.22508		1.2	1	1	1.14681	NaN	1	0	1005900	1043400	1.2	1	1	0.87864	NaN	1	0	1460600	1064800	1.2	1	1	1.6681	NaN	1	0	1763300	2696100
1120	Tb927.4.4610	Tb927.4.4610		hypothetical protein, conserved	34.626	20.7	13.076	0	1	1.12546	0.0513297	0.225378		12.9	3	3	1.04763	2.4463	4	2	5739900	6198400	9.1	2	2	0.94432	13.344	2	0	4132500	4279200	12.9	3	3	1.441	17.118	3	1	2612000	4409100
1678	Tb927.9.1340	Tb927.9.1340		Myosin-like protein (TbMlp-2)	92.363	10	40.813	0	1	1.24966	0.0967912	0.225925		3.3	2	2	1.96963	76.366	2	1	621780	444890	0.9	1	1	0.86974	NaN	1	0	3054700	2927800	2.6	2	2	1.1392	20.718	2	1	6260400	6357500
181	Tb11.v5.0325;Tb927.2.830;Tb927.4.110;Tb11.v5.0442;Tb11.1800;Tb11.v5.0655;Tb11.v5.0624;Tb09.v4.0013;Tb927.1.450;Tb927.1.240	Tb11.v5.0325		retrotransposon hot spot (RHS) protein, putative	36.986	22.2	3.086	0.00064516	10	1.51168	0.179461	0.226611		6.8	2	0	NaN	NaN	0	0	0	0	11.7	3	1	1.0583	NaN	1	0	1045100	593910	22.2	6	2	2.1593	NaN	1	0	1116400	2354800
1167	Tb927.5.2070	Tb927.5.2070		hypothetical protein, conserved	68.756	42.4	162.53	0	1	1.09134	0.0379603	0.226659		28.5	14	14	1.26103	18.061	14	3	48130000	41974000	31.5	16	16	0.91322	21.73	18	7	64228000	60384000	25.9	13	13	1.1287	15.524	13	2	30312000	33548000
580	Tb927.11.10240	Tb927.11.10240		hslVU complex proteolytic subunit, putative,hslVU complex proteolytic subunit, threonine peptidase, Clan T(1), family T1B	22.684	15.8	8.697	0	1	1.16542	0.0664831	0.226679		10.5	2	2	0.968898	48.456	2	1	25874000	26861000	15.8	3	3	1.0069	5.0009	3	1	26160000	26312000	15.8	3	3	1.6225	23.291	3	2	30729000	45850000
1621	Tb927.8.8170	Tb927.8.8170		mitochondrial RNA binding protein 1, putative (MRB8170)	100.4	19.7	53.276	0	1	1.07485	0.0313479	0.22681		10.8	9	9	1.16786	14.96	5	1	269120000	7105900	13.3	8	8	0.91925	34.581	8	3	14457000	16321000	9.4	7	7	1.1567	18.65	7	1	11730000	12136000
177	Tb927.7.4550;Tb11.v5.0268	Tb927.7.4550;Tb11.v5.0268		60S ribosomal protein-like;60S ribosomal protein-like, putative	19.423	38.3	110.44	0	2	1.10487	0.0433114	0.226902		38.3	4	3	1.10991	18.026	4	2	7233500	7362900	38.3	4	3	0.91409	8.3311	3	0	14732000	14989000	38.3	5	4	1.3294	15.528	4	2	12622000	14704000
1556	Tb927.8.5280	Tb927.8.5280		hypothetical protein, conserved	28.693	38.5	41.799	0	1	1.14047	0.0570845	0.227251		15.6	2	2	1.12632	11.651	3	2	4283200	3669100	19.8	3	3	0.89636	29.416	3	2	9662800	10660000	24.1	4	4	1.4693	22.827	6	4	10879000	16146000
1677	Tb927.9.13380	Tb927.9.13380		phosphoinositide-binding protein, putative	48.172	16	32.487	0	1	1.25232	0.0977147	0.227908		8.8	3	3	1.44599	5.7588	2	0	1245500	1048300	4.3	2	2	0.77641	67.95	2	0	1089800	1074900	11.2	4	4	1.7494	20.565	2	1	668680	1399800
1041	Tb927.3.5340	Tb927.3.5340		Hsc70-interacting protein (Hip), putative	42.028	24.2	37.521	0	1	1.31943	0.120386	0.229316		6	2	2	1.74697	1.7702	2	2	3863600	2247400	7.8	3	3	1.8308	3.4173	3	2	1947300	3929100	8.9	3	3	0.71818	43.431	2	1	7379900	4884200
1635	Tb927.9.10570	Tb927.9.10570		predicted zinc finger protein	37.875	5.6	2.4239	0.0036058	1	1.12463	0.0510107	0.230569		5.6	1	1	1.01362	NaN	1	1	1148600	1305100	0	0	0	NaN	NaN	0	0	0	0	5.6	1	1	1.2478	3.3598	2	2	1811500	2920800
498	Tb927.10.6360	Tb927.10.6360		hypothetical protein, conserved	55.524	31.2	61.659	0	1	1.51161	0.179439	0.231606		5.5	2	2	3.78659	84.251	3	3	24534000	6861000	10.1	3	3	0.96769	97.536	3	2	24509000	9508800	17.9	6	6	0.94261	31.732	8	4	12774000	10308000
1419	Tb927.7.4620	Tb927.7.4620		hypothetical protein, conserved	32.677	7.6	3.1248	0.0006502	1	1.23361	0.091179	0.231745		3.6	1	1	1.02306	NaN	1	0	173550	213460	0	0	0	NaN	NaN	0	0	0	0	3.6	1	1	1.4875	NaN	1	0	122520	152940
761	Tb927.11.3750	Tb927.11.3750		NADH-cytochrome b5 reductase, putative (B5R)	34.091	7.2	11.358	0	1	1.2046	0.0808426	0.233329		4.9	1	1	0.923446	NaN	1	1	1014200	1305300	4.9	1	1	1.041	NaN	1	0	1188300	1913300	4.9	1	1	1.8183	7.6612	2	2	2362600	4477300
1372	Tb927.7.3030;Tb927.7.2990	Tb927.7.3030;Tb927.7.2990		hypothetical protein, conserved;hypothetical protein, conserved	35.572	13.9	6.9053	0	2	1.13176	0.0537554	0.235015		4.2	1	1	NaN	NaN	0	0	0	0	4.2	1	1	1.0112	NaN	1	0	2595800	2440400	13.9	3	3	1.2667	29.881	4	3	7723000	9700000
153	Tb11.02.5390b;Tb11.02.5390	Tb11.02.5390b;Tb11.02.5390		mRNA processing protein, putative;mRNA processing protein, putative	120.71	28.7	112.4	0	2	1.08401	0.0350335	0.235367		20	17	17	1.27931	14.87	18	8	49735000	33641000	21.1	17	17	0.93308	42.437	18	10	53854000	47445000	15.9	14	14	1.0671	16.417	14	3	28430000	33246000
1771	Tb927.9.6510	Tb927.9.6510		hypothetical protein, conserved	75.135	7.8	7.4067	0	1	1.0835	0.0348282	0.235976		3	2	2	1.19097	NaN	1	0	2258200	1896500	1.8	1	1	0.90289	NaN	1	0	2096200	2348100	3.3	2	2	1.1829	10.334	2	1	1636900	1763500
738	Tb927.11.2650	Tb927.11.2650		heat shock protein 84, putative	84.2	47.7	323.31	0	1	1.05229	0.0221335	0.239385		30.1	21	21	1.16996	12.676	21	4	62569000	106040000	31.9	21	21	0.95414	15.691	22	7	86355000	86638000	44.9	29	29	1.0438	15.546	34	7	116880000	139680000
1622	Tb927.8.8180;Tb927.4.4150	Tb927.8.8180;Tb927.4.4150		mitochondrial RNA binding complex 1 subunit (MRB8180);mitochondrial RNA binding complex 1 subunit (MRB4150)	103.45	15.6	31.128	0	2	1.0972	0.0402867	0.24241		10	9	9	1.30356	7.1685	7	0	29173000	24325000	10.6	9	9	0.89639	28.241	9	0	32164000	33700000	9.9	8	8	1.1304	15.562	8	0	19899000	23942000
1092	Tb927.4.2790	Tb927.4.2790		hypothetical protein, conserved	62.809	4.4	2.781	0.0012461	1	1.0274	0.0117377	0.242736		2.1	1	1	1.04262	NaN	1	0	3007600	1218100	4.4	2	2	0.96657	NaN	1	0	1842400	1660600	2.1	1	1	1.0761	NaN	1	0	1365400	1721300
776	Tb927.11.4160	Tb927.11.4160		predicted C2 domain protein	136.31	12.1	79.348	0	1	1.052	0.0220141	0.243826		6	6	6	1.10142	2.2454	6	1	12356000	12161000	4.5	5	5	0.93386	11.854	6	2	15765000	13985000	9.8	10	10	1.1319	12.354	9	3	10660000	12050000
259	Tb927.1.2600	Tb927.1.2600		pumilio/PUF RNA binding protein 9 (PUF9)	74.065	4.2	2.6228	0.0012338	1	1.45933	0.164153	0.244424		0	0	0	NaN	NaN	0	0	0	0	2.4	1	1	2.1021	NaN	1	1	485470	1767200	1.8	1	1	1.0131	NaN	1	0	5445500	4077300
884	Tb927.11.9490	Tb927.11.9490		hypothetical protein, conserved	38.123	9.9	12.403	0	1	1.01322	0.0057023	0.246322		0	0	0	NaN	NaN	0	0	0	0	9.9	2	2	1.0263	NaN	1	1	427140	1039700	9.9	2	2	1.0003	29.248	2	0	2102300	2117500
911	Tb927.2.1860	Tb927.2.1860		mitochondrial RNA binding complex 1 subunit (MRB1860)	96.551	2.5	3.0761	0.00064392	1	1.00633	0.00273998	0.247457		1.1	1	1	1.0126	NaN	1	0	1103300	1297500	0	0	0	NaN	NaN	0	0	0	0	1.1	1	1	1.0001	NaN	1	0	1172000	1429800
1199	Tb927.5.3810	Tb927.5.3810		orotidine-5-phosphate decarboxylase/orotate phosphoribosyltransferase, putative,OMPDCase-OPRTase, putative	49.955	55.5	202.49	0	1	1.03697	0.0157666	0.249761		36	14	14	1.09282	10.911	25	14	113500000	116300000	49.6	20	20	0.94934	45.576	28	11	192200000	199920000	49.6	19	19	1.0748	13.866	26	7	134910000	143450000
1566	Tb927.8.5640	Tb927.8.5640		hypothetical protein, conserved	37.089	17.4	22.229	0	1	1.09999	0.0413877	0.250322		11.4	3	3	1.137	9.365	4	3	10642000	9843700	4.5	1	1	0.8854	NaN	1	0	4275600	4004200	15	4	4	1.3221	18.259	5	0	9120000	12370000
743	Tb927.11.2920	Tb927.11.2920		glycerolphosphate mutase, putative	33.71	16.8	11.18	0	1	1.46168	0.164851	0.252949		14.4	4	4	0.767754	95.915	4	1	7292800	16028000	16.8	5	5	1.1085	14.332	5	0	8216900	10388000	10.3	3	3	3.6694	40.669	3	1	3226800	8922900
1084	Tb927.4.2300	Tb927.4.2300		hypothetical protein, conserved	80.56	21.2	46.081	0	1	1.1242	0.0508418	0.25356		6.5	4	4	1.25964	52.711	3	2	7559800	4691500	11.6	7	7	0.84117	29.125	6	5	7180500	8126900	9.3	5	5	1.3409	18.533	5	2	6006800	7810400
1692	Tb927.9.1410	Tb927.9.1410		hypothetical protein, conserved	66.632	20.2	34.218	0	1	1.1125	0.0462985	0.254502		1.8	1	1	1.44184	NaN	1	1	2749500	2216700	2.8	1	1	1.0344	1.2161	2	2	3215300	3018500	6.7	3	3	0.92319	8.7066	3	2	2717500	2571300
478	Tb927.10.520	Tb927.10.520		hypothetical protein, conserved	46.781	15.2	8.8202	0	1	1.08824	0.0367237	0.255342		3.8	2	2	1.256	7.4669	2	0	4030300	2916000	3.8	2	2	0.88364	13.611	2	1	6759200	5813300	15.2	6	6	1.1612	37.959	5	1	12093000	13954000
160	Tb927.7.4770;Tb11.v5.0160	Tb927.7.4770;Tb11.v5.0160		cyclophilin-type peptidyl-prolyl cis-trans isomerase, putative (PPIase);cyclophilin-type peptidyl-prolyl cis-trans isomerase, putative	18.59	37	73.35	0	2	1.05745	0.0242599	0.255776		28.9	5	5	1.08224	7.3478	7	2	65490000	57116000	31.8	5	5	0.92655	2.6613	6	0	63762000	61233000	37	6	6	1.1792	12.916	7	0	46612000	53063000
1248	Tb927.6.2230	Tb927.6.2230		RGG protein	86.64	13.5	19.194	0	1	1.06915	0.0290375	0.25726		2.2	1	1	1.00368	NaN	1	0	1364000	1479800	1.5	1	1	0.96225	10.611	3	3	2322600	2032600	9.3	6	6	1.2654	27.68	8	3	8693800	11765000
254	Tb927.1.2230	Tb927.1.2230		calpain-like protein fragment, putative	13.535	25.2	10.374	0	1	1.16304	0.0655946	0.25752		15.4	2	1	1.68611	5.8681	2	2	4306500	3002700	25.2	3	2	0.88414	NaN	1	0	2685200	2268100	24.4	3	1	1.0553	NaN	1	0	2027700	2256600
482	Tb927.10.5530	Tb927.10.5530		hypothetical protein, conserved	59.235	12.3	25.306	0	1	1.04166	0.0177244	0.259518		9.8	5	5	1.15261	7.4199	6	4	21348000	19848000	8.1	4	4	1.0152	16.359	6	6	16087000	18513000	12.3	6	6	0.96592	26.11	7	3	16814000	16427000
1467	Tb927.7.7410	Tb927.7.7410		oxidoreductase, putative	35.787	67.5	323.31	0	1	1.0613	0.0258392	0.259639		58.5	18	18	1.19319	47.676	26	7	198930000	181920000	61.5	18	18	0.91855	43.879	29	12	300360000	278310000	61.2	17	17	1.0907	37.791	30	11	179260000	202340000
230	Tb11.v5.0871;Tb927.8.1190;Tb927.8.1170	Tb11.v5.0871;Tb927.8.1190;Tb927.8.1170		hypothetical protein, conserved;hypothetical protein, conserved;hypothetical protein, conserved	33.978	7.1	5.2915	0	3	1.20788	0.0820249	0.259906		7.1	2	2	0.772678	34.775	3	2	2325300	2039600	7.1	2	2	1.2743	54.496	2	0	1641100	2301800	7.1	2	2	1.7898	42.772	2	0	1654500	2662400
986	Tb927.3.2630	Tb927.3.2630		hypothetical protein, conserved	85.246	1.2	2.1815	0.0052356	1	2.69957	0.431294	0.260729		1.2	1	1	7.81067	NaN	1	0	5259200	1168800	0	0	0	NaN	NaN	0	0	0	0	1.2	1	1	0.93304	NaN	1	0	1542100	1263800
1211	Tb927.5.530	Tb927.5.530		hypothetical protein, conserved	71.4	7.9	7.4506	0	1	1.22736	0.0889707	0.261157		2.1	1	1	0.985222	NaN	1	1	1316400	1621400	1.8	1	1	NaN	NaN	0	0	0	0	2.1	1	1	1.529	NaN	1	0	1170300	1695600
1509	Tb927.8.2460	Tb927.8.2460		hypothetical protein, conserved	30.901	22.9	40.78	0	1	1.10684	0.0440867	0.261259		10.9	2	2	1.23559	6.2087	3	2	4512600	3656100	14.4	3	3	0.85087	1.798	2	0	3286400	3329000	22.9	5	5	1.2898	16.971	7	2	13692000	14002000
1190	Tb927.5.3360	Tb927.5.3360		50S ribosomal protein L2, putative	46.727	5.8	4.4068	0	1	1.14152	0.0574827	0.262659		5.8	2	2	1.31744	16.952	2	0	1959000	1400500	0	0	0	NaN	NaN	0	0	0	0	5.8	2	2	0.98909	11.908	2	0	1193800	1258900
585	Tb927.11.10570	Tb927.11.10570		hypothetical protein, conserved	39.513	15.3	10.629	0	1	1.06716	0.0282297	0.263136		5.4	2	2	1.00766	43.173	2	1	22757000	20061000	8.7	3	3	0.95531	21.3	4	2	16594000	16061000	12.6	4	4	1.2625	8.7102	4	3	11246000	17214000
247	Tb927.1.1390	Tb927.1.1390		hypothetical protein, conserved	28.393	11	5.3273	0	1	1.65258	0.218163	0.263311		3.7	1	1	0.527259	NaN	1	0	1029700	1738400	6.5	2	2	1.6446	68.484	2	1	3298100	7689400	3.7	1	1	5.2048	NaN	1	0	961170	2413400
1069	Tb927.4.1500	Tb927.4.1500		RNA editing associated helicase 2 (REH2)	241.82	1.4	5.6731	0	1	1.13217	0.0539132	0.265337		0.6	1	1	1.29804	NaN	1	0	815130	657740	0.6	1	1	0.9875	NaN	1	0	813930	767490	0.6	1	1	NaN	NaN	0	0	0	0
611	Tb927.11.11780	Tb927.11.11780		acyl-CoA dehydrogenase, putative	66.634	15.7	51.401	0	1	1.12484	0.0510893	0.265646		15.7	8	8	1.13466	30.927	9	2	21144000	21130000	13.3	7	7	0.85373	10.367	5	1	16569000	14000000	12.5	6	6	1.4692	12.086	6	1	10507000	14627000
401	Tb927.10.1730	Tb927.10.1730		hypothetical protein, conserved	39.265	70.6	323.31	0	1	1.05348	0.022628	0.265659		62.5	16	16	1.13573	7.9512	25	7	216300000	183140000	65	18	18	0.91703	7.8521	28	9	308500000	299290000	65	18	18	1.1226	14.05	25	5	165840000	199300000
1196	Tb927.5.3640	Tb927.5.3640		hypothetical protein, conserved	30.64	12.6	8.7141	0	1	1.50596	0.177812	0.266765		4.4	1	1	0.958589	NaN	1	1	2010500	2535800	12.6	3	3	0.79345	114.54	3	3	16829000	6066500	3.7	1	1	4.4904	NaN	1	1	601310	1870400
709	Tb927.11.16870	Tb927.11.16870		NADH dehydrogenase subunit NI8M, putative	18.805	44.2	44.11	0	1	1.05767	0.0243507	0.267645		29.1	4	4	1.16267	5.1471	8	6	21243000	20698000	44.2	5	5	0.91097	14.455	6	0	23833000	22365000	44.2	5	5	1.1171	18.908	7	0	16237000	17765000
1814	Tb927.9.9630	Tb927.9.9630		hypothetical protein, conserved	38.92	12.4	13.235	0	1	1.23643	0.0921693	0.267808		10.4	3	3	1.10132	22.837	3	2	4191500	4494600	7	2	2	2.1288	114.46	2	1	3080200	7453400	10.4	3	3	0.80623	31.561	3	1	6414700	5783800
1818	Tb927.9.9710	Tb927.9.9710		hypothetical protein, conserved	36.786	24.5	20.271	0	1	1.06932	0.0291089	0.268362		11	3	3	1.21134	10.484	3	0	7121200	5940900	3.9	1	1	0.89644	25.608	3	3	6878100	6516000	14.3	4	4	1.126	25.246	4	0	7126500	6812800
1716	Tb927.9.2240	Tb927.9.2240		protein kinase, putative	85.428	7.2	11.68	0	1	1.1366	0.0556059	0.268895		7.2	4	4	1.31292	37.525	4	2	9920600	10262000	3.7	2	2	0.98395	4.8915	2	1	4742300	4238700	1.7	1	1	NaN	NaN	0	0	0	0
399	Tb927.10.16120	Tb927.10.16120		inosine-5-monophosphate dehydrogenase,IMP dehydrogenase	48.481	33.1	105.76	0	1	1.02727	0.0116841	0.269698		8.5	3	3	1.05622	NaN	1	1	3452500	3385100	11.4	3	3	0.95528	10.605	4	1	6703500	6539100	33.1	11	11	1.0744	14.082	13	4	32737000	36847000
360	Tb927.10.14080;Tb927.10.13570	Tb927.10.14080;Tb927.10.13570		RNA-binding protein, putative,RBP27;RNA-binding protein, putative (RBP27)	37.093	28.2	51.559	0	2	2.44421	0.388138	0.270292		8.2	2	2	6.74855	83.026	3	3	14676000	4397100	5.3	1	1	NaN	NaN	0	0	0	0	19.9	5	5	0.88525	21.682	4	2	3697000	3877100
1253	Tb927.6.2420	Tb927.6.2420		p22 protein precursor	25.349	21.1	21.226	0	1	1.05441	0.0230101	0.270908		16.3	3	3	1.14601	21.556	4	3	14368000	12382000	21.1	4	4	0.91226	20.98	7	5	44032000	36072000	21.1	4	4	1.1213	18.462	6	3	31011000	35594000
703	Tb927.11.1670	Tb927.11.1670		cysteine desulfurase	48.151	33.2	128.09	0	1	1.13742	0.0559218	0.271153		26.8	8	8	1.26958	19.493	8	4	20753000	18237000	31.4	9	9	0.80462	20.867	9	6	30402000	27897000	33.2	10	10	1.4405	13.074	11	2	23694000	32266000
1161	Tb927.5.1790	Tb927.5.1790		hypothetical protein, conserved	71.956	4	4.9838	0	1	1.11533	0.0474035	0.271711		2.9	2	2	1.17313	79.685	2	2	4311000	5836200	1.4	1	1	0.84122	NaN	1	1	2613400	2422600	2.9	2	2	1.4059	43.057	2	1	2934000	4130300
930	Tb927.2.4130	Tb927.2.4130		enoyl-CoA hydratase/Enoyl-CoA isomerase/3-hydroxyacyl-CoA dehydrogenase, putative	88.9	4.9	16.489	0	1	1.18549	0.0738985	0.273506		4.9	3	3	1.35803	42.905	3	1	5787800	4327800	2	1	1	0.74775	14.843	2	2	2722000	2795200	3.6	2	2	1.6407	3.3204	2	1	2667100	4211400
273	Tb927.1.4100	Tb927.1.4100		cytochrome oxidase subunit IV (COXIV)	40.534	34	128.35	0	1	1.04779	0.0202732	0.274716		25.5	8	8	1.13228	16.924	10	3	48213000	45178000	28.3	9	9	0.92006	25.746	12	3	78062000	77904000	31.7	11	11	1.1042	12.508	11	1	42799000	48315000
414	Tb927.10.2200	Tb927.10.2200		hypothetical protein, conserved	37.967	15.4	6.5076	0	1	1.11628	0.0477719	0.275569		2.1	1	1	1.27644	NaN	1	0	3043000	2754000	6.2	2	2	0.81971	8.1225	2	0	4954200	3631400	6.2	2	2	1.3294	33.818	2	0	2780800	3857000
1202	Tb927.5.3980	Tb927.5.3980		hypothetical protein, conserved	43.71	18.7	14.454	0	1	1.08863	0.0368822	0.276915		5.6	2	2	1.33966	4.9344	2	1	5471900	4009500	15.5	5	5	0.88265	31.858	3	0	6250000	5717100	13.1	4	4	1.0911	10.645	4	1	4886700	6481800
139	Tb927.5.4500;Tb05.5K5.150	Tb927.5.4500;Tb05.5K5.150		ras-like small GTPase, putative (TbSAR1);small GTP-binding protein, putative,BAC from homologous region on chr5	21.771	18	8.4243	0	2	1.27695	0.106175	0.276966		0	0	0	NaN	NaN	0	0	0	0	13.4	2	2	0.95564	NaN	1	0	1899700	1649900	12.4	2	2	1.7063	NaN	1	0	1134600	2002500
1629	Tb927.9.10150	Tb927.9.10150		hypothetical protein, conserved	65.017	4	4.2437	0	1	1.31838	0.12004	0.27868		2	1	1	0.728544	NaN	1	1	1309900	2115800	2	1	1	1.1259	NaN	1	1	847320	1115000	2	1	1	2.7936	NaN	1	1	556270	1455300
874	Tb927.11.8990	Tb927.11.8990		cation transporter, putative	41.116	5.1	2.3032	0.0041347	1	1.39946	0.145961	0.279398		5.1	2	2	2.09758	48.185	2	1	8527500	2559400	0	0	0	NaN	NaN	0	0	0	0	5.1	2	2	0.93369	6.2889	2	1	1964700	1918100
1804	Tb927.9.8880;Tb927.9.8850	Tb927.9.8880;Tb927.9.8850		actin A;actin A	41.895	11.7	7.1075	0	2	1.05101	0.0216076	0.281811		9	3	3	1.11187	107.14	3	0	4588100	10139000	3.5	1	1	0.91011	NaN	1	0	1732100	1675100	6.1	2	2	1.1473	2.2948	2	0	3848200	3779500
906	Tb927.11.9990	Tb927.11.9990		glycosyl transferase-like protein	34.282	29.3	12.766	0	1	1.45177	0.161898	0.282415		4.6	1	1	NaN	NaN	0	0	0	0	3.9	1	1	0.91864	NaN	1	0	3157700	3909200	16.3	3	3	2.2943	11.97	2	2	1735000	4354300
337	Tb927.10.12540	Tb927.10.12540		electron transfer protein, putative,ferredoxin, putative	33.754	26.7	45.502	0	1	1.03644	0.0155427	0.282851		20.8	4	4	1.08641	7.9115	4	1	14519000	12898000	26.7	5	5	0.93332	6.5418	6	2	28480000	30461000	26.7	5	5	1.098	9.5626	5	0	12589000	13233000
659	Tb927.11.14170	Tb927.11.14170		hypothetical protein, conserved	67.163	4.4	8.4573	0	1	1.29826	0.113361	0.283158		2.6	1	1	NaN	NaN	0	0	0	0	1.8	1	1	0.94087	NaN	1	1	979890	1413400	2.6	1	1	1.7914	NaN	1	0	924080	1403500
1586	Tb927.8.6380	Tb927.8.6380		hypothetical protein, conserved	29.908	8.6	4.3451	0	1	1.08188	0.0341806	0.28335		4.1	1	1	1.07819	0.98146	2	2	2172600	1924700	4.1	1	1	0.88687	NaN	1	0	2373400	1980000	8.6	2	2	1.3243	NaN	1	0	938550	1116000
996	Tb927.3.3170	Tb927.3.3170		hypothetical protein, conserved	70.454	2.1	3.8508	0	1	1.14018	0.0569737	0.283562		2.1	1	1	1.61789	5.1959	2	2	2209900	825170	2.1	1	1	0.83061	NaN	1	0	1068400	1174500	2.1	1	1	1.103	NaN	1	0	618140	941120
1779	Tb927.9.7110	Tb927.9.7110		unspecified product	32.572	16.9	9.6475	0	1	1.14774	0.0598433	0.284576		4.7	1	1	NaN	NaN	0	0	0	0	4.7	1	1	0.96683	NaN	1	1	2526200	2545000	16.9	4	4	1.3625	25.061	3	1	3539700	5531400
868	Tb927.11.870	Tb927.11.870		hypothetical protein, conserved	28.776	30.1	57.356	0	1	1.08341	0.0347931	0.285168		26.8	6	6	1.23857	12.816	6	1	28378000	22145000	21.5	5	5	0.8544	21.392	5	1	33695000	32097000	21.5	5	5	1.2017	15.118	5	0	19003000	24595000
344	Tb927.10.12880	Tb927.10.12880		hypothetical protein, conserved	48.422	5	14.245	0	1	1.08248	0.0344208	0.285572		5	1	1	1.19667	NaN	1	1	1166000	691360	5	1	1	0.85556	NaN	1	0	936120	891020	5	1	1	1.2389	NaN	1	0	684280	690130
1717	Tb927.9.2270	Tb927.9.2270		hypothetical protein, conserved	78.354	41.3	323.31	0	1	1.04826	0.020468	0.286166		26.6	14	14	1.17617	9.3926	17	1	125560000	108890000	30.3	15	15	0.92243	6.4826	19	4	179110000	162730000	31.8	16	16	1.0617	7.9899	18	3	96743000	99036000
1101	Tb927.4.3620;Tb927.4.3640;Tb927.4.3630	Tb927.4.3620		protein phosphatase 1, putative	33.713	18.4	10.523	0	3	1.07788	0.0325712	0.286634		6.8	2	2	1.25762	17.518	2	0	4294500	3803400	9.2	3	3	0.86612	12.292	3	0	7500800	7201300	6.8	2	2	1.1497	3.8813	3	2	5851800	7423900
929	Tb927.2.4110	Tb927.2.4110		mitochondrial processing peptidase alpha subunit, putative,metallo-peptidase, Clan ME, Family M16	52.064	15.8	17.389	0	1	1.10362	0.0428194	0.287643		3	1	1	1.39798	NaN	1	1	1085000	1177300	4.1	1	1	0.83895	19.147	2	2	1196300	1179600	15.8	6	6	1.1461	89.322	7	4	9306200	10807000
1230	Tb927.6.1500	Tb927.6.1500		alkyl-dihydroxyacetone phosphate synthase (DHAP)	69.067	4.4	5.6041	0	1	1.08818	0.0367001	0.291389		4.4	3	3	1.05788	21.667	3	2	5296700	3765800	3.3	2	2	0.88207	21.787	2	1	4051200	3239700	4.4	3	3	1.3809	8.0437	3	1	3399100	4931900
334	Tb927.10.12370	Tb927.10.12370		gamma-glutamylcysteine synthetase (GCS)	77.467	5.2	7.7096	0	1	1.22001	0.0863639	0.291665		1.5	1	1	1.57988	NaN	1	0	2525300	1838100	3.2	2	2	0.66213	19.287	2	1	2796200	2376300	3.2	2	2	1.7359	8.5004	3	2	2879000	3802800
736	Tb927.11.2610	Tb927.11.2610		hypothetical protein, conserved	50.887	3.7	71.897	0	1	1.17682	0.07071	0.294611		3.5	1	1	1.79714	NaN	1	0	1313500	957420	3.5	1	1	0.74322	NaN	1	1	1051400	1099800	3.5	1	1	1.2202	NaN	1	1	1682100	2265500
1795	Tb927.9.8210	Tb927.9.8210		Peptide deformylase 2	42.101	9.8	14.429	0	1	1.07732	0.0323451	0.297263		9.8	3	3	1.27092	4.8791	6	5	49472000	39959000	7.1	2	2	0.85572	11.421	5	4	34141000	28806000	9.8	3	3	1.1497	4.0559	5	3	27468000	31239000
1680	Tb927.9.13490	Tb927.9.13490		aminopeptidase P, putative,metallo-peptidase, Clan MG, Family M24	54.408	2.9	3.6102	0	1	1.12275	0.0502825	0.303879		2.9	1	1	1.32219	NaN	1	1	1000800	508600	0	0	0	NaN	NaN	0	0	0	0	2.9	1	1	0.95339	NaN	1	1	786810	841040
1626	Tb927.8.890	Tb927.8.890		small GTP-binding protein Rab1, putative	22.714	57.2	32.354	0	1	1.32128	0.120993	0.305614		25	4	4	2.9366	57.531	3	0	22494000	6732500	12.5	2	2	0.58296	75.089	2	0	21022000	9253600	41.3	6	5	1.3474	22.142	6	3	13974000	20253000
149	Tb11.02.5070b;Tb927.11.7212	Tb11.02.5070b;Tb927.11.7212		hypothetical protein, conserved;hypothetical protein, conserved	32.082	6.2	3.426	0	2	1.05733	0.0242092	0.311525		3.8	1	1	0.976276	NaN	1	0	787430	749840	6.2	2	2	0.94435	4.3454	2	1	5054800	4811000	6.2	2	2	1.2821	9.9461	2	0	3167700	4427300
934	Tb927.2.4380	Tb927.2.4380		hypothetical protein, conserved	45.971	20.2	16.991	0	1	1.25777	0.0996028	0.313021		5.4	1	1	0.891266	NaN	1	0	1515400	1766300	0	0	0	NaN	NaN	0	0	0	0	12.4	3	3	1.775	168.44	3	2	3809200	18932000
168	Tb927.5.450;Tb11.v5.0222	Tb927.5.450;Tb11.v5.0222		NADH-ubiquinone oxidoreductase, mitochondrial, putative (NUBM);NADH-ubiquinone oxidoreductase, mitochondrial, putative	55.32	20.6	74.285	0	2	1.10501	0.0433664	0.314149		11.3	4	4	1.55109	38.564	4	1	7929000	7617500	11.9	4	4	0.85754	61.11	5	3	17972000	8952500	13.3	5	5	1.0144	5.8945	6	2	9097600	7984800
1117	Tb927.4.4350	Tb927.4.4350		hypothetical protein, conserved	23.321	12.8	4.9223	0	1	1.13656	0.0555942	0.317034		0	0	0	NaN	NaN	0	0	0	0	6.4	1	1	0.93276	NaN	1	1	2082000	1997800	12.8	2	2	1.3849	8.4343	2	0	2857200	3593900
1262	Tb927.6.2690	Tb927.6.2690		ubiquitin carboxyl-terminal hydrolase, putative,cysteine peptidase, Clan CA, family C19, putative	70.409	11.1	19.711	0	1	1.09063	0.0376781	0.3193		2.7	1	1	1.49651	NaN	1	0	1938800	1443000	2.7	1	1	0.92283	NaN	1	0	2133400	1764000	6.1	2	2	0.93936	35.234	2	1	1913400	1966200
325	Tb927.10.11870	Tb927.10.11870		mitochondrial RNA binding protein (MRB11870)	34.683	24.8	22.145	0	1	1.06004	0.0253226	0.319628		17.1	3	3	0.958222	26.404	3	1	5782500	6147900	15.2	3	3	0.94762	16.562	3	0	6033400	6437600	21.6	4	4	1.3118	18.871	5	2	7604100	7484300
476	Tb927.10.5120	Tb927.10.5120		KREPA6 (KREPA6)	18.09	29.9	11.476	0	1	1.04781	0.0202834	0.319985		16.5	3	3	0.888652	13.744	4	2	7078800	6035400	23.2	4	4	1.093	54.801	4	2	8101700	7953200	16.5	3	3	1.1844	17.355	3	1	4792800	5928900
1812	Tb927.9.9550	Tb927.9.9550		hypothetical protein, conserved	24.509	17.9	5.4107	0	1	1.07424	0.0311019	0.325758		12.3	2	2	1.03149	25.965	2	1	2674900	2909100	12.3	2	2	0.86818	27.792	2	0	2900300	2595300	17.9	3	3	1.3843	115.49	3	0	3491200	7887500
1277	Tb927.6.3710	Tb927.6.3710		hypothetical protein, conserved	78.289	2.1	4.506	0	1	1.19136	0.0760427	0.32637		2.1	1	1	1.99565	NaN	1	0	2011900	781420	2.1	1	1	0.63679	NaN	1	0	2142400	1215700	2.1	1	1	1.3306	NaN	1	0	603740	1204700
315	Tb927.10.11220	Tb927.10.11220		procyclic form surface phosphoprotein (PSSA-2)	46.04	12.9	17.707	0	1	1.17265	0.0691668	0.326582		4	1	1	0.978761	5.9364	2	2	2460400	3133600	6.6	2	2	0.77562	5.9802	3	2	12075000	9941200	9.9	3	3	2.1241	37.663	3	2	11049000	22493000
644	Tb927.11.13650	Tb927.11.13650	CYB5	cytochrome b5, putative (CYB5)	12.906	15.1	2.5004	0.0024301	1	1.0159	0.00684904	0.326682		0	0	0	NaN	NaN	0	0	0	0	15.1	1	1	0.98978	NaN	1	0	2842100	2532000	15.1	1	1	1.0427	NaN	1	0	2486700	2705100
677	Tb927.11.15240	Tb927.11.15240	RAB2	small GTPase, putative,ras-related protein rab-2a, putative (RAB2)	23.511	16.5	5.8242	0	1	1.0612	0.0257993	0.328039		5.2	1	1	NaN	NaN	0	0	0	0	5.2	1	1	1.1717	NaN	1	0	1850900	2065000	11.3	2	2	0.96113	NaN	1	0	1747400	1336700
879	Tb927.11.9320	Tb927.11.9320		hypothetical protein, conserved	23.715	19.4	33.907	0	1	1.05699	0.0240697	0.328881		10	2	2	1.20322	12.426	2	0	3913000	3109100	19.4	3	3	0.85372	52.753	3	2	6739800	5477900	7.6	1	1	1.1496	NaN	1	0	1528500	1863400
938	Tb927.2.470;Tb927.1.410;Tb927.4.220;Tb11.v5.0495;Tb11.v5.0800;Tb927.2.1100;Tb927.2.480	Tb927.2.470;Tb927.1.410		retrotransposon hot spot protein 4 (RHS4), putative;retrotransposon hot spot protein (RHS, pseudogene), putative	98.316	12.2	13.564	0	7	1.26535	0.102212	0.329598		4.1	3	1	2.7811	NaN	1	1	2673000	1160600	3.7	3	1	1.2846	9.1026	3	3	10393000	12720000	8.4	7	1	0.56709	22.407	2	2	15299000	7955300
1275	Tb927.6.3650	Tb927.6.3650		ADP-ribosylation factor, putative	20.072	22.4	13.324	0	1	1.12847	0.0524902	0.332746		16.4	2	2	1.12568	NaN	1	0	870680	808980	16.4	2	2	0.74459	25.873	3	2	7385700	5038300	22.4	3	3	1.7145	51.265	4	3	6283200	9190700
818	Tb927.11.5890	Tb927.11.5890		hypothetical protein, conserved	24.523	7.3	2.4218	0.0036014	1	1.05223	0.0221122	0.332993		7.3	1	1	1.24355	NaN	1	0	6149600	4707500	7.3	1	1	0.87565	NaN	1	0	4319600	4234400	7.3	1	1	1.0699	NaN	1	0	1728900	2614700
293	Tb927.10.10120	Tb927.10.10120		hypothetical protein, conserved	63.236	6.3	42.37	0	1	1.06163	0.0259749	0.334724		3.1	1	1	0.905961	2.1537	2	2	1264400	1110900	3.1	1	1	0.98152	6.2361	2	2	2121200	1905000	6.3	2	2	1.3456	91.757	2	2	696000	1221700
1646	Tb927.9.11230	Tb927.9.11230		calmodulin-like protein, putative,EF hand containing protein	15.86	13.5	2.5429	0.002442	1	1.27929	0.10697	0.335403		5.7	1	1	NaN	NaN	0	0	0	0	5.7	1	1	0.82962	NaN	1	0	1399800	1625800	5.7	1	1	1.9727	NaN	1	0	1010600	1667400
957	Tb927.3.1380	Tb927.3.1380		ATP synthase beta chain, mitochondrial precursor,ATP synthase F1, beta subunit	55.775	59.5	323.31	0	1	1.0341	0.014562	0.335785		43	15	15	1.08608	20.765	27	15	244390000	223150000	48.7	16	16	0.90376	17.667	24	11	256900000	209740000	56.5	19	19	1.1266	10.862	32	9	292960000	318960000
1533	Tb927.8.3690	Tb927.8.3690		isocitrate dehydrogenase [NADP], mitochondrial precursor, putative (IDH)	48.565	35.5	18.795	0	1	1.13973	0.0568018	0.336171		3.9	2	1	1.3117	NaN	1	0	675490	630490	10.3	4	3	0.68042	161.52	3	1	11891000	2909300	22.7	7	6	1.6588	19.373	4	2	3358900	5760400
1465	Tb927.7.7330	Tb927.7.7330		hypothetical protein, conserved	47.401	31.3	56.211	0	1	1.05862	0.0247411	0.336407		8.3	3	3	1.33577	97.704	3	1	16099000	10274000	12.4	4	4	0.94909	23.916	7	6	19876000	23186000	17.7	6	6	0.9358	13.136	6	3	13974000	14126000
379	Tb927.10.14840;Tb927.10.14830;Tb927.10.14820	Tb927.10.14840;Tb927.10.14830;Tb927.10.14820		mitochondrial carrier protein (MCP5a);mitochondrial carrier protein (MCP5b);mitochondrial carrier protein,ADP/ATP translocase 1, putative (MCP5c)	34.074	44	43.504	0	3	1.07903	0.0330317	0.336607		29	8	8	1.38729	12.364	8	3	71208000	50974000	39.7	11	11	0.81189	27.579	14	5	115480000	82381000	44	12	12	1.1154	9.4925	15	6	110730000	111200000
1079	Tb927.4.2070;Tb11.v5.0410;Tb11.v5.0881	Tb927.4.2070;Tb11.v5.0410;Tb11.v5.0881		antigenic protein, putative;antigenic protein, conserved;antigenic protein, putative	511.32	35.2	19.404	0	3	1.48775	0.17253	0.337407		7.7	1	1	3.0227	NaN	1	1	730940	330980	1.5	1	1	NaN	NaN	0	0	0	0	35.2	6	6	0.73226	19.503	7	4	13247000	8426800
798	Tb927.11.5220	Tb927.11.5220		chaperone protein DNAj, putative	84.81	15.9	18.196	0	1	1.04422	0.0187924	0.337805		1.3	1	1	1.10155	NaN	1	0	9897600	9971200	4.6	3	3	0.87731	17.73	2	0	11022000	12385000	9.9	6	6	1.1782	33.241	7	5	17618000	22321000
1393	Tb927.7.3800	Tb927.7.3800		hypothetical protein, conserved	27.332	13	2.9892	0.0012698	1	1.34414	0.128444	0.338075		13	2	2	0.790889	29.81	2	1	3962300	3840700	0	0	0	NaN	NaN	0	0	0	0	5.3	1	1	2.2844	NaN	1	1	277260	562520
1761	Tb927.9.5700	Tb927.9.5700		hypothetical protein, conserved	238.85	7.4	36.738	0	1	1.06906	0.0290028	0.339714		3.9	7	7	1.32382	27.838	8	5	11075000	10877000	2.3	4	4	0.82245	10.422	4	3	6583400	4976300	2.7	5	5	1.1222	29.015	6	3	8557300	8935000
932	Tb927.2.4230;Tb11.v5.0827	Tb927.2.4230		NUP-1 protein, putative	406.9	32.6	226.44	0	2	1.00945	0.00408512	0.34057		23.4	7	7	1.04768	19.689	9	3	39165000	38527000	24.3	9	9	0.97936	12.798	10	3	48292000	45608000	30.3	10	10	1.0025	11.726	11	3	45070000	42956000
967	Tb927.3.1820	Tb927.3.1820		mitochondrial RNA binding complex 1 subunit (MRB1820)	25.432	21.2	53.59	0	1	1.14807	0.0599675	0.343252		14.3	2	2	1.90241	118.76	2	2	6856400	1895700	6.5	1	1	0.68312	NaN	1	1	4180300	2526700	21.2	3	3	1.1644	3.9073	3	1	2985400	4128000
622	Tb927.11.12540	Tb927.11.12540		leucine-rich repeat protein (LRRP), putative	115.21	17.3	61.314	0	1	1.02904	0.0124333	0.344979		8.5	7	7	1.16375	26.604	6	1	19899000	16695000	10.4	9	9	0.98177	6.4849	9	5	21258000	27749000	12	10	10	0.95374	16.859	10	4	20072000	19072000
1302	Tb927.6.4430	Tb927.6.4430		homoserine kinase, putative (HK)	35.649	16.4	11.729	0	1	1.05592	0.0236314	0.347057		14	3	3	0.982511	48.506	2	1	2470900	1349700	9.6	2	2	0.89819	NaN	1	0	1458100	1397700	16.4	4	4	1.3341	49.616	4	3	1391100	2495500
309	Tb927.10.11050	Tb927.10.11050		hypothetical protein, conserved	35.053	27.6	27.588	0	1	1.02626	0.011257	0.347302		26.9	9	9	1.029	19.165	9	5	64650000	58452000	24	8	8	0.92833	4.656	6	1	71479000	68317000	21.8	8	8	1.1315	11.141	8	3	48960000	53943000
788	Tb927.11.4850	Tb927.11.4850		hypothetical protein, conserved	50.425	7.7	7.4655	0	1	1.34796	0.129678	0.347587		0	0	0	NaN	NaN	0	0	0	0	4.7	2	2	0.75835	NaN	1	1	1953100	1654700	2.5	1	1	2.396	NaN	1	0	823110	2171600
1340	Tb927.7.1500	Tb927.7.1500		nucleotide binding protein, putative (NBP 2)	30.73	22.5	146.69	0	1	1.01965	0.00845273	0.348071		10.7	2	2	1.06543	9.8394	3	0	15795000	14306000	10.7	2	2	0.93535	3.0143	4	2	28930000	25543000	22.5	4	4	1.0638	5.4125	3	0	15515000	16380000
418	Tb927.10.2350	Tb927.10.2350		pyruvate dehydrogenase complex E3 binding protein, putative	27.335	30.4	38.837	0	1	1.02949	0.0126231	0.348779		11.2	2	2	1.06859	23.585	2	0	2771300	2674900	4.2	1	1	0.90754	NaN	1	0	4843800	4443700	15.4	3	3	1.1251	1.6479	3	1	6226800	7006000
608	Tb927.11.11630	Tb927.11.11630		hypothetical protein, conserved	28.476	17.4	12.911	0	1	1.1207	0.0494902	0.349417		4.5	1	1	1.71571	NaN	1	0	6353000	4237200	17.4	3	3	0.71006	21.259	3	1	8260700	7197900	17.4	3	3	1.1554	30.956	3	1	5418500	6528100
784	Tb927.11.4650	Tb927.11.4650		hypothetical protein, conserved	167.85	4.9	99.47	0	1	1.11939	0.0489809	0.350147		1.7	2	2	0.709824	91.035	2	1	4374500	9880500	2.3	3	3	1.707	74.626	2	1	6505800	14979000	4.3	5	5	1.1576	29.29	5	2	12401000	11208000
1374	Tb927.7.3050	Tb927.7.3050		hypothetical protein, conserved	131.58	10	23.04	0	1	1.02248	0.00965364	0.351297		3.6	3	3	1.10372	18.479	3	1	3243300	2530200	4.4	4	4	0.92956	15.856	3	1	3838800	3770900	8.2	6	6	1.0419	17.965	5	0	4942500	5319400
227	Tb11.v5.0837;Tb927.10.2900	Tb11.v5.0837;Tb927.10.2900		importin beta-1 subunit, putative;importin beta-1 subunit, putative	63.469	5.7	63.747	0	2	1.16438	0.0660952	0.351469		5.7	2	2	1.5751	3.3387	2	2	1342000	840150	3.1	1	1	NaN	NaN	0	0	0	0	3.1	1	1	0.86076	NaN	1	1	1017300	944780
507	Tb927.10.7060	Tb927.10.7060		nucleoporin interacting component (NUP93), putative	96.511	28.7	151.65	0	1	1.06657	0.0279883	0.352984		17	12	12	1.21106	19.596	16	10	33984000	27903000	18.7	13	13	0.79385	48.026	17	10	52379000	46620000	17.1	13	13	1.262	10.301	15	8	23656000	28042000
429	Tb927.10.280	Tb927.10.280		cytochrome oxidase subunit VI (COXVI)	19.154	22.8	6.0618	0	1	1.05653	0.0238835	0.353688		12.7	2	2	1.13444	18.221	2	0	7039800	8523500	12.7	2	2	0.82541	3.1089	2	0	6180800	5670400	22.8	3	3	1.2595	11.377	3	1	9967500	10900000
1293	Tb927.6.4160	Tb927.6.4160		hypothetical protein, conserved	47.703	8	27.206	0	1	1.09754	0.0404189	0.354106		3.4	1	1	1.32538	NaN	1	1	1079900	975920	3.4	1	1	NaN	NaN	0	0	0	0	3.4	1	1	0.90886	NaN	1	1	626810	738100
1097	Tb927.4.3530	Tb927.4.3530		hypothetical protein, conserved	79.754	21	49.839	0	1	1.04807	0.0203896	0.354885		12.4	8	8	0.943307	12.785	8	5	16069000	16887000	11.3	7	7	0.93556	33.833	9	6	26739000	26183000	16.3	10	10	1.3045	25.632	13	9	26637000	30795000
1215	Tb927.5.860	Tb927.5.860		selenoprotein, putative (SelT)	28.792	7.3	2.7031	0.0012376	1	1.09181	0.0381467	0.355137		3.1	1	1	1.42331	NaN	1	0	1155600	638310	3.1	1	1	0.72908	NaN	1	0	1136000	1398800	7.3	2	2	1.2542	NaN	1	0	889720	1101400
499	Tb927.10.640	Tb927.10.640		arginine N-methyltransferase, type II (PRMT5)	86.74	6.8	6.4678	0	1	1.03495	0.0149182	0.357353		0	0	0	NaN	NaN	0	0	0	0	1	1	1	1.1116	NaN	1	0	974210	1572400	6.8	4	4	0.96358	52.762	4	3	3960700	4181500
1138	Tb927.4.970	Tb927.4.970		hypothetical protein, conserved	20.057	18.7	5.8839	0	1	1.16383	0.0658899	0.358417		18.7	2	2	0.777001	NaN	1	0	2105500	2933200	7	1	1	0.84419	25.442	2	2	3416500	2441600	7	1	1	2.4033	NaN	1	1	1735900	2376100
1162	Tb927.5.1810;Tb927.5.1830	Tb927.5.1810;Tb927.5.1830		lysosomal/endosomal membrane protein p67 (p67);lysosomal/endosomal membrane protein p67,lysosomal membrane glycoprotein	72.732	5.6	22.204	0	2	1.05662	0.0239173	0.359879		3.6	2	2	1.37962	NaN	1	1	2549100	1978400	3.6	2	2	0.92078	71.975	2	1	5379700	6434600	5.6	3	3	0.92862	30.883	5	5	17135000	19022000
380	Tb927.10.14860	Tb927.10.14860		hypothetical protein, conserved	83.434	34.8	195.49	0	1	1.02712	0.0116224	0.362544		27.2	17	17	1.09385	27.372	15	1	63865000	58296000	27.3	20	20	0.89983	17.581	21	6	110970000	111940000	25.9	18	18	1.1009	7.0788	17	1	60857000	78495000
683	Tb927.11.15820	Tb927.11.15820		superoxide dismutase, putative	36.047	28.5	221.35	0	1	1.01887	0.00812042	0.362733		18.1	4	4	1.05549	34.518	4	1	16968000	19633000	21.7	5	5	1.0781	6.0503	4	0	28968000	27159000	23.9	6	6	0.9295	18.441	6	1	19656000	24391000
1384	Tb927.7.3440;Tb927.7.3450	Tb927.7.3440;Tb927.7.3450		I/6 autoantigen;I/6 autoantigen	27.05	26.8	59.382	0	2	1.10919	0.0450072	0.363123		0	0	0	NaN	NaN	0	0	0	0	11.4	2	2	0.88486	5.1257	2	0	2756100	2601100	26.8	4	4	1.3904	30.231	6	3	5387900	9006300
905	Tb927.11.9980	Tb927.11.9980		2-oxoglutarate dehydrogenase E1 component, putative	112.95	52.5	323.31	0	1	1.0279	0.0119504	0.363241		34.8	30	30	1.12994	11.782	39	12	460530000	354150000	44.9	37	37	0.89996	11.719	44	14	646400000	485060000	46.3	38	38	1.068	13.031	54	21	498830000	526750000
808	Tb927.11.5510	Tb927.11.5510		dynein light chain p28, axonemal, putative	27.371	17.4	7.9527	0	1	1.04204	0.0178825	0.364598		4.7	1	1	1.19291	NaN	1	0	2728100	1908500	13.6	3	3	0.8503	NaN	1	1	3432100	3176000	7.2	2	2	1.1155	52.627	2	1	1675000	2651000
1463	Tb927.7.7230	Tb927.7.7230		nitroreductase (NTR)	35.522	10.3	3.2993	0	1	1.03694	0.0157534	0.364787		2.2	1	1	1.18914	NaN	1	0	4376800	2840700	2.2	1	1	0.87212	NaN	1	0	2555300	2385200	5.9	2	2	1.0751	11.048	2	1	2163400	2677700
1522	Tb927.8.3040	Tb927.8.3040		hypothetical protein, conserved	22.299	22.3	14.785	0	1	1.0462	0.0196161	0.366407		10.4	2	2	1.25345	12.561	2	0	5662800	4818300	17.8	2	2	0.84457	NaN	1	0	3377100	3667300	5.9	1	1	1.0817	NaN	1	0	2335800	2434700
762	Tb927.11.3790	Tb927.11.3790		hypothetical protein, conserved	32.372	10.3	5.4656	0	1	1.1112	0.0457916	0.367202		3.4	1	1	1.40964	34.862	2	2	4186400	2435100	3.4	1	1	NaN	NaN	0	0	0	0	3.4	1	1	0.87594	12.375	2	2	1953600	2003000
1249	Tb927.6.2320;Tb927.6.2260	Tb927.6.2320;Tb927.6.2260		hypothetical protein, conserved;hypothetical protein, conserved	20.146	27.7	12.682	0	2	1.08937	0.0371753	0.368775		0	0	0	NaN	NaN	0	0	0	0	6.9	1	1	0.89571	NaN	1	0	1250400	848400	15.4	2	2	1.3249	43.217	2	0	2479100	3030600
922	Tb927.2.3440;Tb927.2.3460	Tb927.2.3440;Tb927.2.3460		D-alanyl-glycyl endopeptidase-like protein,cysteine peptidase, Clan CA, family C51, putative;D-alanyl-glycyl endopeptidase-like protein,cysteine peptidase, Clan CA, family C51, putative	30.002	9.2	18.175	0	2	1.12506	0.051176	0.370748		0	0	0	NaN	NaN	0	0	0	0	3.3	1	1	0.85536	NaN	1	1	2142200	1728600	3.3	1	1	1.4798	9.6754	2	2	2579300	3754700
959	Tb927.3.1530;Tb927.3.1450	Tb927.3.1530;Tb927.3.1450		hypothetical protein, conserved;hypothetical protein, conserved	46.556	17.3	62.849	0	2	1.08228	0.0343414	0.372259		7.5	2	2	1.44477	13.419	2	2	3893100	3728000	10.8	3	3	1.2244	24.025	8	6	16429000	19759000	10.1	3	3	0.71664	52.392	5	4	24586000	11028000
880	Tb927.11.9350	Tb927.11.9350		phosphonopyruvate decarboxylase-like protein, putative	42.313	14.1	7.9015	0	1	1.14017	0.0569679	0.373201		8.8	3	3	1.64026	8.7268	2	1	9943600	6130200	3	1	1	0.56196	NaN	1	0	835430	486320	8.1	3	3	1.608	12.626	3	2	4982400	7625700
576	Tb927.11.10150	Tb927.11.10150		hypothetical protein, conserved	137.64	7.4	14.419	0	1	1.1296	0.0529259	0.373964		1.4	1	1	0.588616	NaN	1	1	975440	1003000	0.7	1	1	1.4185	NaN	1	0	481730	909330	6.4	6	6	1.7263	72.731	4	2	2044000	3487900
976	Tb927.3.2130	Tb927.3.2130		hypothetical protein, conserved	81.531	11.7	22.332	0	1	1.09524	0.0395078	0.37546		7.5	5	5	1.79814	69.582	3	1	5253800	2556300	6.3	3	3	0.80692	62.348	3	2	6735700	3180600	5.6	3	3	0.90546	39.435	2	0	1872400	1927000
912	Tb927.2.2210	Tb927.2.2210		hypothetical protein, conserved	113.45	11.1	45.786	0	1	1.03901	0.0166183	0.377037		5.5	3	3	0.945716	5.2996	2	0	2177500	2021500	0	0	0	NaN	NaN	0	0	0	0	6.4	3	3	1.1415	NaN	1	0	1542300	1467100
1512	Tb927.8.2670	Tb927.8.2670		hypothetical protein, conserved	49.125	14	31.628	0	1	1.03574	0.0152519	0.377439		9.3	3	3	1.25313	17.48	2	0	5746900	4175000	14	4	4	0.98143	28.533	3	0	8187800	6684400	9.3	3	3	0.90344	0.8674	2	0	3011400	3021200
532	Tb927.10.8090	Tb927.10.8090		hypothetical protein, conserved	17.195	24.4	8.007	0	1	1.10471	0.0432482	0.377633		7.1	1	1	1.32696	NaN	1	0	1216900	930140	13.5	2	2	0.63862	55.313	2	1	6233200	4010600	7.1	1	1	1.5909	NaN	1	1	884130	1298400
212	Tb927.7.2570;Tb11.v5.0611	Tb927.7.2570;Tb11.v5.0611		guide RNA associated protein, GAP2;hypothetical protein, conserved	52.545	49.5	209.2	0	2	1.03435	0.0146655	0.378002		30.7	12	12	1.17073	18.929	11	1	69799000	59045000	40	13	13	0.85837	12.971	13	2	87738000	81778000	39.7	12	12	1.1012	7.025	14	5	70331000	79640000
599	Tb927.6.720;Tb927.11.11230	Tb927.6.720;Tb927.11.11230		40S ribosomal protein L14, putative;60S ribosomal protein L14, putative	21.443	6.3	3.0172	0.0012763	2	1.23851	0.0929006	0.378085		0	0	0	NaN	NaN	0	0	0	0	6.3	1	1	0.72832	NaN	1	0	3360400	2269300	6.3	1	1	2.1061	NaN	1	1	1649300	2314500
768	Tb927.11.3920	Tb927.11.3920		hypothetical protein, conserved	74.746	26.2	111.97	0	1	1.03575	0.0152564	0.380627		18.6	12	12	1.16955	7.5958	13	5	33776000	39040000	17.5	11	11	0.84751	16.341	11	5	27632000	27227000	17.8	13	13	1.121	20.702	13	2	25385000	26576000
1724	Tb927.9.2910	Tb927.9.2910		hypothetical protein, conserved	19.339	8.3	5.7165	0	1	1.32737	0.122993	0.386396		8.3	1	1	2.83696	NaN	1	1	3677400	1463500	0	0	0	NaN	NaN	0	0	0	0	8.3	1	1	0.62106	130.29	2	2	4300400	2023000
777	Tb927.11.4280	Tb927.11.4280		hypothetical protein, conserved	156.27	7.5	41.852	0	1	1.07855	0.0328411	0.388051		3.3	3	3	0.909008	7.5722	2	1	2864900	2708400	1.8	2	2	0.80749	NaN	1	0	1767300	1310500	4.7	5	5	1.7093	50.981	3	2	3156700	5163400
800	Tb927.11.5290	Tb927.11.5290		mitochondrial carrier protein (MCP9)	29.883	8.2	5.7654	0	1	1.08685	0.0361715	0.388719		0	0	0	NaN	NaN	0	0	0	0	5.3	1	1	0.86488	NaN	1	0	726880	935200	8.2	2	2	1.3658	4.8117	2	0	1748800	2466400
1216	Tb927.5.890;Tb927.5.910;Tb927.5.900;Tb11.v5.0558;Tb927.5.880;Tb11.v5.0559	Tb927.5.890;Tb927.5.910;Tb927.5.900;Tb11.v5.0558		oligosaccharyl transferase subunit, putative;oligosaccharyl transferase subunit, putative;oligosaccharyl transferase subunit, putative;oligosaccharyl transferase subunit, putative	89.347	4.6	17.099	0	6	1.02522	0.0108158	0.390199		1.4	1	1	1.19463	8.4614	2	2	3184300	3377800	3.7	2	2	0.92293	14.555	2	0	4246800	4246200	4.6	3	3	0.97734	37.578	3	0	6073600	5628500
764	Tb927.11.3850	Tb927.11.3850		AMP deaminase, putative	175.55	3.1	4.0785	0	1	1.03996	0.0170185	0.394864		0.4	1	1	1.18965	NaN	1	0	43940000	35189000	1.2	2	2	0.80381	37.879	2	0	19380000	20815000	1.2	2	2	1.1762	5.8374	2	0	16419000	18218000
1089	Tb927.4.2530	Tb927.4.2530		hypothetical protein, conserved	16.835	24.1	8.9658	0	1	1.09249	0.038416	0.395012		0	0	0	NaN	NaN	0	0	0	0	7	1	1	0.84372	NaN	1	1	3135100	2246800	24.1	3	3	1.4146	25.301	4	4	7621900	8526300
1055	Tb927.3.910	Tb927.3.910		gamma-tubulin,tubulin gamma chain	50.119	11.9	17.078	0	1	1.11163	0.0459586	0.395093		1.6	1	1	0.5546	NaN	1	0	1032400	1678000	7.6	3	3	1.6488	50.852	3	1	3494400	5656200	7.6	3	3	1.5022	49.359	4	2	3133100	5864100
618	Tb927.11.12320	Tb927.11.12320		hypothetical protein, conserved	95.341	3.4	5.98	0	1	1.1907	0.0758021	0.395761		1.6	1	1	0.712301	NaN	1	1	331600	380090	0	0	0	NaN	NaN	0	0	0	0	1.7	1	1	1.9904	NaN	1	1	665250	827540
1040	Tb927.3.5240	Tb927.3.5240		hypothetical protein, conserved	66.655	8.3	3.1003	0.00064599	1	1.04625	0.0196372	0.395939		0	0	0	NaN	NaN	0	0	0	0	2.9	1	1	0.91564	NaN	1	1	611630	592000	5.3	2	2	1.1955	NaN	1	0	1092500	1384300
1148	Tb927.5.1370	Tb927.5.1370		cyclophilin-type peptidyl-prolyl cis-trans isomerase, putative,PPIase, putative,rotamase, putative,cyclosporin A-binding protein, putative,peptidyl-prolyl cis-trans isomerase, putative (PPIase)	25.562	32.9	31.679	0	1	1.0279	0.0119524	0.396138		17.7	3	3	1.21966	17.829	5	4	5425900	4919300	16.9	3	3	0.99901	24.455	4	0	5209700	5692000	19	3	3	0.89135	52.853	4	3	2551100	3028300
889	Tb927.11.9640	Tb927.11.9640		glycyl-tRNA synthetase, putative	70.175	5.9	5.8824	0	1	1.07846	0.032806	0.398342		2.1	1	1	0.649941	33.9	2	2	1193700	1391800	2.1	1	1	1.2844	NaN	1	1	1018400	1218800	4.5	2	2	1.5026	19.685	2	1	1475900	2496800
737	Tb927.11.2620	Tb927.11.2620		hypothetical protein, conserved	68.718	8.1	8.501	0	1	1.04335	0.0184307	0.399375		4	2	2	1.29106	NaN	1	0	1543900	1854700	3.4	2	2	0.78885	39.391	3	2	3485400	3820000	3.4	2	2	1.1152	9.4781	2	1	1520500	2399900
1301	Tb927.6.4460;Tb927.6.4410	Tb927.6.4460;Tb927.6.4410		S-adenosylmethionine decarboxylase (AdoMetDC);S-adenosylmethionine decarboxylase (AdoMetDC)	41.748	7.8	11.164	0	2	1.11572	0.0475535	0.399532		7.8	2	2	1.02703	NaN	1	1	1995100	1932300	7.8	2	2	0.60718	26.885	2	1	5109100	3036200	7.8	2	2	2.2272	130.93	2	1	1998400	4466600
505	Tb927.10.6850	Tb927.10.6850		mitochondrial RNA binding complex 1 subunit,mitochondrial edited mRNA stability factor 1 subunit,kinteoplast poly(A) polymerase complex 1 subunit	36.918	8.1	7.924	0	1	1.11121	0.0457971	0.39956		3.8	1	1	2.17775	NaN	1	1	1895200	975130	3.8	1	1	0.625	4.4791	2	2	4060100	2022200	3.8	1	1	1.0081	NaN	1	0	1670200	1814100
1212	Tb927.5.570	Tb927.5.570		hypothetical protein, conserved	233.39	10.1	53.104	0	1	1.04159	0.0176957	0.399654		3.2	6	6	1.26513	17.193	8	6	20950000	17760000	5.5	9	9	0.79255	13.713	8	4	22335000	16970000	8.1	13	13	1.127	20.582	18	7	24790000	29704000
1817	Tb927.9.9700	Tb927.9.9700		hypothetical protein, conserved	51.819	5.2	10.265	0	1	1.05656	0.0238945	0.401369		2	1	1	1.33227	14.05	2	2	3222200	2377100	3.3	1	1	0.7197	0.38553	2	2	3333500	2492000	5.2	2	2	1.2301	27.951	2	0	3243600	2930900
1118	Tb927.8.7980;Tb927.4.4380	Tb927.8.7980;Tb927.4.4380		vacuolar-type proton translocating pyrophosphatase 1 (TVP1);vacuolar-type proton translocating pyrophosphatase 1, putative (PPase1)	86.003	18.9	50.756	0	2	1.02517	0.0107975	0.402433		3.1	2	2	1.02571	136.3	2	1	6236600	18635000	6.9	4	4	0.87946	44.318	4	1	11018000	11961000	15	10	10	1.1944	9.5445	11	6	34396000	48041000
843	Tb927.11.6870	Tb927.11.6870		14-3-3 protein	29.196	7.1	2.6218	0.001233	1	1.65355	0.218418	0.40365		3.2	1	1	38.046	NaN	1	1	36034000	1126100	7.1	2	2	0.071769	363.31	2	1	165950000	1939400	7.1	2	2	1.6558	11.404	2	1	1439500	2013300
1808	Tb927.9.9080	Tb927.9.9080		hypothetical protein, conserved	28.704	5.1	15.877	0	1	1.01441	0.0062136	0.404278		5.1	1	1	0.949668	NaN	1	0	2241900	1655800	5.1	1	1	1.1237	NaN	1	0	2262900	2013900	5.1	1	1	0.97818	NaN	1	0	3515300	3797400
204	Tb927.10.10980;Tb927.10.10970;Tb927.10.10960;Tb927.10.10950;Tb927.10.10940;Tb927.10.10920;Tb927.10.10910;Tb927.10.10900;Tb927.10.10890;Tb11.v5.0543;Tb927.10.10930	Tb927.10.10980;Tb927.10.10970;Tb927.10.10960;Tb927.10.10950;Tb927.10.10940;Tb927.10.10920;Tb927.10.10910;Tb927.10.10900;Tb927.10.10890;Tb11.v5.0543;Tb927.10.10930		heat shock protein 83,heat shock protein;heat shock protein, putative;heat shock protein, putative;heat shock protein, putative;heat shock protein, putative;heat shock protein, putative;heat shock protein, putative;heat shock protein, putative;heat	80.793	16.9	101.29	0	11	1.19308	0.0766685	0.404949		3	2	2	3.0909	78.486	2	1	25957000	6129100	8.4	5	5	0.34905	118.75	7	5	94262000	20439000	14.3	9	9	1.5741	8.4316	11	5	20700000	31896000
314	Tb927.10.11190	Tb927.10.11190		hypothetical protein, conserved	52.561	7.6	14.273	0	1	1.07658	0.0320463	0.405399		4.3	2	2	1.28833	8.6519	3	2	6647600	6247200	7.6	3	3	0.63224	10.375	3	2	6267900	4053600	7.6	3	3	1.5319	19.544	3	0	4190200	5067800
1398	Tb927.7.3910	Tb927.7.3910		hypothetical protein, conserved	57.602	12.5	30.522	0	1	1.02571	0.0110252	0.410177		7.9	3	3	1.07798	10.825	4	3	8460500	7682400	8.9	3	3	0.84858	25.803	4	2	11235000	11992000	10.9	4	4	1.1797	26.5	5	2	9645600	10825000
159	Tb11.1420;Tb11.1370;Tb927.11.1850	Tb11.1420;Tb11.1370;Tb927.11.1850		hypothetical protein,chrXI additional, unordered contigs;hypothetical protein, conserved;hypothetical protein, conserved	50.917	13.4	12.158	0	3	1.02248	0.00965296	0.411126		0	0	0	NaN	NaN	0	0	0	0	2	1	1	1.1049	NaN	1	0	230280	279690	9.1	3	3	0.9462	117.04	3	1	3642500	2421700
1156	Tb927.5.1630	Tb927.5.1630		hypothetical protein, conserved	17.683	27.7	13.441	0	1	1.14459	0.0586513	0.411379		6.9	1	1	2.64922	NaN	1	0	3822100	1758600	6.9	1	1	0.4291	NaN	1	0	4934800	2741400	27.7	4	4	1.3191	13.36	4	2	6661100	9294700
1683	Tb927.9.13580	Tb927.9.13580		hypothetical protein, conserved	48.929	19	18.72	0	1	1.06975	0.0292817	0.412271		10.7	4	4	1.43039	23.092	4	2	11241000	8098500	5.2	2	2	0.62694	40.15	2	1	5246400	4492600	13.7	5	5	1.3651	20.61	4	1	7362300	7934300
1705	Tb927.9.1530	Tb927.9.1530		hypothetical protein, conserved	81.612	14.3	31.999	0	1	1.05913	0.0249509	0.412383		3.5	2	2	1.31862	NaN	1	0	365620	350110	3.1	2	2	0.67105	36.516	2	1	2572900	1854400	4	2	2	1.3427	5.5784	2	2	2070700	2338800
1631	Tb927.9.10310	Tb927.9.10310		mitochondrial carrier protein (MCP11)	34.295	38.5	32.341	0	1	1.02653	0.0113708	0.413254		10.7	3	3	1.04699	6.9066	3	1	12348000	10593000	14.8	3	3	0.84797	12.408	3	1	12642000	12117000	38.5	9	9	1.2184	27.048	12	7	53400000	56550000
447	Tb927.10.3650	Tb927.10.3650		NADH-dependent fumarate reductase, putative	133.53	20.5	67.271	0	1	1.02728	0.0116903	0.413456		8.6	10	7	1.20038	30.728	6	2	17887000	14987000	11	11	8	0.83415	27.966	7	2	17633000	13762000	11.6	12	9	1.0827	19.631	8	2	10875000	13181000
1048	Tb927.3.5650	Tb927.3.5650		protein kinase, putative,serine/threonine protein kinase, putative	103.57	13	41.853	0	1	1.01151	0.00497009	0.416968		8.3	7	7	1.09803	2.7459	6	3	8231900	8407300	7.3	6	6	0.9297	12.866	5	1	11029000	11829000	8.6	7	7	1.0138	20.34	6	2	9282600	8936000
260	Tb927.1.2730	Tb927.1.2730		hypothetical protein, conserved	38.735	27.7	43.264	0	1	1.01747	0.00752192	0.41795		13	3	3	1.16647	51.048	4	3	10618000	13902000	16.7	4	4	0.90622	12.674	4	2	10674000	10766000	15.5	4	4	0.99646	24.391	4	2	9251600	8461200
805	Tb927.11.5490	Tb927.11.5490		synaptojanin (N-terminal domain), putative	174.36	1.8	4.0935	0	1	1.11017	0.0453914	0.419803		1	1	1	NaN	NaN	0	0	0	4418000	0.8	1	1	0.7397	13.169	2	2	1630200	1235600	0.8	1	1	1.6662	NaN	1	1	320030	638070
1687	Tb927.9.1380	Tb927.9.1380		hypothetical protein, conserved	42.439	19	22.432	0	1	1.02596	0.0111284	0.420742		12.7	4	4	0.848608	25.418	7	6	11337000	14373000	15.6	5	5	1.0148	15.23	6	3	13499000	14937000	16.1	5	5	1.254	17.813	6	5	14173000	19371000
844	Tb927.11.6930	Tb927.11.6930		hypothetical protein, conserved	25.444	16.4	5.147	0	1	1.04636	0.0196823	0.421009		0	0	0	NaN	NaN	0	0	0	0	4.3	1	1	0.87499	NaN	1	0	1340300	2210700	16.4	2	2	1.2513	2.394	2	1	1571700	2228500
1207	Tb927.5.4260;Tb927.5.4250;Tb927.5.4240;Tb927.5.4230;Tb927.5.4220;Tb927.5.4210;Tb927.5.4200;Tb927.5.4190;Tb927.5.4180;Tb927.5.4170;Tb927.2.2670	Tb927.5.4260;Tb927.5.4250;Tb927.5.4240;Tb927.5.4230;Tb927.5.4220;Tb927.5.4210;Tb927.5.4200;Tb927.5.4190;Tb927.5.4180;Tb927.5.4170		histone H4, putative;histone H4, putative;histone H4, putative;histone H4, putative;histone H4, putative;histone H4, putative;histone H4, putative;histone H4, putative;histone H4, putative;histone H4, putative	11.142	32	10.647	0	11	1.09168	0.0380959	0.422796		22	2	2	2.10097	77.339	2	2	10245000	3868200	12	1	1	0.53347	NaN	1	0	1463300	1030100	12	1	1	1.1608	NaN	1	0	2886100	2906700
550	Tb927.10.8980	Tb927.10.8980		hypothetical protein, conserved	17.598	15.4	4.9472	0	1	1.07531	0.0315339	0.423399		7.1	1	1	1.44555	NaN	1	0	2428900	2299100	8.3	1	1	NaN	NaN	0	0	0	0	7.1	1	1	0.7999	NaN	1	0	1257100	1433300
373	Tb927.10.1450	Tb927.10.1450		hypothetical protein, conserved	329.64	29.9	40.815	0	1	1.2365	0.0921943	0.423462		13.9	3	3	6.43459	141.99	3	3	11194000	4043400	21.1	3	3	0.22452	93.525	3	2	24606000	6187100	21.1	3	3	1.3086	16.315	5	4	9410000	10012000
1054	Tb927.3.860	Tb927.3.860		acyl carrier protein,acyl carrier protein, mitochondrial precursor, putative (ACP)	16.531	21.6	57.276	0	1	1.01386	0.00597995	0.42877		21.6	2	2	1.10252	12.539	4	2	15191000	14200000	21.6	3	3	1.0659	32.348	7	3	52698000	54601000	21.6	3	3	0.88682	22.922	6	2	30962000	31583000
782	Tb927.11.450	Tb927.11.450		hypothetical protein, conserved	90.205	13	13.295	0	1	1.0439	0.0186572	0.429065		5.8	3	3	0.759301	18.848	2	2	2474900	3217300	5.8	3	3	1.5598	52.912	3	1	5007200	6146000	3.8	3	3	0.96048	24.044	4	3	4371400	4084200
913	Tb927.2.2220	Tb927.2.2220		hypothetical protein, conserved	34.219	11.5	5.9975	0	1	1.06132	0.0258466	0.429762		4.5	1	1	1.34412	NaN	1	0	1831000	996690	4.5	1	1	1.5108	NaN	1	0	1685000	2228100	4.5	1	1	0.5887	NaN	1	0	2615600	1212400
1759	Tb927.9.5680	Tb927.9.5680		inositol/phosphatidylinositol phosphatase, putative	87.964	3.4	5.0319	0	1	1.02206	0.00947565	0.429782		1.7	1	1	0.9273	NaN	1	0	2436300	3118800	3.4	2	2	1.1265	NaN	1	1	1667500	2031400	1.8	1	1	NaN	NaN	0	0	0	0
615	Tb927.11.12170	Tb927.11.12170		hypothetical protein, conserved	68.589	2.7	1.9953	0.0085227	1	2.68625	0.429147	0.430669		2.7	1	1	233.443	NaN	1	1	228180000	1229800	2.7	1	1	0.030911	NaN	1	1	301120000	8998700	0	0	0	NaN	NaN	0	0	0	0
1009	Tb927.3.3850	Tb927.3.3850		hypothetical protein, conserved	146.55	3.6	12.22	0	1	1.05795	0.0244656	0.431232		1	1	1	1.63765	NaN	1	1	921510	582010	0.9	1	1	0.61621	NaN	1	1	952670	627630	2.7	3	3	1.1734	12.453	4	2	14812000	18532000
1648	Tb927.9.11280	Tb927.9.11280		unspecified product	35.601	7.5	4.3897	0	1	1.02806	0.0120179	0.43186		3.9	1	1	1.09826	NaN	1	0	736170	806780	3.9	1	1	0.78271	NaN	1	0	481300	346250	3.9	1	1	1.264	NaN	1	1	392270	479400
928	Tb927.2.4090	Tb927.2.4090		hypothetical protein, conserved	29.38	6.3	8.6611	0	1	1.02638	0.0113064	0.432263		0	0	0	NaN	NaN	0	0	0	0	6.3	1	1	0.90987	NaN	1	0	944740	810530	6.3	1	1	1.1578	NaN	1	0	852000	1080600
559	Tb927.10.9810	Tb927.10.9810		hypothetical protein, conserved	33.886	20.3	22.493	0	1	1.06685	0.0281041	0.433602		4.7	1	1	1.44835	NaN	1	1	1241100	994370	4.3	1	1	NaN	NaN	0	0	0	0	8.3	2	2	0.78584	13.604	2	2	2314200	1616600
1469	Tb927.7.7460	Tb927.7.7460		hypothetical protein, conserved	22.358	9.4	5.4798	0	1	1.03989	0.0169868	0.4353		0	0	0	NaN	NaN	0	0	0	0	4.2	1	1	0.86014	NaN	1	1	1831900	1535400	4.2	1	1	1.2572	NaN	1	0	1218000	1525700
962	Tb927.3.1630	Tb927.3.1630		casein kinase 1, putative (CK1)	45.179	5.5	2.3134	0.0041396	1	1.09986	0.0413368	0.437305		0	0	0	NaN	NaN	0	0	0	0	3.5	1	1	0.68263	NaN	1	0	3369000	1638100	5.5	2	2	1.7721	38.936	2	0	1367000	2488200
956	Tb927.3.1320	Tb927.3.1320		hypothetical protein, conserved	124.78	1	2.5695	0.0018394	1	1.11123	0.0458054	0.437587		1	1	1	0.653424	NaN	1	1	910050	1266600	1	1	1	1.8898	NaN	1	1	480210	915490	0	0	0	NaN	NaN	0	0	0	0
975	Tb927.3.2110;Tb927.10.8050;Tb927.4.820;Tb11.v5.0513;Tb927.10.14270	Tb927.3.2110		TFIIF-stimulated CTD phosphatase, putative	47.205	10.9	12.584	0	5	1.02204	0.00946898	0.440093		3.8	1	1	1.30979	3.2004	2	2	1683700	1448400	6.6	2	2	0.85623	15.699	2	0	61019000	47157000	6.4	2	2	0.95195	27.878	4	3	2843500	2623600
483	Tb927.10.5540	Tb927.10.5540		hypothetical protein, conserved	30.445	27.3	19.549	0	1	1.01031	0.00445404	0.441754		20.3	4	4	1.093	18.584	7	2	16899000	15245000	23.2	5	5	0.89431	28.538	6	1	26228000	25059000	18.1	4	4	1.055	10.607	6	3	18105000	20819000
1324	Tb927.6.840	Tb927.6.840		hypothetical protein, conserved	38.157	7.1	7.0632	0	1	1.04713	0.0199997	0.442235		7.1	2	2	1.8314	3.8715	3	3	9597600	4711400	4	1	1	0.81403	NaN	1	1	3244900	2854800	7.1	2	2	0.77015	11.42	4	3	8319400	6346200
338	Tb927.10.1260	Tb927.10.1260		aspartyl-tRNA synthetase, putative	60.842	14.4	13.442	0	1	1.02308	0.00990778	0.444993		5.4	3	3	0.910996	12.258	4	2	4380000	5481900	6.7	4	4	0.86007	13.75	3	0	5324300	3938900	9.1	4	4	1.3667	18.018	4	1	3930600	4205300
633	Tb927.11.1320	Tb927.11.1320		NADH-ubiquinone oxidoreductase 20 kDa subunit, mitochondrial precursor,NDUFS7 subunit (NDHK)	23.077	6.9	4.6008	0	1	1.02149	0.00923507	0.445554		6.9	1	1	1.30007	NaN	1	0	1890600	1712700	6.9	1	1	0.80822	NaN	1	0	2022200	1273100	6.9	1	1	1.0144	NaN	1	0	777380	988300
431	Tb927.10.2810	Tb927.10.2810		hypothetical protein, conserved	38.589	15.7	25.493	0	1	1.08499	0.0354263	0.446159		3.6	1	1	0.458842	3.8562	2	2	14112000	43074000	15.7	5	5	0.96897	24.569	5	4	19959000	18714000	8	3	3	2.8728	61.695	3	3	12706000	45627000
1544	Tb927.8.4620	Tb927.8.4620		small GTP-binding protein Rab7, putative (Trab7)	24.741	15.1	7.1739	0	1	1.0146	0.00629581	0.448929		5	1	1	1.10968	NaN	1	0	2676900	2846300	10.5	2	2	0.92767	27.699	2	0	5686700	3939900	0	0	0	NaN	NaN	0	0	0	0
1689	Tb927.9.13990	Tb927.9.13990		RNA-binding protein, putative (DRBD2)	34.618	11.5	9.6609	0	1	1.06664	0.0280184	0.451847		0	0	0	NaN	NaN	0	0	0	0	5.2	1	1	0.69859	NaN	1	0	2427500	1496000	2.6	1	1	1.6286	NaN	1	0	1319200	2271600
752	Tb927.11.3300	Tb927.11.3300		hypothetical protein, conserved	107.86	1.9	3.1019	0.00064641	1	1.34529	0.128816	0.459511		0.8	1	1	9.26698	NaN	1	1	41798000	6225800	0.8	1	1	0.0081027	NaN	1	1	440100000	981840	0.8	1	1	32.425	NaN	1	1	225830	3295300
754	Tb927.11.3350	Tb927.11.3350		phospholipid-transporting ATPase 1-like protein, putative	126.55	1	2.1043	0.0051933	1	1.71319	0.233806	0.460588		1	1	1	129.559	NaN	1	1	27604000	275520	1	1	1	0.022654	NaN	1	1	113890000	1883900	0	0	0	NaN	NaN	0	0	0	0
1260	Tb927.6.2630	Tb927.6.2630		hypothetical protein, conserved	48.676	11.2	10.512	0	1	1.02213	0.00950575	0.460818		5.5	2	2	0.818599	22.504	2	2	3257800	3630600	5.5	2	2	0.8618	44.797	2	1	4469300	3743300	5.9	2	2	1.5137	22.86	2	0	1966700	3162500
1067	Tb927.4.1420	Tb927.4.1420		hypothetical protein, conserved	15.664	10.4	3.2849	0	1	1.0135	0.0058237	0.461529		10.4	1	1	1.19315	2.0414	3	3	14628000	12540000	10.4	1	1	0.79668	NaN	1	0	5836100	5004500	10.4	1	1	1.0952	NaN	1	0	2569700	2030900
860	Tb927.11.8090	Tb927.11.8090		protein phosphatase 1, putative	34.443	14.9	30.176	0	1	1.0358	0.0152774	0.461654		4.3	1	1	0.774593	NaN	1	1	1041200	977140	5	1	1	NaN	NaN	0	0	0	0	9.9	2	2	1.3851	21.56	2	1	1227900	1560200
1250	Tb927.6.2360;Tb927.6.2300	Tb927.6.2360;Tb927.6.2300		adenosine kinase, putative;adenosine kinase, putative	37.958	9.3	3.2471	0	2	1.04279	0.0181977	0.462088		0	0	0	NaN	NaN	0	0	0	0	6.4	1	1	0.73474	NaN	1	0	1104500	882480	2.9	1	1	1.48	NaN	1	0	1135400	2283900
248	Tb927.1.1580	Tb927.1.1580		cytochrome c oxidase assembly factor, putative,electron transport protein SCO1/2, putative	33.578	23.3	18.374	0	1	1.00908	0.0039272	0.465412		11	3	3	1.11552	26.463	2	0	3854300	3135800	11	3	3	0.83934	33.457	3	2	4885100	4308400	14.6	4	4	1.0974	19.863	4	0	8380900	10391000
950	Tb927.3.1020	Tb927.3.1020		hypothetical protein, conserved	54.34	16.2	25.802	0	1	1.0079	0.00341813	0.465743		9.7	4	4	1.17018	11.654	4	2	5250800	4847400	2.6	1	1	0.98795	NaN	1	0	1790700	1732700	8.9	4	4	0.88566	10.949	5	2	5423000	4933400
1416	Tb927.7.4470	Tb927.7.4470		hypothetical protein, conserved	22.398	5.2	2.2398	0.0046948	1	1.02155	0.00925811	0.467047		0	0	0	NaN	NaN	0	0	0	0	5.2	1	1	0.83205	NaN	1	1	6961100	6611600	5.2	1	1	1.2542	NaN	1	1	6631300	7445600
551	Tb927.10.900	Tb927.10.900		hypothetical protein, conserved	19.158	32.7	93.513	0	1	1.01708	0.00735533	0.469707		20.5	2	2	0.708868	87.093	2	1	4928400	5899900	26.9	3	3	1.0613	25.927	3	0	7458500	9224900	32.7	4	4	1.3985	20.268	5	4	8355200	9889000
195	Tb927.11.2720;Tb11.v5.0482	Tb927.11.2720;Tb11.v5.0482		hypothetical protein, conserved;hypothetical protein, conserved	48.078	4.4	4.2749	0	2	1.00508	0.00220116	0.47203		2.6	1	1	NaN	NaN	0	0	0	0	2.6	1	1	1.0646	NaN	1	0	1584600	1334400	2.6	1	1	0.94889	NaN	1	0	934570	904490
1174	Tb927.5.2560	Tb927.5.2560		hypothetical protein, conserved	8.7229	17.8	3.2293	0	1	1.01736	0.00747629	0.472063		0	0	0	NaN	NaN	0	0	0	0	17.8	1	1	0.83659	NaN	1	0	2288200	2285300	17.8	1	1	1.2372	NaN	1	0	1806800	2167500
589	Tb927.11.10780	Tb927.11.10780		hypothetical protein, conserved	30.902	7.9	6.6679	0	1	1.01746	0.00751536	0.474049		7.9	2	2	0.815528	98.081	2	1	5243200	7269400	2.5	1	1	0.79289	NaN	1	0	2440700	2103500	5.4	1	1	1.6289	20.757	2	2	1293100	2619300
407	Tb927.10.1930	Tb927.10.1930		hypothetical protein, conserved	74.392	3.1	3.8327	0	1	1.05062	0.0214472	0.475201		0	0	0	NaN	NaN	0	0	0	0	2	1	1	0.5581	NaN	1	0	1712300	1160600	2	1	1	1.9778	NaN	1	0	518530	937680
443	Tb927.10.3480	Tb927.10.3480		hypothetical protein, conserved	76.27	2.8	20.769	0	1	1.02178	0.00935588	0.475266		2.8	1	1	1.4386	NaN	1	0	1729500	1341500	2.8	1	1	1.3407	9.7627	2	2	2296500	3477300	2.8	1	1	0.55309	NaN	1	0	910630	1192200
1095	Tb927.4.3160	Tb927.4.3160		dihydroxyacetone phosphate acyltransferase, putative (DAT)	137.14	18.1	46.554	0	1	1.00474	0.00205507	0.477239		14.7	13	13	1.08631	12.795	13	2	31927000	31136000	11	11	11	0.8676	27.224	10	1	30185000	26015000	9.7	9	9	1.0762	21.83	10	3	15345000	15958000
1007	Tb927.3.3660	Tb927.3.3660		hypothetical protein, conserved	29.594	31.1	64.736	0	1	1.007	0.00302758	0.479858		12.5	3	3	1.22045	22.334	4	1	35301000	27410000	31.1	6	6	0.8025	7.055	6	3	35532000	32844000	31.1	6	6	1.0426	8.8269	8	3	28030000	27152000
1796	Tb927.9.8290	Tb927.9.8290		hypothetical protein, conserved	25.114	14.2	4.9041	0	1	1.00742	0.00321133	0.480822		0	0	0	NaN	NaN	0	0	0	0	6	1	1	0.8912	NaN	1	0	5258400	4884100	6	1	1	1.1388	NaN	1	0	3325400	3158300
1243	Tb927.6.2160	Tb927.6.2160		hypothetical protein, conserved	33.183	20	54.809	0	1	1.00191	0.000827941	0.481559		19.7	4	4	1.01767	8.1349	5	0	36213000	36500000	19.7	4	4	0.93454	9.3285	5	0	42571000	38625000	19.7	4	4	1.0575	7.1699	6	2	29699000	28589000
1519	Tb927.8.2850	Tb927.8.2850		Poly(A)-specific ribonuclease PARN-1	65.146	7	8.5335	0	1	1.00944	0.00407987	0.482307		0	0	0	NaN	NaN	0	0	0	0	4.4	2	2	0.85262	NaN	1	0	1203600	1169900	4.4	2	2	1.1951	5.9108	3	2	4365000	4267000
1104	Tb927.4.3740	Tb927.4.3740		flagellar attachment zone protein (FAZ1)	192.57	33.5	88.775	0	1	1.00254	0.00110351	0.484293		23.9	11	11	1.11741	4.9322	9	2	20292000	18865000	24.9	13	13	0.92036	33.775	13	5	63531000	40958000	28	17	17	0.97981	20.706	18	6	34547000	37187000
335	Tb927.10.12500	Tb927.10.12500		P-type H -ATPase, putative	100.23	15.9	108.74	0	1	1.05948	0.0250916	0.48571		5.6	4	1	12.3799	NaN	1	1	10390000	1596700	10	8	1	0.087745	6.0928	2	2	30284000	5154600	13.5	10	4	1.0948	15.439	4	1	9442400	9802800
1058	Tb927.3.970	Tb927.3.970		hypothetical protein, conserved	39.639	19.2	7.205	0	1	1.00816	0.00352831	0.48699		6.5	2	2	0.660153	62.938	2	1	4752300	7194300	7.3	2	2	1.1182	3.9471	2	1	3622800	3609700	3.8	1	1	1.3881	NaN	1	0	1552100	1914800
1050	Tb927.3.750	Tb927.3.750		hypothetical protein, conserved	37.79	17.4	18.97	0	1	1.00627	0.00271384	0.493051		9.3	2	2	1.7845	36.969	2	0	5204200	3888300	9.3	2	2	0.95946	14.869	2	0	3880800	3835400	12	3	3	0.59511	83.984	4	2	10286000	6378800
312	Tb927.10.11160	Tb927.10.11160		HIRA-interacting protein 5, putative	26.717	14	5.1848	0	1	1.00425	0.00184052	0.493554		6.2	1	1	NaN	NaN	0	0	0	0	6.2	1	1	0.81463	NaN	1	1	602650	730780	6.2	1	1	1.238	3.8346	2	2	913690	996240
710	Tb927.11.16920;Tb11.v5.0490	Tb927.11.16920;Tb11.v5.0490		hypothetical protein, conserved;hypothetical protein, conserved	101.23	2	3.1699	0.00065445	2	1.05423	0.0229367	0.494367		0.8	1	1	210.864	NaN	1	1	264400000	1798400	0.8	1	1	0.0023634	NaN	1	1	247760000	797310	0.8	1	1	2.3511	NaN	1	1	382800	1383400
1397	Tb927.7.3890	Tb927.7.3890		hypothetical protein, conserved	33.666	5.2	3.0675	0.00064226	1	1.00426	0.00184595	0.495501		5.2	1	1	0.838153	NaN	1	0	1665700	1277700	5.2	1	1	0.62984	NaN	1	1	1209800	782960	5.2	1	1	1.9186	0.24793	2	2	2466400	4452200
725	Tb927.11.2220	Tb927.11.2220		hypothetical protein, conserved	50.086	12.1	17.662	0	1	1.00117	0.000507131	0.497299		4	1	1	1.07396	NaN	1	1	457680	237140	4	1	1	0.74704	NaN	1	1	770630	959530	4	1	1	1.2508	13.488	3	3	1225200	1458600
1655	Tb927.9.11720	Tb927.9.11720		Iron-sulfur cluster assembly protein	19.436	31.7	28.404	0	1	1.00087	0.000377129	0.499053		25.6	3	3	1.14998	37.762	4	1	8243700	6831100	15	3	3	0.53951	45.895	6	4	24413000	12076000	31.1	4	4	1.616	9.8656	5	2	8234800	11537000
155	Tb11.0400;Tb927.11.7700;Tb11.0300	Tb11.0400;Tb927.11.7700;Tb11.0300		P27 protein, putative (P27);hypothetical protein;hypothetical protein,chrXI additional, unordered contigs	27.701	14.1	21.435	0	3	1.00059	0.000257255	0.499285		10.4	2	2	0.657592	141.19	2	1	6082300	13433000	14.1	3	3	0.86626	19.858	3	2	9489600	8644300	14.1	3	3	1.7586	29.932	3	2	6256200	10844000
1741	Tb927.9.4190	Tb927.9.4190	ACS1	fatty acyl CoA syntetase 1 (ACS1)	78.959	15	28.274	0	1	1.00002	8.57438e-06	0.499953		3.6	2	2	1.13963	NaN	1	1	697790	809350	3.6	2	2	0.74563	NaN	1	1	1287900	829430	13.6	9	9	1.1769	4.7494	8	2	11479000	12205000
1149	Tb927.5.1470	Tb927.5.1470		NADH-cytochrome b5 reductase, putative (B5R)	32.756	33.3	57.065	0	1	0.999355	-0.000280314	0.501676		24.8	5	5	1.24797	3.4392	7	4	44377000	20847000	24.8	5	5	0.78032	34.456	7	5	46114000	30827000	24.8	6	6	1.0249	6.5946	7	3	28924000	29013000
1005	Tb927.3.3580	Tb927.3.3580		lipophosphoglycan biosynthetic protein, putative (LPG3)	87.766	18	41.105	0	1	0.997736	-0.000984386	0.503917		0	0	0	NaN	NaN	0	0	0	0	4.1	2	2	0.82991	9.5865	2	0	1883200	2013600	16.2	10	10	1.1995	54.177	9	1	11805000	19878000
369	Tb927.10.14040	Tb927.10.14040		vacuolar ATP synthase subunit c, putative	43.414	23.2	46.054	0	1	0.998761	-0.000538601	0.506751		9.2	3	3	0.88308	29.887	3	1	6346300	5762700	12.6	4	4	1.0247	10.911	4	1	10304000	11671000	17.6	6	6	1.101	41.48	6	4	9537200	11922000
597	Tb927.11.11120	Tb927.11.11120		hypothetical protein, conserved	22.452	30.8	22.006	0	1	0.996104	-0.00169516	0.508731		5.6	1	1	0.864005	NaN	1	1	2197000	2443000	0	0	0	NaN	NaN	0	0	0	0	5.6	1	1	1.1484	NaN	1	0	2512000	3404900
702	Tb927.11.16660	Tb927.11.16660		hypothetical protein, conserved	234.41	1.1	3.4953	0	1	0.98357	-0.00719464	0.513382		0.5	1	1	1.70943	NaN	1	1	737060	428820	0.6	1	1	0.41462	NaN	1	1	3984700	876890	0.5	1	1	1.3425	32.811	2	2	776510	1147900
301	Tb927.10.10590;Tb927.10.10580;Tb927.10.10570;Tb927.10.10560;Tb927.10.10550;Tb927.10.10540;Tb927.10.10530;Tb927.10.10520;Tb927.10.10510;Tb927.10.10500;Tb927.10.10490;Tb927.10.10480;Tb927.10.10470;Tb927.10.10460	Tb927.10.10590;Tb927.10.10580;Tb927.10.10570;Tb927.10.10560;Tb927.10.10550;Tb927.10.10540;Tb927.10.10530;Tb927.10.10520;Tb927.10.10510;Tb927.10.10500;Tb927.10.10490;Tb927.10.10480;Tb927.10.10470;Tb927.10.10460		histone H2B, putative;histone H2B, putative;histone H2B, putative;histone H2B, putative;histone H2B, putative;histone H2B, putative;histone H2B, putative;histone H2B, putative;histone H2B, putative;histone H2B, putative;histone H2B, putative;his	12.569	25	9.7636	0	14	0.990868	-0.00398429	0.518116		25	3	3	1.26287	90.14	3	2	26497000	6635000	25	3	3	0.69886	438.05	3	2	342620000	4231000	10.7	1	1	1.1023	NaN	1	1	1834000	1093000
502	Tb927.10.6610	Tb927.10.6610		chaperone protein DNAj, putative	31.198	14.2	10.648	0	1	0.995008	-0.00217344	0.518827		9.5	2	2	0.929887	22.305	2	0	1940100	2618800	9.5	2	2	1.1979	35.786	2	0	2947700	3337700	9.5	2	2	0.88436	35.817	2	0	2972800	2810800
1130	Tb927.4.5200	Tb927.4.5200		nucleoporin (NUP54/57), putative (TbNup62)	62.475	12.3	56.877	0	1	0.991939	-0.00351498	0.519354		1.7	1	1	0.909504	9.0076	2	2	2229700	2479200	5.1	2	2	0.81113	37.591	6	6	10006000	6937900	1.7	1	1	1.323	NaN	1	0	1447200	1366000
1521	Tb927.8.2990	Tb927.8.2990		hypothetical protein, conserved	35.687	20.3	14.378	0	1	0.985883	-0.00617444	0.521706		13.4	3	3	1.51176	10.234	4	3	5145900	3424900	11.2	3	3	0.68298	74.784	2	2	5253100	2266700	13.4	3	3	0.92808	14.762	4	4	3023100	2444000
1612	Tb927.8.7560	Tb927.8.7560		hypothetical protein, conserved	63.058	18.6	77.334	0	1	0.993789	-0.00270577	0.524077		13.3	6	6	1.1441	6.9815	3	1	12218000	10506000	12.1	6	6	0.83735	18.112	5	1	20777000	13207000	13.1	6	6	1.0245	27.635	6	2	9244900	8180100
1008	Tb927.3.3780;Tb927.3.3760	Tb927.3.3780;Tb927.3.3760		tryparedoxin;tryparedoxin (TRYP1)	15.891	31.2	6.9652	0	2	0.925734	-0.0335138	0.524589		13.9	2	2	5.62019	188.98	2	1	30972000	3071300	8.3	1	1	0.1231	NaN	1	1	40548000	5022000	22.9	3	3	1.1467	17.027	3	2	3965100	5249600
1426	Tb927.7.5260	Tb927.7.5260		hypothetical protein, conserved	22.68	11.9	2.3	0.0041274	1	0.991542	-0.00368898	0.524982		5.2	1	1	1.26011	NaN	1	0	167220	168780	5.2	1	1	0.86874	NaN	1	0	351530	365040	11.9	2	2	0.8905	NaN	1	0	347430	297020
192	Tb927.10.10310;Tb11.v5.0446	Tb927.10.10310;Tb11.v5.0446		hypothetical protein, conserved;hypothetical protein, conserved	53.184	5.6	2.3431	0.0041518	2	0.983857	-0.00706807	0.525684		3.1	1	1	NaN	NaN	0	0	0	0	5.6	2	2	0.8045	NaN	1	1	2187000	1559900	5.6	2	2	1.2032	NaN	1	1	1089800	1458100
634	Tb927.11.13220	Tb927.11.13220		phospholipid:diacylglycerol acyltransferase-like protein	71.403	8.3	10.297	0	1	0.990187	-0.00428284	0.529076		5.6	2	2	1.18756	16.988	3	3	1847100	2114000	3.6	2	2	0.79002	NaN	1	1	966080	1007900	6.1	3	3	1.0348	4.7368	2	0	2067400	3486400
1563	Tb927.8.5560	Tb927.8.5560		hypothetical protein, conserved	59.988	8.8	11.716	0	1	0.96631	-0.0148834	0.536916		4.3	2	2	0.720046	11.923	3	2	1819800	2374200	0	0	0	NaN	NaN	0	0	0	0	5.8	3	3	1.2968	6.3441	2	0	1363300	1521400
289	Tb927.1.750	Tb927.1.750		hypothetical protein, conserved	132.69	19.6	2.528	0.002439	1	0.993507	-0.00282921	0.539872		19.6	1	1	1.0204	NaN	1	0	2174200	2491900	19.6	1	1	0.88969	NaN	1	0	2271500	2322000	19.6	1	1	1.0802	NaN	1	0	2826000	2448900
1228	Tb927.6.1410	Tb927.6.1410		hypothetical protein, conserved	27.154	34.1	23.285	0	1	0.994054	-0.00259018	0.541374		30.6	6	6	1.02645	13.541	7	2	23450000	22921000	34.1	7	7	0.8999	23.827	7	0	27284000	22240000	34.1	8	8	1.0634	16.044	8	0	19305000	19508000
682	Tb927.11.15640	Tb927.11.15640		mitochondrial RNA binding complex 1 subunit,NUDIX hydrolase, conserved	44.396	23.5	15.346	0	1	0.983626	-0.00717012	0.541756		9.4	3	3	1.24333	20.542	2	1	3133000	2612800	11.9	4	4	0.76782	25.615	4	2	9986700	6853800	16.5	6	6	0.99688	11.488	7	4	12094000	14119000
182	Tb11.v5.0326	Tb11.v5.0326		retrotransposon hot spot (RHS) protein, putative	34.883	18.5	9.3291	0	1	0.969031	-0.0136624	0.542306		7.9	2	0	NaN	NaN	0	0	0	0	15.2	4	1	0.76586	5.5633	2	2	11480000	9178100	11.9	3	1	1.2261	NaN	1	0	3070400	4191800
1456	Tb927.7.7010	Tb927.7.7010		hypothetical protein, conserved	18.121	29.9	11.976	0	1	0.974521	-0.011209	0.543898		25.3	3	3	1.23381	11.217	3	0	6527000	5010000	14.3	2	2	0.64498	49.232	2	1	9083700	3719400	29.9	4	4	1.163	10.707	4	1	4763800	5469200
1504	Tb927.8.2020	Tb927.8.2020		agmatinase, putative	36.517	19.3	32.021	0	1	0.981212	-0.00823704	0.54441		0	0	0	NaN	NaN	0	0	0	0	7.3	2	2	0.85725	7.6845	2	2	4895000	3474400	14.8	4	4	1.1231	4.7204	4	3	4890600	6567100
1745	Tb927.9.4360	Tb927.9.4360		KREL1 (KREL1)	52.226	2.3	2.9451	0.0012618	1	0.97053	-0.012991	0.545075		2.3	1	1	1.03782	NaN	1	0	1794500	1990000	2.3	1	1	0.62878	NaN	1	0	4002200	2302200	2.3	1	1	1.4009	NaN	1	0	1736200	2835000
1567	Tb927.8.5680	Tb927.8.5680		hypothetical protein, conserved	66.873	12.7	101.47	0	1	0.988794	-0.00489408	0.54707		7.2	3	3	1.15081	5.2051	4	0	13308000	12633000	10	4	4	0.86014	2.9507	5	0	22008000	18459000	8.7	4	4	0.97666	4.1757	4	0	11387000	12340000
1060	Tb927.4.1070	Tb927.4.1070		50S ribosomal protein L13, putative	24.299	6.4	3.0683	0.00064309	1	0.970785	-0.0128771	0.547445		0	0	0	NaN	NaN	0	0	0	0	6.4	1	1	0.79684	NaN	1	0	3290600	2405400	6.4	1	1	1.1827	NaN	1	0	3505900	2794200
1491	Tb927.8.1740	Tb927.8.1740		hypothetical protein, conserved	62.143	8.2	10.306	0	1	0.976938	-0.010133	0.547819		4.3	2	2	1.0894	41.702	2	1	2759800	2235400	4.9	2	2	1.2266	7.3595	2	0	2610200	3467500	3.2	2	2	0.69777	74.227	2	2	13210000	2912400
1500	Tb927.8.1910	Tb927.8.1910		acetylornithine deacetylase, putative,metallo-peptidase, Clan MH, Family M18 (ArgE)	43.269	53.6	170.79	0	1	0.983609	-0.00717742	0.549395		38.6	15	15	1.02479	9.8145	20	6	268590000	244630000	43.1	17	17	0.78836	8.8448	24	8	388570000	311560000	47.2	17	17	1.1779	12.002	22	4	194050000	227720000
464	Tb927.10.430	Tb927.10.430		hypothetical protein, conserved	41.585	27.1	108.07	0	1	0.983437	-0.00725346	0.549684		25.2	9	9	1.23106	21.089	9	4	28876000	22301000	20.9	7	7	0.82426	5.0604	7	3	27950000	24408000	20.9	7	7	0.93734	14.263	10	6	33141000	30236000
1679	Tb927.9.13440	Tb927.9.13440		hypothetical protein, conserved	177.37	3.4	7.0106	0	1	0.947777	-0.0232938	0.55189		1.5	2	2	NaN	NaN	0	0	0	0	1.9	2	2	0.68404	NaN	1	1	1048800	576440	1.6	2	2	1.3132	54.978	2	1	1384300	1817400
246	Tb927.1.1350;Tb11.v5.0392	Tb927.1.1350		kinesin heavy chain, putative	96.581	4.4	4.8753	0	2	0.950101	-0.0222302	0.553248		1.5	1	1	1.71969	NaN	1	0	430890	261230	2.7	2	2	0.53357	NaN	1	0	1146100	705610	1.5	1	1	0.93469	NaN	1	0	308700	299360
878	Tb927.11.9230	Tb927.11.9230		hypothetical protein, conserved	37.815	8.8	7.9207	0	1	0.960455	-0.0175228	0.553807		3.7	1	1	NaN	NaN	0	0	0	0	5.9	2	2	0.75824	NaN	1	0	1308000	848180	5.1	2	2	1.2166	NaN	1	0	513780	926240
1577	Tb927.8.6110	Tb927.8.6110		hypothetical protein, conserved	54.669	31.1	323.31	0	1	0.995518	-0.0019508	0.553855		22.8	9	9	1.0514	7.9816	10	1	76753000	70001000	24.6	10	10	0.98676	4.8388	15	4	122000000	122630000	29.5	13	13	0.95097	6.8005	15	0	171120000	161710000
1227	Tb927.6.1250;Tb11.v5.0743	Tb927.6.1250;Tb11.v5.0743		hypothetical protein, conserved;hypothetical protein, conserved	56.918	7.8	3.9902	0	2	0.923419	-0.0346013	0.553883		0	0	0	NaN	NaN	0	0	0	0	2	1	1	0.57936	NaN	1	0	1193100	1284100	5.6	2	2	1.4718	NaN	1	1	630650	1021500
1748	Tb927.9.4680	Tb927.9.4680		ATP-dependent DEAD box helicase, putative	45.361	11.4	9.6642	0	1	0.950832	-0.021896	0.555265		0	0	0	NaN	NaN	0	0	0	0	3.5	1	1	0.71328	NaN	1	1	953680	906730	6.9	2	2	1.2675	1.722	2	0	2174900	3333300
926	Tb927.2.3910	Tb927.2.3910		beta-ketoacyl synthase family protein, putative	52.044	7.6	3.7288	0	1	0.979103	-0.00917174	0.555889		2.2	1	1	1.10288	NaN	1	0	1779600	2068000	0	0	0	NaN	NaN	0	0	0	0	7.6	2	2	0.86922	67.989	2	1	5204400	2921300
866	Tb927.11.8390	Tb927.11.8390		hypothetical protein, conserved	49.027	12.8	6.7039	0	1	0.975011	-0.0109905	0.557305		4	2	2	0.903914	3.399	2	0	1556800	1988700	4	2	2	0.78038	56.213	2	0	2666900	1842600	6.2	3	3	1.314	10.151	3	1	2480900	3408500
1145	Tb927.5.1240	Tb927.5.1240		hypothetical protein, conserved	39.438	15.1	35.56	0	1	0.988196	-0.00515703	0.558456		5.7	1	1	0.940911	NaN	1	0	1406400	1273000	15.1	3	3	0.90179	19.804	4	3	7687500	7619100	15.1	3	3	1.1373	24.629	4	2	5528200	6626400
1819	Tb927.9.9810	Tb927.9.9810		hypothetical protein, conserved	16.882	7.2	3.1664	0.00065402	1	0.794243	-0.100047	0.559625		7.2	1	1	0.235566	NaN	1	1	1228900	9533100	0	0	0	NaN	NaN	0	0	0	0	7.2	1	1	2.6779	17.482	3	3	5533500	17302000
900	Tb927.11.9800	Tb927.11.9800		hypothetical protein, conserved	39.417	3.5	11.023	0	1	0.983808	-0.00708944	0.561309		3.5	1	1	0.904814	12.851	2	2	1504700	1713800	0	0	0	NaN	NaN	0	0	0	0	3.5	1	1	1.0697	NaN	1	0	723740	791960
1714	Tb927.9.1780	Tb927.9.1780		sec1 family transport protein, putative (SLY1)	69.022	19.3	102.94	0	1	0.972834	-0.0119612	0.562742		8.5	3	3	0.715154	36.955	3	2	8629600	9134200	12.8	6	6	1.1231	27.888	5	2	8265600	9210500	12.9	7	7	1.1463	15.11	10	7	13908000	15931000
229	Tb927.8.4080;Tb927.8.4030;Tb11.v5.0861;Tb927.8.4130	Tb927.8.4080;Tb927.8.4030;Tb11.v5.0861;Tb927.8.4130		hypothetical protein, conserved;class I transcription factor A, subunit 5a (CITFA-5a);hypothetical protein, conserved;class I transcription factor A, subunit 5b (CITFA-5b)	23.557	17	7.1372	0	4	0.979563	-0.00896759	0.56372		0	0	0	NaN	NaN	0	0	0	0	3.8	1	1	0.88478	NaN	1	0	664090	697270	10.4	2	2	1.0845	NaN	1	0	1123000	1105400
662	Tb927.11.1450	Tb927.11.1450		2-oxoglutarate dehydrogenase E1 component, putative	113.38	52.7	323.31	0	1	0.989583	-0.00454794	0.568798		44.1	38	38	1.05853	7.8927	45	12	215080000	205040000	48.8	43	43	0.89073	10.594	54	18	391510000	350220000	46.1	44	44	1.0278	6.5499	61	17	298230000	306440000
609	Tb927.11.11680	Tb927.11.11680		2-oxoglutarate dehydrogenase E2 component, putative	41.143	50.1	141.61	0	1	0.984225	-0.00690574	0.570666		32.4	13	13	1.11521	8.6652	25	8	436840000	405760000	38.9	15	15	0.85092	26.661	30	10	545040000	481090000	43.6	15	15	1.0047	10.994	26	4	436890000	429110000
698	Tb927.11.16510	Tb927.11.16510		hypothetical protein, conserved	16.327	8.9	3.1423	0.00065274	1	0.932885	-0.0301721	0.581312		8.9	1	1	NaN	NaN	0	0	0	0	8.9	1	1	0.71498	NaN	1	0	1772200	1733900	8.9	1	1	1.2172	NaN	1	0	2078500	2323100
893	Tb927.11.9690	Tb927.11.9690		hypothetical protein, conserved	36.78	12.3	8.4485	0	1	0.889193	-0.0510041	0.582228		4	1	1	1.81838	NaN	1	1	1260400	528990	8.3	2	2	0.34113	NaN	1	1	4022900	1571400	4	1	1	1.1334	NaN	1	0	636500	854840
1446	Tb927.7.6340	Tb927.7.6340		hypothetical protein, conserved	48.093	12.4	6.6396	0	1	0.961656	-0.01698	0.585205		5.2	2	2	0.833889	32.5	2	1	2003300	2228000	7.5	2	2	1.109	NaN	1	1	1310000	1392600	0	0	0	NaN	NaN	0	0	0	0
1223	Tb927.6.1040;Tb927.6.1030	Tb927.6.1040;Tb927.6.1030		cysteine peptidase precursor,cysteine peptidase, Clan CA, family C1, Cathepsin L-like (CP);cysteine peptidase precursor,cysteine peptidase, Clan CA, family C1, Cathepsin L-like (CP)	48.358	8.2	5.1431	0	2	0.961661	-0.0169779	0.585312		3.3	1	1	0.790889	NaN	1	1	868290	887740	6.5	2	1	1.3195	NaN	1	1	1069500	2146000	8.2	3	1	0.8522	NaN	1	0	1600100	2118100
510	Tb927.10.7290	Tb927.10.7290		hypothetical protein, conserved	129.88	14.4	98.098	0	1	0.980188	-0.00869073	0.591319		10	8	8	1.11063	39.575	7	2	12907000	12131000	7.8	7	7	0.85387	15.306	9	6	11293000	12543000	7.5	7	7	0.99304	15.582	7	1	10043000	10136000
1111	Tb927.4.4160	Tb927.4.4160		mitochondrial RNA binding protein (MRB4160)	102.78	3	7.2339	0	1	0.970324	-0.0130834	0.594143		3	2	2	1.20916	8.0838	2	2	6412900	5625100	1.5	1	1	0.89289	NaN	1	1	3160800	2690600	1.5	1	1	0.84619	5.0373	3	3	4927600	4730400
190	Tb927.10.540;Tb11.v5.0414	Tb927.10.540;Tb11.v5.0414		ATP-dependent DEAD/H RNA helicase, putative,DEAD box RNA helicase, putative;ATP-dependent DEAD/H RNA helicase, putative	49.226	6.9	5.0468	0	2	0.979765	-0.00887809	0.595074		2.3	1	1	1.11455	9.0978	2	2	2322100	2572900	2.3	1	1	0.98049	2.4081	2	2	3246000	3388100	2.3	1	1	0.86064	NaN	1	0	3757700	3261400
143	Tb927.10.4430;Tb10.v4.0033;Tb11.v5.0767	Tb927.10.4430;Tb10.v4.0033;Tb11.v5.0767		pumillo RNA binding protein PUF1 (PUF1);pumillo RNA binding protein PUF1,chrX additional, unordered contigs (PUF1);pumillo RNA binding protein PUF1, putative	63.851	11	33.887	0	3	0.922611	-0.0349815	0.596223		2.6	1	1	1.22454	15.147	2	2	2169900	2379300	4.9	2	2	0.51616	82.151	2	1	5058100	1918900	11	4	4	1.2425	15.825	4	1	5424000	6183100
593	Tb927.11.10990	Tb927.11.10990		translation initiation factor 2 subunit, putative	42.136	2.8	3.4458	0	1	0.875762	-0.0576139	0.596636		2.8	1	1	0.573427	NaN	1	1	247640	674200	0	0	0	NaN	NaN	0	0	0	0	2.8	1	1	1.3375	NaN	1	0	416150	558270
1430	Tb927.7.5480	Tb927.7.5480		dihydrofolate reductase-thymidylate synthase (DHFR-TS)	58.85	41.4	226.37	0	1	0.973937	-0.011469	0.596654		19.9	10	10	1.11475	25.167	14	6	56508000	56799000	34	13	13	0.81129	12.991	16	9	75348000	62839000	27.1	12	12	1.0215	15.864	13	4	37905000	45151000
1122	Tb927.4.4910	Tb927.4.4910		3,2-trans-enoyl-CoA isomerase, mitochondrial precursor, putative	45.333	17	6.9951	0	1	0.931939	-0.0306125	0.598866		4	2	0	NaN	NaN	0	0	0	0	6.2	3	1	0.7482	NaN	1	0	2485800	2163800	10.2	4	2	1.1608	10.496	2	1	3177900	3872300
1614	Tb927.8.7640;Tb927.8.7610;Tb927.8.7670;Tb927.8.7650;Tb927.8.7630;Tb927.8.7620;Tb927.8.7600;Tb927.4.4020;Tb927.4.4010;Tb927.4.4000;Tb927.4.3990;Tb927.8.7700;Tb927.8.7680	Tb927.8.7640;Tb927.8.7610;Tb927.8.7670;Tb927.8.7650;Tb927.8.7630;Tb927.8.7620;Tb927.8.7600		amino acid transporter 1, putative (AATP1);amino acid transporter 1, putative (AATP1);amino acid transporter, putative;amino acid transporter, putative;amino acid transporter 1, putative (AATP1);amino acid transporter 1, putative (AATP1);amino acid t	50.285	9.4	12.604	0	13	0.949967	-0.0222914	0.60002		0	0	0	NaN	NaN	0	0	0	0	5.1	2	2	0.81118	8.6865	2	1	4559700	2995500	6.2	3	3	1.1125	17.642	5	3	15210000	14906000
1529	Tb927.8.3380	Tb927.8.3380		electron transfer protein, putative	27.259	26.9	21.402	0	1	0.917811	-0.0372468	0.604176		16.5	4	4	1.1703	58.403	6	4	18662000	17635000	16.9	4	4	0.52039	26.348	4	3	15758000	10064000	22.7	6	6	1.2695	9.9672	7	3	10608000	12651000
1047	Tb927.3.5630	Tb927.3.5630		3,2-trans-enoyl-CoA isomerase, mitochondrial precursor, putative	33.883	28.3	49.943	0	1	0.954777	-0.0200979	0.604919		12.9	4	4	0.712809	40.479	3	1	6509300	6437300	10	3	3	1.0248	61.633	2	2	5866700	5725000	19.6	5	5	1.1915	40.459	5	1	8141000	8457600
630	Tb927.11.13190;Tb927.11.13090	Tb927.11.13190;Tb927.11.13090		elongation factor 1 gamma, putative;elongation factor 1 gamma, putative	46.275	44.3	242.37	0	2	0.972	-0.0123336	0.607641		32.9	10	10	1.0785	12.893	11	2	36822000	33536000	36.6	13	13	0.81063	18.111	17	3	68886000	56817000	35.9	12	12	1.0504	13.739	15	3	41092000	44339000
393	Tb927.10.15550	Tb927.10.15550		hypothetical protein, conserved	130.03	2.1	4.9991	0	1	0.979696	-0.00890876	0.611031		1.2	1	1	1.07637	NaN	1	0	2677900	2326100	1.2	1	1	0.8677	NaN	1	0	2409900	2232000	2.1	2	2	1.0068	NaN	1	0	1744700	1907700
1252	Tb927.6.2390	Tb927.6.2390		hypothetical protein, conserved	63.96	11.2	9.8716	0	1	0.973432	-0.0116943	0.611671		2.1	1	1	1.04776	19.331	2	2	538090	494950	2.1	1	1	NaN	NaN	0	0	0	0	2.1	1	1	0.90438	NaN	1	0	372230	351090
215	Tb927.10.380;Tb11.v5.0637	Tb927.10.380;Tb11.v5.0637		mitochondrial RNA binding complex 1 subunit (PPR5);hypothetical protein, conserved	39.683	13.7	5.7539	0	2	0.937348	-0.0280991	0.613547		2.6	1	1	0.698129	NaN	1	0	1291100	2580600	6.7	2	2	0.8678	NaN	1	0	1421600	1275200	9.1	3	3	1.3594	21.38	2	0	1914300	1891400
523	Tb927.10.770	Tb927.10.770		hypothetical protein, conserved	69.121	7.4	8.0238	0	1	0.926212	-0.0332895	0.61462		1.9	1	1	1.30285	NaN	1	0	2043500	1142200	1.9	1	1	0.59762	NaN	1	1	1851000	932800	7.4	4	4	1.0205	16.708	4	3	3234100	3835500
193	Tb927.10.15650;Tb11.v5.0465	Tb927.10.15650;Tb11.v5.0465		tRNA pseudouridine synthase A-like protein;tRNA pseudouridine synthase A-like protein, putative	64.812	7.1	7.5339	0	2	0.895193	-0.0480833	0.620948		2.4	1	1	0.842176	NaN	1	0	841880	929620	4.7	2	2	0.53712	49.077	2	1	3489400	1826300	2.4	1	1	1.5859	NaN	1	0	799430	1118600
987	Tb927.3.2670	Tb927.3.2670		hypothetical protein, conserved	28.84	46.5	38.986	0	1	0.96431	-0.0157832	0.626362		36.1	7	7	0.816127	36.575	7	4	16902000	15218000	29	6	6	0.95767	40.445	6	2	35338000	16595000	40.1	8	8	1.1473	32.67	9	3	15280000	19325000
426	Tb927.10.2650	Tb927.10.2650		hypothetical protein, conserved	132.99	7.1	26.635	0	1	0.960606	-0.0174546	0.628663		2.3	2	2	1.14264	NaN	1	0	1807100	2432700	4.2	4	4	0.98086	17.7	2	2	3198500	1873000	2	2	2	0.7909	27.155	2	2	1937100	1753600
1296	Tb927.6.4230	Tb927.6.4230		hypothetical protein, conserved	55.213	18.4	20.938	0	1	0.981853	-0.00795364	0.630387		6	3	3	0.987752	48.333	3	3	5158000	5825300	1.8	1	1	0.90106	NaN	1	0	1826300	1638600	18.4	7	7	1.0635	148.7	6	4	6712000	11534000
939	Tb927.2.4900;Tb927.2.4750	Tb927.2.4900;Tb927.2.4750		hypothetical protein, conserved;hypothetical protein, conserved	34.716	39	68.372	0	2	0.954056	-0.0204259	0.631817		21.5	5	5	1.09745	17.67	6	2	12394000	13332000	26.1	6	6	0.74869	8.8805	7	4	16412000	13981000	25.5	6	6	1.0569	16.757	7	3	13363000	12652000
613	Tb927.11.11860	Tb927.11.11860		leucine-rich repeat protein (LRRP), putative	77.501	6.3	9.6187	0	1	0.69849	-0.15584	0.632749		1.6	1	1	0.110671	NaN	1	1	1667400	19519000	2.2	1	1	1.6961	NaN	1	0	686630	1292500	2.2	1	1	1.8155	NaN	1	0	474830	728490
167	Tb927.5.295b;Tb11.v5.0214;Tb11.1780	Tb927.5.295b;Tb11.v5.0214		retrotransposon hotspot (RHS) protein 1;retrotransposon hot spot (RHS) protein, putative	95.127	25	145.51	0	3	0.978622	-0.00938488	0.633449		15.6	11	8	0.948317	13.181	9	2	20588000	22375000	19.2	14	9	0.90712	25.129	9	2	24799000	27546000	23.8	17	12	1.0895	15.493	16	8	43425000	46591000
751	Tb927.11.330	Tb927.11.330		Nucleoporin (TbMlp-1)	109.76	4.9	11.042	0	1	0.947919	-0.0232286	0.634089		2.8	2	2	1.20139	12.716	2	2	1545400	1266000	4.1	3	3	0.94477	62.95	3	3	3743100	1977300	1.5	1	1	0.75042	NaN	1	0	956770	858870
294	Tb927.10.10130	Tb927.10.10130		mitochondrial RNA binding complex 1 subunit (MRB10130)	61.046	14.9	62.508	0	1	0.976508	-0.0103244	0.634312		9	4	4	1.07094	21.612	5	4	10083000	10171000	9.2	3	3	0.8719	0.78776	2	0	5865400	4402100	13	5	5	0.99723	12.094	4	3	6291100	7512900
1599	Tb927.8.6820	Tb927.8.6820		hypothetical protein, conserved	47.159	16	35.964	0	1	0.858163	-0.0664303	0.635061		5.3	2	2	0.492829	136.17	2	1	5861000	19939000	5.3	2	2	1.8008	75.884	2	1	5695600	16472000	3.7	1	1	0.71211	NaN	1	1	6273400	3738700
1712	Tb927.9.1710	Tb927.9.1710		hypothetical protein, conserved	52.951	17.8	17.716	0	1	0.948478	-0.0229726	0.635292		8.4	4	4	1.23582	15.616	4	3	5913100	4372900	7.3	2	2	0.85162	15.984	2	1	4523100	2549900	3.9	2	2	0.81074	11.506	4	3	4663900	5025700
531	Tb927.10.8080	Tb927.10.8080		hypothetical protein, conserved	82.38	9.3	9.4666	0	1	0.874454	-0.058263	0.6368		0	0	0	NaN	NaN	0	0	0	0	2.4	1	1	0.65256	NaN	1	1	576350	260800	3.9	2	2	1.1718	NaN	1	1	815600	727400
1703	Tb927.9.15270	Tb927.9.15270		hypothetical protein, conserved	65.909	8.4	6.8333	0	1	0.816398	-0.088098	0.643275		2.3	1	1	0.536509	NaN	1	1	941700	2075000	0	0	0	NaN	NaN	0	0	0	0	6.5	3	3	1.2423	18.332	5	4	6141400	7854900
534	Tb927.10.8160	Tb927.10.8160		hypothetical protein, conserved	12.267	8.4	2.3601	0.0041642	1	0.967269	-0.0144526	0.648988		8.4	1	1	1.1048	NaN	1	0	1406200	1035800	8.4	1	1	0.85101	NaN	1	0	1111700	1316000	8.4	1	1	0.96255	NaN	1	1	1057100	1096200
1431	Tb927.7.5520	Tb927.7.5520		hypothetical protein, conserved	22.366	7.3	5.2879	0	1	0.930745	-0.0311693	0.649214		7.3	1	1	1.07245	16.407	2	2	2997400	3118800	7.3	1	1	0.80776	7.7388	2	2	5875000	4758800	0	0	0	NaN	NaN	0	0	0	0
513	Tb927.10.7410	Tb927.10.7410		succinyl-CoA ligase [GDP-forming] beta-chain, putative	44.905	67.3	323.31	0	1	0.978484	-0.00944641	0.649609		55.4	22	22	1.03923	7.9309	42	14	762220000	719740000	61.1	24	24	0.88788	9.4855	44	15	1192900000	1088200000	55.1	22	22	1.0153	15.308	42	9	757220000	756830000
1439	Tb927.7.5890	Tb927.7.5890		hypothetical protein, conserved	73.556	7.8	9.2942	0	1	0.497118	-0.30354	0.652115		2	1	1	NaN	NaN	0	0	0	0	1.7	1	1	0.12894	NaN	1	1	6774700	1097000	3.6	2	2	1.9166	15.117	3	3	1218300	2300000
1147	Tb927.5.1350	Tb927.5.1350		hypothetical protein, conserved	38.233	7.1	3.4036	0	1	0.876816	-0.0570916	0.652324		0	0	0	NaN	NaN	0	0	0	0	3.6	1	1	0.68054	NaN	1	1	873380	424320	3.6	1	1	1.1297	NaN	1	0	349770	426280
1438	Tb927.7.5840	Tb927.7.5840		hypothetical protein, conserved	26.164	6.1	3.6096	0	1	0.980516	-0.00854518	0.653412		0	0	0	NaN	NaN	0	0	0	0	6.1	1	1	0.94432	NaN	1	0	1408600	1236000	6.1	1	1	1.0181	NaN	1	0	1279700	2374800
1128	Tb927.4.5170	Tb927.4.5170		ribosomal protein L7/L12, putative	17.255	14.4	7.7934	0	1	0.942759	-0.0255994	0.65661		14.4	2	2	1.15036	NaN	1	0	2150800	2046500	14.4	2	2	0.74574	NaN	1	0	2702600	2382000	6.6	1	1	0.97674	NaN	1	0	1995100	2423200
849	Tb927.11.7200	Tb927.11.7200		hypothetical protein, conserved	69.423	21.4	36.354	0	1	0.922668	-0.0349544	0.659767		7.7	4	4	1.22336	25.492	5	3	5962700	6827800	10	5	5	0.94083	33.821	7	2	13423000	14790000	5.4	3	3	0.68245	2.3517	2	1	6101500	5209500
1414	Tb927.7.4430	Tb927.7.4430		hypothetical protein, conserved	25.549	12.2	3.7779	0	1	0.316183	-0.500062	0.659832		8.7	2	2	7.23013	294.46	2	1	82030000	3101300	5.7	1	1	0.0027434	NaN	1	1	311180000	793370	3.1	1	1	1.5936	NaN	1	0	1650900	2022800
687	Tb927.11.15940	Tb927.11.15940		hypothetical protein, conserved	105.13	11.1	20.929	0	1	0.835545	-0.0780304	0.660791		3.9	3	3	1.21159	19.129	3	1	6912900	5492600	2.8	2	2	0.39541	153.14	2	2	9991700	4248900	8.3	7	7	1.2176	17.59	9	6	13192000	16480000
234	Tb927.4.3110;Tb11.v5.0960	Tb927.4.3110;Tb11.v5.0960		tRNA-dihydrouridine synthase 4, putative;tRNA-dihydrouridine synthase 4, putative	45.355	7.6	5.0349	0	2	0.817718	-0.0873964	0.661141		5.7	2	2	0.945984	NaN	1	0	3726900	1929900	3.3	1	1	0.37271	NaN	1	0	1288600	951760	4.3	2	2	1.5508	14.283	2	1	1005300	1420800
979	Tb927.3.2230	Tb927.3.2230		succinyl-CoA synthetase alpha subunit, putative	31.464	59.5	279.43	0	1	0.974355	-0.0112827	0.665718		36.2	10	10	1.05054	3.7676	21	3	344180000	327460000	46.2	11	11	0.88118	5.4477	18	3	403430000	366390000	45.8	10	10	0.99925	12.466	19	0	262690000	258340000
1610	Tb927.8.7530	Tb927.8.7530		3,2-trans-enoyl-CoA isomerase, mitochondrial precursor, putative	39.776	31	127.99	0	1	0.978628	-0.00938232	0.666145		23.2	6	4	1.02977	7.3168	6	2	21524000	20366000	28.8	7	5	0.89776	6.9605	6	1	34575000	31302000	29.1	7	5	1.0138	4.2332	6	0	36371000	38120000
1699	Tb927.9.15010	Tb927.9.15010		hypothetical protein, conserved	23.182	23	10.753	0	1	0.851975	-0.0695732	0.670523		9.3	2	2	1.41245	NaN	1	1	2509900	1865000	14.7	3	3	0.90895	29.396	2	1	4868700	5815700	23	5	5	0.48169	117.93	5	2	18921000	10161000
646	Tb927.11.13710	Tb927.11.13710		hypothetical protein, conserved	20.895	14.1	16.339	0	1	0.85134	-0.0698969	0.671179		14.1	2	2	1.11506	NaN	1	1	1183800	1022400	0	0	0	NaN	NaN	0	0	0	0	8.1	1	1	0.64999	NaN	1	0	1902700	945700
948	Tb927.2.5860;Tb927.2.5870	Tb927.2.5860;Tb927.2.5870		hypothetical protein, conserved;hypothetical protein, conserved	133.74	8.7	3.4078	0	2	0.464497	-0.333017	0.673963		2.9	1	1	1.63838	NaN	1	0	1260600	754490	8.7	2	2	0.13169	297.46	2	1	19524000	1502100	0	0	0	NaN	NaN	0	0	0	0
1769	Tb927.9.6410	Tb927.9.6410		hypothetical protein, conserved	75.105	9.1	9.0254	0	1	0.769508	-0.113787	0.674955		3.3	2	2	0.501731	NaN	1	1	1635600	2513000	0	0	0	NaN	NaN	0	0	0	0	1.6	1	1	1.1802	NaN	1	0	904570	1048200
1616	Tb927.8.7950	Tb927.8.7950		hypothetical protein, conserved	191.21	8.1	30.511	0	1	0.898344	-0.0465571	0.675131		3.2	5	5	1.05874	38.136	6	4	38832000	14393000	1.8	3	3	0.6003	6.3634	3	2	14162000	6647100	5.9	8	8	1.1407	41.695	9	7	13322000	14971000
258	Tb927.1.2550;Tb927.1.2530;Tb927.1.2510;Tb927.1.2490;Tb927.1.2470;Tb927.1.2450;Tb927.1.2430	Tb927.1.2550;Tb927.1.2530;Tb927.1.2510;Tb927.1.2490;Tb927.1.2470;Tb927.1.2450;Tb927.1.2430		histone H3, putative;histone H3, putative;histone H3, putative;histone H3, putative;histone H3, putative;histone H3, putative;histone H3, putative	14.75	25.6	4.4462	0	7	0.945403	-0.024383	0.679183		6	1	1	1.11056	NaN	1	0	3516500	3878200	6	1	1	0.7795	NaN	1	0	4368000	3362400	6	1	1	0.9761	NaN	1	0	3477600	2999600
292	Tb927.1.90	Tb927.1.90		retrotransposon hot spot protein (RHS, pseudogene), putative	67.289	2	3.0157	0.0012755	1	0.83341	-0.0791415	0.681743		2	1	1	0.627549	NaN	1	0	1937400	2607100	0	0	0	NaN	NaN	0	0	0	0	2	1	1	1.1068	NaN	1	0	2228900	2564200
1645	Tb927.9.11220	Tb927.9.11220		hypothetical protein, conserved	41.551	29.2	32.574	0	1	0.890358	-0.0504353	0.68563		9.6	3	3	0.596125	166.93	2	2	3157000	5384900	13.5	4	4	1.0081	27.467	4	2	6745300	9090600	29.2	8	8	1.1745	23.32	8	3	9429600	12696000
1142	Tb927.5.1140	Tb927.5.1140		choline/ethanolamine kinase (C/EK1)	73.294	14.3	45.864	0	1	0.934687	-0.0293338	0.686337		10.9	5	5	0.870171	5.3582	7	4	8767000	10410000	8.2	4	4	1.179	23.233	4	2	4088100	3827100	11.6	5	5	0.79594	16.753	6	3	8031000	5114700
1003	Tb927.3.3540	Tb927.3.3540		Nucleoporin (TbNup53b)	52.878	12.3	250.25	0	1	0.807603	-0.0928022	0.686739		3.5	1	1	0.585583	NaN	1	1	725280	1396700	7.8	2	2	1.1138	NaN	1	0	1290400	1146200	0	0	0	NaN	NaN	0	0	0	0
760	Tb927.11.3670	Tb927.11.3670		hypothetical protein, conserved	50.91	9	7.3019	0	1	0.876185	-0.0574042	0.697504		0	0	0	NaN	NaN	0	0	0	0	3.3	1	1	0.72823	NaN	1	0	1824700	1771000	2.4	1	1	1.0542	NaN	1	1	392280	591330
1472	Tb927.7.840	Tb927.7.840		hypothetical protein, conserved	14.51	18.5	4.5039	0	1	0.873155	-0.0589088	0.703302		9.7	1	1	0.915835	NaN	1	0	1265700	1642700	18.5	2	2	0.58832	54.249	2	0	6826300	4946800	18.5	2	2	1.2355	10.508	2	0	4731600	6198700
691	Tb927.11.16100	Tb927.11.16100		ubiquitin carboxyl-terminal hydrolase, putative	131.25	1.4	5.767	0	1	0.949124	-0.022677	0.708242		0	0	0	NaN	NaN	0	0	0	0	1.4	1	1	0.88665	NaN	1	0	1053100	1179500	1.4	1	1	1.016	NaN	1	1	621380	694320
1364	Tb927.7.2710	Tb927.7.2710		NADH-cytochrome b5 reductase, putative	31.885	20.2	43.489	0	1	0.938151	-0.0277274	0.71682		16.4	3	3	1.12207	11.607	3	0	9378900	7060300	16.4	3	3	0.81711	7.6703	4	2	16642000	14012000	20.2	4	4	0.90057	8.5299	6	4	19991000	18606000
1124	Tb927.8.7410;Tb927.4.5010	Tb927.8.7410;Tb927.4.5010		calreticulin, putative;calreticulin, putative	45.021	25.1	34.49	0	2	0.933483	-0.0298934	0.730177		7.1	2	2	1.04703	6.0311	2	0	2443500	2553600	7.1	2	2	0.77503	8.956	2	0	4874600	4508800	25.1	10	10	1.0024	15.309	13	5	30733000	26956000
1623	Tb927.8.820	Tb927.8.820		hypothetical protein, conserved	61.686	24.2	38.651	0	1	0.94434	-0.0248714	0.739371		13.4	5	5	1.08956	14.183	3	1	6046900	5516700	12.5	5	5	0.84924	4.7097	5	2	6848700	5792200	15.2	6	6	0.91013	16.184	5	2	4890200	5506100
484	Tb927.10.5550	Tb927.10.5550		hypothetical protein, conserved	15.912	9.4	3.0054	0.0012739	1	0.747118	-0.126611	0.739781		9.4	1	1	1.01953	6.1448	2	2	2747700	3419600	9.4	1	1	0.54749	NaN	1	1	1755500	1137900	0	0	0	NaN	NaN	0	0	0	0
1686	Tb927.9.13740;Tb927.9.13710;Tb927.9.13680;Tb927.9.13650	Tb927.9.13740;Tb927.9.13710;Tb927.9.13680;Tb927.9.13650		ADP-ribosylation factor, putative;ADP-ribosylation factor, putative;ADP-ribosylation factor, putative;ADP-ribosylation factor, putative	20.624	26.9	9.6218	0	4	0.519446	-0.284459	0.740135		0	0	0	NaN	NaN	0	0	0	0	23.1	3	3	0.25875	69.366	5	3	17554000	4750900	20.9	3	3	1.0428	15.564	4	1	6874200	7853500
1421	Tb927.7.4760;Tb11.v5.0159	Tb927.7.4760;Tb11.v5.0159		hypothetical protein, conserved;hypothetical protein, conserved	58.815	5.4	10.187	0	2	0.697459	-0.156481	0.744018		0	0	0	NaN	NaN	0	0	0	0	2.2	1	1	0.47978	NaN	1	1	1053500	387970	3.2	1	1	1.0139	NaN	1	0	708450	935730
769	Tb927.11.3940	Tb927.11.3940		hypothetical protein, conserved	36.265	10	7.3099	0	1	0.939357	-0.0271692	0.744972		7.2	2	2	0.923276	6.9894	2	0	4240500	4216600	2.5	1	1	0.82743	NaN	1	0	1373900	1212600	7.2	2	2	1.085	3.2983	2	0	3178500	4179700
1078	Tb927.4.2060	Tb927.4.2060		hypothetical protein, conserved	66.835	20	49.392	0	1	0.793112	-0.100665	0.74923		6.7	4	4	0.46134	89.356	2	2	3149600	9429400	9.2	5	5	0.89187	76.406	6	5	15042000	28562000	12.3	7	7	1.2125	14.896	7	2	18774000	22365000
1425	Tb927.7.5230	Tb927.7.5230		lanosterol synthase	103.03	3.5	7.0497	0	1	0.74782	-0.126203	0.750297		1.3	1	1	0.386458	NaN	1	1	1006200	1999100	1.3	1	1	0.82822	NaN	1	1	838770	632120	2.2	2	2	1.3066	NaN	1	1	1347400	1522100
538	Tb927.10.8240	Tb927.10.8240		hypothetical protein, conserved	42.845	30.2	23.918	0	1	0.893729	-0.0487941	0.750359		10.7	4	4	0.99681	14.336	4	0	5715200	6272600	18.4	5	5	0.6803	37.128	5	3	12785000	8322600	17.6	6	6	1.0527	31.19	6	4	11358000	12953000
870	Tb927.11.880	Tb927.11.880		cyclophilin a,cyclophilin type peptidyl-prolyl cis-trans isomerase (CYPA)	18.717	6.8	2.111	0.0052023	1	0.753325	-0.123018	0.75045		6.8	1	1	0.391819	NaN	1	1	869980	4487800	6.8	1	1	0.85771	NaN	1	1	1841800	1222100	6.8	1	1	1.2721	NaN	1	1	2453800	3298900
527	Tb927.10.8020	Tb927.10.8020		prolyl oligopeptidase, putative,serine peptidase clan SC, family S9A, putative (POP)	77.624	3.6	3.7851	0	1	0.872227	-0.0593707	0.750747		1.3	1	1	1.13093	NaN	1	0	1732100	1526600	1.3	1	1	0.91816	NaN	1	0	911790	776210	2.6	2	2	0.63905	20.476	2	0	1534800	934490
1633	Tb927.9.10520	Tb927.9.10520		hypothetical protein, conserved	29.587	18.6	16.706	0	1	0.928689	-0.0321298	0.751295		11.9	3	3	1.0581	31.324	3	1	3407400	3376000	15.4	3	3	0.78147	24.663	4	1	5545300	4381300	18.6	4	4	0.96866	16.16	4	2	4237300	4329200
238	Tb927.11.1100;Tb927.11.1110;Tb11.v5.1038;Tb927.11.1090	Tb927.11.1100;Tb927.11.1110;Tb11.v5.1038;Tb927.11.1090		calpain, putative,cysteine peptidase, Clan CA, family C2, putative;calpain, putative;calpain-like cysteine peptidase, putative;calpain-like protein, putative,cytoskeleton assocociated protein, putative	125.63	15	2.4223	0.0036036	4	0.728077	-0.137822	0.75437		5.5	1	1	0.534674	NaN	1	1	1211200	2421100	0	0	0	NaN	NaN	0	0	0	0	9.5	1	1	0.99144	NaN	1	0	548320	503530
890	Tb927.11.9650	Tb927.11.9650		hypothetical protein, conserved	53.172	9.9	16.81	0	1	0.934305	-0.0295114	0.755358		6.6	3	3	0.988729	5.9013	3	0	4265600	3923100	6.6	3	3	0.79652	13.786	3	0	8787100	5944700	4.8	2	2	1.0356	9.1984	4	3	8024200	9017400
1112	Tb927.4.4190	Tb927.4.4190		hypothetical protein, conserved	17.352	15.3	19.793	0	1	0.959992	-0.0177326	0.764123		15.3	2	2	1.04085	7.7806	2	0	7289800	6680400	15.3	2	2	0.88629	7.9922	3	2	10778000	10287000	15.3	2	2	0.95904	4.25	4	3	11183000	11459000
422	Tb927.10.2530	Tb927.10.2530		adenylate kinase, putative	24.941	31.5	36.276	0	1	0.950521	-0.0220381	0.764588		18	3	3	0.865351	32.66	3	2	3859200	3648100	13.5	2	2	0.94041	10.101	2	0	6326200	6009600	26.6	4	4	1.0553	2.3482	4	1	7958900	6858300
388	Tb927.10.15220	Tb927.10.15220		hypothetical protein, conserved	22.101	8.8	6.1848	0	1	0.891378	-0.0499382	0.767074		8.8	1	1	NaN	NaN	0	0	0	0	8.8	1	1	0.80392	NaN	1	1	674900	283360	8.8	1	1	0.98835	NaN	1	0	482920	445440
1422	Tb927.7.4970;Tb11.v5.0178	Tb927.7.4970;Tb11.v5.0178		glutamine synthetase, putative;glutamine synthetase, putative	42.433	56.4	323.31	0	2	0.944275	-0.0249013	0.770989		34.6	12	12	1.03773	11.781	17	2	254210000	243710000	48.3	14	14	0.83822	8.9077	23	4	442230000	398970000	34.6	12	12	0.96795	5.5664	20	5	294570000	285720000
1530	Tb927.8.3410	Tb927.8.3410		hypothetical protein, conserved	170.41	3.8	13.66	0	1	0.856546	-0.0672494	0.773622		2.7	3	3	0.959509	11.315	3	1	3592900	3363100	0.7	1	1	0.61601	NaN	1	0	1071000	628190	3.8	4	4	1.0632	14.998	4	2	3586700	3310200
819	Tb927.11.5920	Tb927.11.5920		hypothetical protein, conserved	80.414	21.3	113.88	0	1	0.936078	-0.028688	0.775593		10.2	6	6	1.06426	7.3373	6	2	9269400	10442000	12.9	7	7	0.83388	15.691	8	3	16218000	13891000	5.4	3	3	0.92424	3.0318	4	0	6033400	5051000
1192	Tb927.5.3400	Tb927.5.3400		calcium-translocating P-type ATPase,calcium pump	110.32	8	18.926	0	1	0.891772	-0.0497464	0.779579		0	0	0	NaN	NaN	0	0	0	0	2.9	2	2	0.81094	8.2356	2	2	3342700	2907300	8	7	7	0.98066	37.262	9	4	26639000	26069000
1297	Tb927.6.4270	Tb927.6.4270		hypothetical protein, conserved	27.15	19.5	14.589	0	1	0.69489	-0.158084	0.78885		12.7	2	2	0.522849	32.162	2	2	2358300	4866700	3	1	1	NaN	NaN	0	0	0	0	19.5	4	4	0.92354	25.929	5	4	12265000	9602100
540	Tb927.10.8320	Tb927.10.8320		cytochrome oxidase subunit IX (COXIX)	13.786	13.7	4.4334	0	1	0.837748	-0.0768865	0.789272		0	0	0	NaN	NaN	0	0	0	0	13.7	1	1	0.96169	NaN	1	0	3339500	2677900	13.7	1	1	0.72978	NaN	1	0	1402100	715450
706	Tb927.11.16740	Tb927.11.16740		chaperone protein DNAj, putative	42.846	10.2	6.7274	0	1	0.883691	-0.0536994	0.790892		8.1	2	2	1.11114	4.2578	2	0	1674800	1318500	4.7	1	1	0.73184	NaN	1	0	1602200	1897700	8.1	2	2	0.84863	8.6597	2	1	1674600	1517700
1445	Tb927.7.6270	Tb927.7.6270		peptidase t, putative,aminotripeptidase, putative	44.647	21.4	42.142	0	1	0.965274	-0.0153492	0.796786		8.4	3	3	1.01553	3.3599	3	0	7491300	7281500	14	4	4	0.90519	9.5911	4	1	18193000	14491000	15.8	5	5	0.97841	4.1466	4	1	9908900	8484200
1339	Tb927.7.1490	Tb927.7.1490		hypothetical protein, conserved	27.511	13.4	4.6454	0	1	0.699009	-0.155517	0.79948		5.3	1	1	NaN	NaN	0	0	0	0	5.3	1	1	0.5384	NaN	1	1	844860	384270	13.4	2	2	0.90753	NaN	1	0	599310	561570
357	Tb927.10.13490;Tb927.10.13480	Tb927.10.13490;Tb927.10.13480		serine/threonine kinase, putative;protein kinase, putative	31.003	5.9	3.5866	0	2	0.81883	-0.0868062	0.805644		5.9	1	1	0.711946	NaN	1	0	684010	747020	0	0	0	NaN	NaN	0	0	0	0	5.9	1	1	0.94176	NaN	1	0	856340	899690
1332	Tb927.7.1160	Tb927.7.1160		hypothetical protein, conserved	14.631	23.1	5.5225	0	1	0.905807	-0.0429642	0.810498		10.8	1	1	0.941176	NaN	1	0	2992400	3176900	10.8	1	1	0.76539	NaN	1	0	3705700	2786000	10.8	1	1	1.0317	NaN	1	0	2710600	2838800
792	Tb927.11.5040	Tb927.11.5040		leucine-rich repeat protein (LRRP), putative	48.562	7.5	11.403	0	1	0.896588	-0.0474071	0.811138		3.2	1	1	0.991572	NaN	1	1	1076400	889550	7.5	2	2	0.73837	32.449	4	3	7432900	6810000	7.5	2	2	0.98442	NaN	1	0	771540	971750
1695	Tb927.9.14200	Tb927.9.14200		hypothetical protein, conserved	44.532	12.2	12.014	0	1	0.877629	-0.0566891	0.817121		4.1	1	1	0.993739	NaN	1	0	1259600	1668500	4.1	1	1	0.70108	NaN	1	0	1653900	1365800	8.8	2	2	0.97027	7.7281	2	1	2438900	3011200
567	Tb927.10.9950	Tb927.10.9950		hypothetical protein, conserved	44.06	15	13.447	0	1	0.681453	-0.166564	0.819034		3	1	1	0.435806	NaN	1	1	2264700	3734700	6.3	2	2	0.56324	99.195	2	1	3820600	2690500	7.9	2	2	1.2892	17.698	2	1	3018300	3979300
1087	Tb927.4.2450	Tb927.4.2450		thioredoxin, putative	44.49	16.3	49.692	0	1	0.875505	-0.0577412	0.825563		7.8	2	2	0.729501	NaN	1	1	1415800	1725200	5.1	2	2	0.86337	4.2107	2	0	3015500	3586800	16.3	5	5	1.0655	14.988	7	0	12362000	13159000
536	Tb927.10.8180	Tb927.10.8180		hypothetical protein, conserved	128.52	6.2	16.784	0	1	0.907297	-0.0422506	0.826094		0	0	0	NaN	NaN	0	0	0	0	3	2	2	0.96259	NaN	1	1	1474200	1338600	1.7	2	2	0.85518	NaN	1	0	1308800	1522400
1801	Tb927.9.8720	Tb927.9.8720		fructose-1,6-bisphosphatase (FBPase)	38.534	10.3	9.1375	0	1	0.943014	-0.0254818	0.834756		2.9	1	1	0.887075	NaN	1	0	2349100	2714700	10.3	3	3	0.91604	44.326	3	0	9316700	9488400	7.4	2	2	1.032	2.21	2	1	4040600	4000200
276	Tb927.1.4400	Tb927.1.4400		hypothetical protein, conserved	30.868	21.5	24.268	0	1	0.819925	-0.0862258	0.835711		15.3	3	3	1.05577	9.3543	4	3	3883700	3878200	12.2	2	2	0.61867	33.761	2	1	2278300	1709500	19.8	4	4	0.84391	11.02	4	0	4110500	3602900
1672	Tb927.9.12770	Tb927.9.12770		hypothetical protein, conserved	116.54	7.3	24.124	0	1	0.902492	-0.0445566	0.837334		1.9	1	1	0.955932	NaN	1	1	655380	660690	1.9	1	1	NaN	NaN	0	0	0	0	3.2	2	2	0.85204	54.377	2	0	2724000	1596900
600	Tb927.11.11240	Tb927.11.11240		hypothetical protein, conserved	23.003	17.5	11.441	0	1	0.945139	-0.0245044	0.838321		13.7	2	2	0.995421	28.136	4	4	3963000	3885500	13.7	2	2	0.86704	48.152	2	2	2727100	3624500	17.5	3	3	0.97823	27.126	3	2	2465600	2194300
1336	Tb927.7.1300	Tb927.7.1300		protein disulfide isomerase, putative	41.939	15.6	17.908	0	1	0.949643	-0.0224397	0.846376		8	3	3	1.02393	7.8076	4	2	4599100	4107300	8.2	3	3	0.92304	16.541	3	2	6987000	5363500	15.6	7	7	0.90613	12.397	7	0	18025000	19441000
243	Tb927.1.1050;Tb11.v5.0536	Tb927.1.1050;Tb11.v5.0536		hypothetical protein, conserved;hypothetical protein, conserved	126.7	8.3	81.586	0	2	0.918036	-0.0371402	0.852798		6.4	6	6	1.00918	14.665	5	1	34679000	10273000	4.7	4	4	0.81975	17.994	4	1	38994000	8031800	2.8	2	2	0.93525	15.511	2	0	2130000	1864600
671	Tb927.11.14970	Tb927.11.14970		hypothetical protein, conserved	93.162	12.8	111.42	0	1	0.91014	-0.0408918	0.856734		4.6	3	3	1.00658	19.265	3	0	7576100	6496500	7.3	5	5	0.80513	9.5188	5	2	13244000	10195000	10.2	7	7	0.93027	3.6684	7	3	13653000	12524000
565	Tb927.10.9900	Tb927.10.9900		ABC1 protein, putative	62.856	5.3	8.2818	0	1	0.739276	-0.131193	0.857202		0	0	0	NaN	NaN	0	0	0	0	1.8	1	1	0.85498	NaN	1	0	2437000	1963100	1.8	1	1	0.63923	0.76195	2	2	2215800	1683000
1468	Tb927.7.7430;Tb927.7.7420	Tb927.7.7430;Tb927.7.7420		ATP synthase alpha chain, mitochondrial precursor,ATP synthase F1, alpha subunit;ATP synthase alpha chain, mitochondrial precursor,ATP synthase F1, alpha subunit	63.502	33.6	185.49	0	2	0.840069	-0.0756849	0.869633		27.4	15	15	0.935804	22.46	18	3	150090000	164080000	29.1	14	14	0.67118	40.038	18	6	250090000	163550000	33.6	17	17	0.94389	8.1416	22	5	244610000	233430000
171	Tb927.10.5220;Tb11.v5.0235	Tb927.10.5220;Tb11.v5.0235		hypothetical protein, conserved;hypothetical protein, conserved	51.172	6.3	5.058	0	2	0.644714	-0.190633	0.873153		2.7	1	1	0.429849	NaN	1	0	2152300	3616600	2.7	1	1	0.5696	NaN	1	0	1793200	1477800	3.6	1	1	1.0945	NaN	1	1	672780	933710
316	Tb927.10.11260	Tb927.10.11260		hypothetical protein, conserved	22.384	12.3	6.3589	0	1	0.660274	-0.180276	0.874157		7.5	1	1	0.983962	NaN	1	1	582860	398350	7.5	1	1	0.40497	NaN	1	1	847650	343410	12.3	2	2	0.72239	NaN	1	1	470930	365230
336	Tb927.10.12520	Tb927.10.12520		hypothetical protein, conserved	94.523	9.2	42.049	0	1	0.914529	-0.0388023	0.877541		6	3	3	1.01853	2.5422	2	0	2676500	2307000	2.4	1	1	0.85104	NaN	1	1	1713500	982460	2.4	1	1	0.88241	NaN	1	0	769660	922560
1498	Tb927.8.1880	Tb927.8.1880		hypothetical protein, conserved	22.189	35.8	18.389	0	1	0.897391	-0.0470185	0.880009		0	0	0	NaN	NaN	0	0	0	0	14.7	2	2	0.93669	NaN	1	1	1910400	1730200	5.8	1	1	0.85974	NaN	1	1	4504400	3759900
1066	Tb927.4.1370	Tb927.4.1370		hypothetical protein, conserved	17.643	17.2	8.1171	0	1	0.864552	-0.0632088	0.888251		11.9	2	2	0.923105	18.873	2	0	3593400	3714200	7.3	1	1	0.73245	NaN	1	0	1963600	1663400	17.2	3	3	0.95575	8.1148	4	2	6207400	5778500
213	Tb11.v5.0616;Tb927.7.6970	Tb11.v5.0616;Tb927.7.6970		paraflagellar rod protein, putative;paraflagellar rod protein, putative	76.144	29.5	132.53	0	2	0.90302	-0.0443028	0.895582		17.6	9	9	0.83668	17.409	8	3	16443000	15971000	16.4	9	9	1.0066	52.714	10	5	26719000	23465000	23	10	10	0.87433	7.5661	10	4	13888000	13848000
1420	Tb927.7.4710	Tb927.7.4710		hypothetical protein, conserved	33.994	9.8	24.326	0	1	0.622869	-0.205603	0.90125		6.8	1	1	0.724953	NaN	1	1	835600	1252500	0	0	0	NaN	NaN	0	0	0	0	6.8	1	1	0.53516	NaN	1	0	1421300	802190
963	Tb927.3.1690	Tb927.3.1690		hypothetical protein, conserved	17.154	34.5	9.7567	0	1	0.591318	-0.228179	0.904174		18.6	2	2	0.424935	147.9	2	1	4502600	12170000	29	3	3	0.48127	NaN	1	1	2766200	1947300	24.1	3	3	1.011	18.7	4	2	9912200	10324000
508	Tb927.10.7090	Tb927.10.7090		alternative oxidase (AOX)	37.59	4	2.7372	0.0012415	1	0.77963	-0.108112	0.905789		4	1	1	0.841114	NaN	1	0	667380	805050	0	0	0	NaN	NaN	0	0	0	0	4	1	1	0.72264	NaN	1	1	1094600	789630
1201	Tb927.5.3880	Tb927.5.3880		hypothetical protein, conserved	82.603	13.8	54.378	0	1	0.926352	-0.0332242	0.910783		8	4	4	0.970968	21.365	4	0	7054200	6750200	8	5	5	0.86011	3.2653	4	1	24638000	9545700	8.6	6	6	0.95185	15.218	5	1	8359300	7710300
219	Tb927.10.8230;Tb11.v5.0668	Tb927.10.8230;Tb11.v5.0668		protein disulfide isomerase,bloodstream- specific protein 2 precursor;protein disulfide isomerase	55.579	20.5	42.78	0	2	0.854708	-0.0681823	0.913789		0	0	0	NaN	NaN	0	0	0	0	11.3	4	4	0.81825	16.615	4	2	9691700	6687600	20.5	9	9	0.89279	6.5619	10	2	36319000	32304000
543	Tb927.10.850	Tb927.10.850		hypothetical protein, conserved	168.3	3.8	8.3409	0	1	0.756701	-0.121076	0.914319		1.5	2	2	0.58126	81.502	2	2	5985000	10672000	2.3	3	3	0.89146	8.7977	3	2	10363000	9071900	1.5	2	2	0.83618	10.587	2	1	4721600	3974700
1271	Tb927.6.3570	Tb927.6.3570		tubulin-tyrosine ligase-like protein, conserved	71.692	13.6	38.77	0	1	0.915316	-0.0384287	0.916207		8.7	4	4	0.989315	57.691	3	1	4078100	4604000	12	5	5	0.90354	17.783	3	1	5164700	4885200	6.8	3	3	0.85789	13.034	2	0	2774100	3286100
783	Tb927.11.4540	Tb927.11.4540		nucleoporin 48 (TbNup48)	48.494	20.3	19.362	0	1	0.832839	-0.0794389	0.925955		8.2	3	3	0.717515	95.556	3	2	8299700	31977000	8.2	3	3	0.85523	21.784	3	2	9725200	11107000	9.9	4	4	0.94139	30.474	4	1	10630000	8044400
1451	Tb927.7.6760	Tb927.7.6760		hypothetical protein, conserved	132.3	3.7	8.3962	0	1	0.779834	-0.107998	0.926009		2.2	2	2	0.959509	51.213	2	2	2522300	2115100	2.1	2	2	0.66695	59.331	2	2	6207400	4248400	2.8	3	3	0.74108	14.403	4	2	7224300	6120700
1352	Tb927.7.2160	Tb927.7.2160		hypothetical protein, conserved	37.233	14.4	10.83	0	1	0.734739	-0.133867	0.93008		11.1	3	3	0.631313	22.166	3	2	3911300	8298200	14.4	4	4	0.66126	30.152	4	4	11034000	8883100	14.4	4	4	0.95013	27.442	4	0	5611900	5715500
667	Tb927.11.14730	Tb927.11.14730		metalloprotease, putative,cell division protein FtsH homologue, putative	74.475	23.3	116.62	0	1	0.738811	-0.131466	0.935406		7.4	3	3	0.583226	74.321	4	2	6479300	15497000	14.5	5	5	0.79634	17.594	6	6	15897000	11875000	19.1	8	8	0.86829	14.493	9	7	14330000	13905000
1399	Tb927.7.3930	Tb927.7.3930		hypothetical protein, conserved	160.79	7.2	13.551	0	1	0.723842	-0.140356	0.943414		1.7	2	2	0.89815	NaN	1	1	1341900	2120000	1.2	1	1	0.59549	NaN	1	1	1157500	521720	1.7	2	2	0.7091	18.767	2	1	1463600	959520
365	Tb927.10.13850	Tb927.10.13850		hypothetical protein, conserved	43.008	28.4	43.687	0	1	0.697515	-0.156446	0.944436		13.7	4	4	0.893495	79.61	4	2	17367000	15505000	16.8	5	5	0.57137	43.963	7	5	45167000	18803000	15	5	5	0.66474	9.7479	7	4	18458000	12414000
1507	Tb927.8.2160	Tb927.8.2160		multidrug resistance protein A,p-glycoprotein (PGPA)	174.68	42.1	323.31	0	1	0.786458	-0.104325	0.946255		33.3	45	45	0.84832	11.833	49	15	427030000	422440000	30.7	40	40	0.66265	19.402	60	27	547590000	345110000	36.1	48	48	0.86533	12.206	54	14	281400000	244600000
672	Tb927.11.14980	Tb927.11.14980		hypothetical protein, conserved	58.419	17.2	24.218	0	1	0.853652	-0.0687193	0.947669		10.5	4	4	0.919033	14.829	6	5	9236800	8708800	8.3	3	3	0.76544	48.515	3	3	9078000	8539100	10.8	4	4	0.8843	33.905	4	0	5936800	5164600
1175	Tb927.5.2580	Tb927.5.2580		hypothetical protein, conserved	33.52	7.8	4.592	0	1	0.768805	-0.114184	0.951734		7.8	2	2	0.80032	NaN	1	0	2176300	2531100	0	0	0	NaN	NaN	0	0	0	0	3.1	1	1	0.73853	NaN	1	0	998900	518990
1719	Tb927.9.2450	Tb927.9.2450		electon transport protein SCO1/SCO2, putative	44.135	19.4	68.575	0	1	0.883805	-0.0536436	0.961126		8.3	2	2	0.914997	16.402	3	2	6272300	6075600	16.6	4	4	0.82143	18.604	4	2	8040800	6155800	8.3	2	2	0.9185	10.956	2	0	5091100	5262400
1670	Tb927.9.12720	Tb927.9.12720		predicted zinc finger protein	42.982	10	4.9972	0	1	0.449817	-0.346964	0.968884		2.8	1	1	0.486476	NaN	1	1	2790800	3988700	2.8	1	1	NaN	NaN	0	0	0	0	2.8	1	1	0.41592	NaN	1	1	16955000	2576700
1085	Tb927.4.2360	Tb927.4.2360		hypothetical protein, conserved	35.65	18.8	32.22	0	1	0.782323	-0.106614	0.970653		16.6	3	3	0.879275	5.3115	3	0	9977400	11982000	16.6	3	3	0.71095	7.8052	3	0	21412000	19437000	16.6	3	3	0.76594	5.054	3	0	14167000	12079000
1234	Tb927.6.1840	Tb927.6.1840		hypothetical protein, conserved	36.741	14.8	12.836	0	1	0.798036	-0.0979774	0.973442		11.6	4	4	0.845094	12.025	2	0	7997100	10859000	11.9	4	4	0.71613	6.3833	3	1	17606000	12484000	11.9	4	4	0.83979	16.41	3	0	10346000	8646200
185	Tb11.v5.0365;Tb927.11.12870	Tb11.v5.0365		hypothetical protein, conserved	82.854	19.6	20.421	0	2	0.710584	-0.148384	0.98406		6.3	5	1	0.722857	NaN	1	1	360540	999150	4	4	0	NaN	NaN	0	0	0	0	11.4	8	1	0.69852	NaN	1	1	956240	181280
359	Tb927.10.13510	Tb927.10.13510		zinc metallopeptidase, putative	62.779	12.8	36.252	0	1	0.631871	-0.199372	0.985329		3.2	1	1	0.707314	NaN	1	0	1000300	1107600	8.3	3	3	0.54077	22.394	2	1	4040800	1499000	5.6	2	2	0.65957	11.795	4	4	5345200	3959400
1306	Tb927.6.4510	Tb927.6.4510		hypothetical protein, conserved	36.573	6.5	2.446	0.0024125	1	0.912767	-0.0396399	0.985701		0	0	0	NaN	NaN	0	0	0	0	4.3	1	1	0.90903	NaN	1	0	712080	610230	2.2	1	1	0.91652	NaN	1	0	720970	503170
1170	Tb927.5.2240;Tb927.5.2210;Tb927.5.2180	Tb927.5.2240;Tb927.5.2210;Tb927.5.2180		hypothetical protein, conserved;hypothetical protein, conserved;hypothetical protein, conserved	52.316	18.9	42.53	0	3	0.329429	-0.482239	0.98605		9.7	3	3	0.400433	4.9573	2	2	725260	2887100	11.8	4	4	0.22554	59.381	3	3	7484700	1306700	8	3	3	0.39585	9.9527	3	3	3093600	1577400
1588	Tb927.8.6410	Tb927.8.6410		short-chain dehydrogenase, putative	52.913	8.9	20.754	0	1	0.772278	-0.112226	0.9875		6.1	2	2	0.76599	22.904	3	2	2870000	3335700	2.7	1	1	0.72173	NaN	1	0	2013000	1624900	6.8	2	2	0.83315	25.323	3	2	3199700	2271700
1457	Tb927.7.7080	Tb927.7.7080		mitochondrial glycoprotein-like protein	41.205	27.4	24.732	0	1	0.800057	-0.0968788	0.988531		14.2	2	2	0.806517	15.668	3	2	4172800	4543400	0	0	0	NaN	NaN	0	0	0	0	14.2	2	2	0.79365	31.658	3	2	3557600	2681400
1461	Tb927.7.7170	Tb927.7.7170	CYC4	CYC2-like cyclin, putative (CYC4)	78.963	4.1	25.907	0	1	0.886388	-0.052376	0.990725		4.1	2	2	0.890551	14.264	2	0	2696500	2728000	2.3	1	1	0.85941	NaN	1	0	750790	700310	4.1	2	2	0.90994	10.663	2	0	2069800	2081600
186	Tb11.v5.0366	Tb11.v5.0366		hypothetical protein, conserved	120.58	26.1	37.961	0	1	0.562636	-0.249772	0.994049		14.3	6	2	0.627274	16.949	2	0	3830000	5489900	14.3	6	2	0.50376	34.648	2	0	6364900	3507600	17.8	9	2	0.56364	16.937	2	0	3390700	1892900
1171	Tb927.5.2250;Tb927.5.2220;Tb927.5.2190	Tb927.5.2250;Tb927.5.2220;Tb927.5.2190		hypothetical protein, conserved;hypothetical protein, conserved;hypothetical protein, conserved	48.809	29.8	134.93	0	3	0.355086	-0.449667	0.994876		16.1	6	6	0.438366	13.653	7	3	10621000	27182000	13.2	4	4	0.31535	24.964	7	5	21891000	6810300	11.2	4	4	0.32387	10.279	5	2	14974000	6600000
328	Tb927.10.12050	Tb927.10.12050		hypothetical protein, conserved	33.571	23.2	11.803	0	1	0.5812	-0.235674	0.996521		2.8	1	1	0.614213	NaN	1	0	784840	1174800	2.8	1	1	0.53104	NaN	1	0	1480200	1072500	10	2	2	0.60191	3.4107	2	1	1625200	962880
354	Tb927.10.13360	Tb927.10.13360		elongation factor Tu, putative	51.849	51.1	323.31	0	1	0.671308	-0.173078	0.996896		42.1	18	18	0.691706	13.994	24	11	219180000	293020000	43	17	17	0.63028	18.958	20	4	360180000	255180000	43.8	18	18	0.69392	7.1003	19	2	238210000	164390000
1568	Tb927.8.5760	Tb927.8.5760		hypothetical protein, conserved	53.809	16.5	31.469	0	1	0.803264	-0.0951415	0.997439		9.2	3	3	0.8036	16.584	4	2	5892000	7231700	12.3	4	4	0.7815	34.361	3	1	5477300	3297000	16.3	6	6	0.82529	18.071	4	1	4710300	4019800
552	Tb927.10.9080	Tb927.10.9080		pteridine transporter, putative	69.998	10.2	10.323	0	1	0.288503	-0.539849	0.998484		1.4	1	1	0.290217	NaN	1	1	520730	1844800	0	0	0	NaN	NaN	0	0	0	0	8.8	4	4	0.2868	111.88	3	3	11609000	4057200
200	Tb11.v5.0528;Tb927.10.590	Tb11.v5.0528;Tb927.10.590		hypothetical protein, conserved;hypothetical protein, conserved	68.857	2.3	2.8276	0.0012508	2	83.164	1.91994			0	0	0	NaN	NaN	0	0	0	0	2.3	1	1	83.164	NaN	1	1	708700	82351000	0	0	0	NaN	NaN	0	0	0	0
165	Tb11.v5.0189;Tb927.7.5090	Tb11.v5.0189;Tb927.7.5090		hypothetical protein, conserved;hypothetical protein, conserved	79.132	3.9	2.6256	0.0012346	2	10.5702	1.02408			1.2	1	1	10.5701	NaN	1	1	5739800	617570	0	0	0	NaN	NaN	0	0	0	0	0	0	0	NaN	NaN	0	0	0	0
542	Tb927.10.8430	Tb927.10.8430		40S ribosomal protein S12, putative	16.061	22.5	4.8309	0	1	5.2407	0.719389			0	0	0	NaN	NaN	0	0	0	0	0	0	0	NaN	NaN	0	0	0	0	22.5	2	2	5.2407	117.19	2	2	3322400	23724000
1730	Tb927.9.3350	Tb927.9.3350		pseudouridylate synthase, putative	46.294	6.2	6.8746	0	1	3.83377	0.583626			3.9	1	1	3.83377	NaN	1	1	5348100	1254700	6.2	2	2	NaN	NaN	0	0	0	0	6.2	2	2	NaN	NaN	0	0	0	966130
1235	Tb927.6.1860	Tb927.6.1860		hypothetical protein, conserved	30.977	9.5	3.993	0	1	3.4858	0.542302			0	0	0	NaN	NaN	0	0	0	0	0	0	0	NaN	NaN	0	0	0	0	4.7	1	1	3.4858	NaN	1	1	486910	1201800
1407	Tb927.7.4150	Tb927.7.4150		hypothetical protein, conserved	129.53	2.4	3.5247	0	1	3.1416	0.497151			0	0	0	NaN	NaN	0	0	0	0	0	0	0	NaN	NaN	0	0	0	0	1.1	1	1	3.1416	NaN	1	1	323980	1027300
1245	Tb927.6.2180	Tb927.6.2180		hypothetical protein, conserved	20.01	7.6	1.9071	0.0095452	1	3.0609	0.485849			0	0	0	NaN	NaN	0	0	0	0	0	0	0	NaN	NaN	0	0	0	0	7.6	1	1	3.0609	NaN	1	1	551070	1603100
653	Tb927.11.14020;Tb927.11.14000	Tb927.11.14020;Tb927.11.14000		RNA-binding protein (NRBD2);NRBD1 (NRBD1)	30.274	17.2	20.244	0	2	2.7805	0.444123			0	0	0	NaN	NaN	0	0	0	0	0	0	0	NaN	NaN	0	0	0	0	9	2	2	2.7805	NaN	1	1	662560	1378700
799	Tb927.11.5230	Tb927.11.5230		hypothetical protein, conserved	25.968	6	2.8721	0.0012555	1	2.7322	0.436512			0	0	0	NaN	NaN	0	0	0	0	0	0	0	NaN	NaN	0	0	0	0	6	1	1	2.7322	2.4511	2	2	646610	2420900
395	Tb927.10.15680	Tb927.10.15680		hypothetical protein, conserved	260.9	3	9.424	0	1	2.5226	0.401848			0	0	0	NaN	NaN	0	0	0	0	0	0	0	NaN	NaN	0	0	0	0	0.5	1	1	2.5226	NaN	1	0	391110	941310
425	Tb927.10.2610	Tb927.10.2610		hypothetical protein, conserved	54.358	8.9	19.851	0	1	2.4787	0.394224			0	0	0	NaN	NaN	0	0	0	0	0	0	0	NaN	NaN	0	0	0	0	4.5	2	2	2.4787	98.781	2	0	1473200	3404300
1464	Tb927.7.7300	Tb927.7.7300		ATP-dependent DEAD/H RNA helicase, putative	108.79	2.8	3.0682	0.00064267	1	2.467	0.392169			1	1	1	NaN	NaN	0	0	11824000	0	0	0	0	NaN	NaN	0	0	0	0	2.8	2	2	2.467	NaN	1	1	602380	1716000
1163	Tb927.5.1820	Tb927.5.1820		60S acidic ribosomal protein, putative	10.132	34.6	5.1112	0	1	2.4368	0.38682			0	0	0	NaN	NaN	0	0	0	0	0	0	0	NaN	NaN	0	0	0	0	13.1	1	1	2.4368	NaN	1	0	488830	990560
1428	Tb927.7.5310	Tb927.7.5310		hypothetical protein, conserved	72.641	7.9	18.369	0	1	2.4316	0.385892			0	0	0	NaN	NaN	0	0	0	0	2.9	1	1	NaN	NaN	0	0	0	0	2.9	1	1	2.4316	NaN	1	0	336300	780560
403	Tb927.10.1860	Tb927.10.1860		hypothetical protein, conserved	39.134	4.4	3.0755	0.0006435	1	2.3883	0.378089			0	0	0	NaN	NaN	0	0	0	0	0	0	0	NaN	NaN	0	0	0	0	4.4	1	1	2.3883	NaN	1	1	141420	704880
1653	Tb927.9.11600	Tb927.9.11600		unspecified product (gim5B)	25.975	46.9	3.1111	0.00064767	1	2.3778	0.376175			22.4	4	0	NaN	NaN	0	0	0	0	31.1	5	0	NaN	NaN	0	0	0	0	46.9	9	1	2.3778	NaN	1	0	672220	1882200
465	Tb927.10.4550	Tb927.10.4550		hypothetical protein, conserved	18.658	9	2.5025	0.0024316	1	2.2737	0.356733			0	0	0	NaN	NaN	0	0	0	0	0	0	0	NaN	NaN	0	0	0	0	9	1	1	2.2737	NaN	1	1	362070	946260
1038	Tb927.3.5050	Tb927.3.5050		60S ribosomal protein L4	41.856	10.2	4.6925	0	1	2.2433	0.350887			0	0	0	NaN	NaN	0	0	0	0	0	0	0	NaN	NaN	0	0	0	0	4.3	1	1	2.2433	NaN	1	1	215510	1079000
1534	Tb927.8.3750	Tb927.8.3750		nucleolar protein, putative	54.358	6	11.663	0	1	2.2298	0.348266			0	0	0	NaN	NaN	0	0	0	0	0	0	0	NaN	NaN	0	0	0	0	6	2	2	2.2298	23.775	2	2	601010	2357800
381	Tb927.10.1490	Tb927.10.1490		hypothetical protein, conserved	134.81	2.7	3.4554	0	1	2.2086	0.344117			0	0	0	NaN	NaN	0	0	0	0	0	0	0	NaN	NaN	0	0	0	0	1.2	1	1	2.2086	NaN	1	1	360660	914570
1785	Tb927.9.7260	Tb927.9.7260		hypothetical protein, conserved	41.248	7.7	2.6803	0.0012369	1	2.1885	0.340147			0	0	0	NaN	NaN	0	0	0	0	0	0	0	NaN	NaN	0	0	0	0	4.1	1	1	2.1885	NaN	1	0	1273000	3783100
1080	Tb927.4.2180	Tb927.4.2180		60S ribosomal protein L35a, putative	17.021	35.6	10.813	0	1	2.158	0.334051			0	0	0	NaN	NaN	0	0	0	0	0	0	0	NaN	NaN	0	0	0	0	7.4	1	1	2.158	NaN	1	1	192960	481250
180	Tb927.10.15950;Tb11.v5.0305	Tb927.10.15950;Tb11.v5.0305		TFIID-like protein, putative (TRF4);TFIID-like protein, putative	28.822	5.3	1.9107	0.0095559	2	2.1451	0.331448			0	0	0	NaN	NaN	0	0	0	0	0	0	0	NaN	NaN	0	0	0	0	5.3	1	1	2.1451	NaN	1	1	290630	818990
983	Tb927.3.2440	Tb927.3.2440		serine/threonine-protein kinase, putative,protein kinase, putative	45.811	4.2	2.0408	0.0074243	1	2.1308	0.328543			0	0	0	NaN	NaN	0	0	0	0	0	0	0	NaN	NaN	0	0	0	0	4.2	1	1	2.1308	NaN	1	1	582670	1669900
1488	Tb927.8.1500	Tb927.8.1500		hypothetical protein, conserved	63.206	7	6.0586	0	1	2.1183	0.325987			0	0	0	NaN	NaN	0	0	0	0	0	0	0	NaN	NaN	0	0	0	0	1.8	1	1	2.1183	NaN	1	0	441560	746040
639	Tb927.11.13380	Tb927.11.13380		regulator of nonsense transcripts 1, putative	223.56	2.6	7.7241	0	1	2.1113	0.32455			0	0	0	NaN	NaN	0	0	0	0	0	0	0	NaN	NaN	0	0	0	0	0.9	1	1	2.1113	NaN	1	0	755040	1386500
1813	Tb927.9.9580	Tb927.9.9580		tubulin tyrosine ligase protein, putative	74.09	3.8	3.3346	0	1	2.08655	0.319429			2.3	1	1	2.08655	NaN	1	1	1143600	419640	0	0	0	NaN	NaN	0	0	0	0	0	0	0	NaN	NaN	0	0	0	0
479	Tb927.10.5370;Tb927.10.5360	Tb927.10.5370;Tb927.10.5360		40S ribosomal protein S10, putative;40S ribosomal protein S10, putative	19.285	24.4	11.62	0	2	2.0813	0.318335			9.9	1	1	NaN	NaN	0	0	0	0	16.3	2	2	NaN	NaN	0	0	0	0	16.3	2	2	2.0813	11.185	2	2	1552700	3360700
268	Tb927.1.3830	Tb927.1.3830		glucose-6-phosphate isomerase, glycosomal (PGI)	67.614	5.9	54.571	0	1	2.0703	0.316033			0	0	0	NaN	NaN	0	0	0	0	0	0	0	NaN	NaN	0	0	0	0	4.8	2	2	2.0703	21.735	3	2	3181300	6008900
669	Tb927.11.14910	Tb927.11.14910		protein phosphatase 2C, putative	47.124	6.5	2.0605	0.0068768	1	2.067	0.31534			0	0	0	NaN	NaN	0	0	0	0	0	0	0	NaN	NaN	0	0	0	0	4.7	1	1	2.067	NaN	1	1	1567400	2036000
299	Tb927.10.10340	Tb927.10.10340		structural maintenance of chromosome 2, putative (SMC2)	134	1.3	5.105	0	1	2.0315	0.307817			1.3	1	1	NaN	NaN	0	0	0	0	0	0	0	NaN	NaN	0	0	0	0	1.3	1	1	2.0315	24.528	2	2	896750	2003900
252	Tb927.1.1930	Tb927.1.1930		phosphatidylinositol 3-kinase, putative	324.21	1.3	4.6592	0	1	2.0289	0.307261			0.6	1	1	NaN	NaN	0	0	0	0	0	0	0	NaN	NaN	0	0	0	0	0.8	1	1	2.0289	NaN	1	1	173380	495810
1285	Tb927.6.4000	Tb927.6.4000		small glutamine-rich tetratricopeptide repeat protein, putative (SGT)	45.966	5.5	4.4714	0	1	2.0122	0.303671			0	0	0	NaN	NaN	0	0	0	0	0	0	0	NaN	NaN	0	0	0	0	3.1	1	1	2.0122	NaN	1	1	396930	1163100
383	Tb927.10.14950	Tb927.10.14950		RNA binding protein, putative,zinc finger protein family member, putative (ZC3H40)	46.194	10.2	4.9492	0	1	2.0032	0.301724			0	0	0	NaN	NaN	0	0	0	0	0	0	0	NaN	NaN	0	0	0	0	3.5	1	1	2.0032	NaN	1	1	291810	730050
302	Tb927.10.1060	Tb927.10.1060		T-complex protein 1, delta subunit, putative (TCP-1-delta)	58.361	14.6	13.507	0	1	1.9771	0.296029			0	0	0	NaN	NaN	0	0	0	0	0	0	0	NaN	NaN	0	0	0	0	11.4	6	6	1.9771	40.433	4	2	2807000	5379000
1166	Tb927.5.2060	Tb927.5.2060		cell division control protein, putative	80.149	12.9	21.154	0	1	1.9702	0.29451			1.9	1	1	NaN	NaN	0	0	0	0	0	0	0	NaN	NaN	0	0	0	0	5.4	3	3	1.9702	3.8747	3	2	2602000	3953100
308	Tb927.6.4690;Tb927.10.1100	Tb927.6.4690;Tb927.10.1100		60S ribosomal protein L9, putative;60S ribosomal protein L9, putative	21.661	32.1	8.9874	0	2	1.9447	0.288853			0	0	0	NaN	NaN	0	0	0	0	0	0	0	NaN	NaN	0	0	0	0	27.8	3	3	1.9447	20.173	3	3	4681600	8094500
1386	Tb927.7.3470	Tb927.7.3470		p22 protein precursor, putative	30.144	7.3	3.9533	0	1	1.9407	0.287958			4.2	1	1	NaN	NaN	0	0	0	0	0	0	0	NaN	NaN	0	0	0	0	4.2	1	1	1.9407	NaN	1	1	1113400	2134800
1667	Tb927.9.12510	Tb927.9.12510		ATP-dependent DEAD/H RNA helicase, putative (DED1)	82.74	5.9	7.1948	0	1	1.9311	0.285805			1.2	1	0	NaN	NaN	0	0	0	0	1.2	1	0	NaN	NaN	0	0	0	0	5.9	4	3	1.9311	51.569	3	2	2266600	3410800
1169	Tb927.5.2150	Tb927.5.2150		hypothetical protein, conserved	60.078	6	2.7986	0.0012477	1	1.927	0.284882			0	0	0	NaN	NaN	0	0	0	0	0	0	0	NaN	NaN	0	0	0	0	3.2	1	1	1.927	NaN	1	1	202270	585450
902	Tb927.11.9870	Tb927.11.9870		hypothetical protein, conserved	44.629	7	1.9535	0.00906	1	1.92478	0.284381			2.8	1	1	1.92478	NaN	1	1	2044800	1240700	0	0	0	NaN	NaN	0	0	0	0	4.2	1	1	NaN	NaN	0	0	0	0
202	Tb11.v5.0670;Tb927.10.70;Tb11.v5.0532;Tb927.2.820	Tb11.v5.0670;Tb927.10.70;Tb11.v5.0532;Tb927.2.820		retrotransposon hot spot (RHS) protein, putative;retrotransposon hot spot (RHS), putative, (fragment);retrotransposon hot spot (RHS) protein, putative;retrotransposon hot spot protein (RHS, pseudogene), putative,retrotransposon hot spot protein 1 (RHS1)	34.014	5.1	5.419	0	4	1.9212	0.283573			0	0	0	NaN	NaN	0	0	0	0	5.1	1	1	NaN	NaN	0	0	0	0	5.1	1	1	1.9212	NaN	1	0	1129800	1810900
297	Tb927.10.10200	Tb927.10.10200		hypothetical protein, conserved	52.84	2.3	2.723	0.0012392	1	1.9173	0.28269			0	0	0	NaN	NaN	0	0	0	0	0	0	0	NaN	NaN	0	0	0	0	2.3	1	1	1.9173	NaN	1	1	540270	827140
1390	Tb927.7.3630	Tb927.7.3630		TPR-repeat-containing chaperone protein DNAJ, putative	60.135	15.9	8.9622	0	1	1.9149	0.282146			0	0	0	NaN	NaN	0	0	0	0	0	0	0	NaN	NaN	0	0	0	0	6.6	3	3	1.9149	58.887	2	1	1210400	2139800
1194	Tb927.5.3510	Tb927.5.3510		structural maintenance of chromosome 3 , putative (SMC3)	136.37	3.4	6.3061	0	1	1.9098	0.280988			1.9	1	1	NaN	NaN	0	0	0	0	0	0	0	NaN	NaN	0	0	0	0	1.9	1	1	1.9098	1.9403	2	2	930800	1759300
397	Tb927.10.15760	Tb927.10.15760		hypothetical protein, conserved	36.411	12.1	3.6047	0	1	1.9043	0.279735			0	0	0	NaN	NaN	0	0	0	0	0	0	0	NaN	NaN	0	0	0	0	12.1	3	3	1.9043	NaN	1	1	477860	755120
1032	Tb927.3.4890	Tb927.3.4890		ubiquinone biosynthesis protein COQ7 homolog, putative	22.874	11.8	5.6729	0	1	1.8757	0.273163			6.4	1	1	NaN	NaN	0	0	0	0	0	0	0	NaN	NaN	0	0	0	0	11.8	2	2	1.8757	NaN	1	0	351950	803340
1600	Tb927.8.6840	Tb927.8.6840		mismatch repair protein MLH1 (MLH1)	95.739	3.3	4.0823	0	1	1.86247	0.27009			1.4	1	1	1.86248	NaN	1	0	1559500	1164700	0	0	0	NaN	NaN	0	0	0	0	0	0	0	NaN	NaN	0	0	0	0
663	Tb927.11.14520	Tb927.11.14520		Polypeptide deformylase 1	29.64	13.5	6.4995	0	1	1.8594	0.269373			5.4	1	1	NaN	NaN	0	0	0	0	0	0	0	NaN	NaN	0	0	0	0	5.4	1	1	1.8594	NaN	1	1	237830	479230
689	Tb927.11.15980	Tb927.11.15980		hypothetical protein, conserved	54.556	2.4	2.9979	0.0012715	1	1.8465	0.266349			0	0	0	NaN	NaN	0	0	0	0	0	0	0	NaN	NaN	0	0	0	0	2.4	1	1	1.8465	NaN	1	0	816890	1581400
486	Tb927.8.1110;Tb927.10.5610	Tb927.8.1110;Tb927.10.5610		40S ribosomal protein S9, putative;40S ribosomal protein S9, putative	22.051	11.6	3.4982	0	2	1.8323	0.262997			0	0	0	NaN	NaN	0	0	0	0	0	0	0	NaN	NaN	0	0	0	0	11.6	2	2	1.8323	25.668	2	0	1400600	2661600
719	Tb927.11.1970	Tb927.11.1970		hypothetical protein, conserved	30.39	4.4	2.9192	0.0012587	1	1.823	0.260787			0	0	0	NaN	NaN	0	0	0	0	0	0	0	NaN	NaN	0	0	0	0	4.4	1	1	1.823	NaN	1	1	771330	1284400
1281	Tb927.6.3840	Tb927.6.3840		reticulon domain protein	21.071	17.2	4.0085	0	1	1.8054	0.256573			0	0	0	NaN	NaN	0	0	0	0	0	0	0	NaN	NaN	0	0	0	0	12.4	2	2	1.8054	29.982	3	1	4449300	5627000
1572	Tb927.8.6030;Tb927.9.14000	Tb927.8.6030;Tb927.9.14000		60S ribosomal protein L12, putative;60S ribosomal protein L12, putative	17.564	9.1	2.9596	0.0012634	2	1.7899	0.252829			0	0	0	NaN	NaN	0	0	0	0	0	0	0	NaN	NaN	0	0	0	0	9.1	1	1	1.7899	NaN	1	0	1275800	2247200
1690	Tb927.9.14050	Tb927.9.14050		hypothetical protein, conserved	58.727	4.2	2.3806	0.0041716	1	1.78795	0.252355			2.7	1	1	1.78795	NaN	1	1	4039900	2221300	0	0	0	NaN	NaN	0	0	0	0	0	0	0	NaN	NaN	0	0	0	0
700	Tb927.11.16550	Tb927.11.16550		zinc finger protein family member, putative (ZC3H46)	56.434	6.3	4.5143	0	1	1.7821	0.250932			0	0	0	NaN	NaN	0	0	0	0	0	0	0	NaN	NaN	0	0	0	0	3.1	1	1	1.7821	5.5179	2	2	1126100	2550000
1740	Tb927.9.3990;Tb927.9.3920	Tb927.9.3990;Tb927.9.3920		ribosomal protein S7, putative;ribosomal protein S7, putative	23.841	10.9	3.5111	0	2	1.7763	0.249516			0	0	0	NaN	NaN	0	0	0	0	0	0	0	NaN	NaN	0	0	0	0	5.9	1	1	1.7763	NaN	1	1	252940	530690
1664	Tb927.9.12320	Tb927.9.12320		cystathione gamma lyase, putative	44.716	4.4	6.0762	0	1	1.7594	0.245365			0	0	0	NaN	NaN	0	0	0	0	0	0	0	NaN	NaN	0	0	0	0	4.4	1	1	1.7594	NaN	1	1	797870	1403600
716	Tb927.11.1900	Tb927.11.1900		T-complex protein 1, beta subunit, putative	58.057	6.4	8.7192	0	1	1.7551	0.244302			0	0	0	NaN	NaN	0	0	0	0	0	0	0	NaN	NaN	0	0	0	0	6.4	2	2	1.7551	45.614	3	3	1639500	5114800
820	Tb927.11.5970	Tb927.11.5970		phosphoinositide-specific phospholipase C, putative	80.449	3.5	3.3801	0	1	1.7543	0.244104			0	0	0	NaN	NaN	0	0	0	0	0	0	0	NaN	NaN	0	0	0	0	3.5	2	2	1.7543	NaN	1	0	586340	839900
339	Tb927.10.12660	Tb927.10.12660		pumilio/PUF RNA binding protein 2 (PUF2)	92.245	2.1	2.4889	0.0024257	1	1.7465	0.242169			0	0	0	NaN	NaN	0	0	0	0	0	0	0	NaN	NaN	0	0	0	0	1.2	1	1	1.7465	NaN	1	0	461290	645240
251	Tb927.1.220;Tb927.1.180;Tb927.2.100;Tb927.2.370;Tb927.2.1140	Tb927.1.220;Tb927.1.180;Tb927.2.100;Tb927.2.370		retrotransposon hot spot protein 1 (RHS1), putative;retrotransposon hot spot protein 1 (RHS1), putative;retrotransposon hot spot protein 1 (RHS1), putative;retrotransposon hot spot protein 1 (RHS1), putative	94.568	4.1	5.3676	0	5	1.7329	0.238774			1	1	0	NaN	NaN	0	0	0	0	0	0	0	NaN	NaN	0	0	0	0	4.1	3	1	1.7329	NaN	1	0	510550	855160
1702	Tb927.9.15240	Tb927.9.15240		hypothetical protein, conserved	28.749	15.3	11.31	0	1	1.7227	0.23621			4.4	1	1	NaN	NaN	0	0	0	0	9.7	2	2	1.7227	113.47	2	2	5037100	14979000	10.9	2	2	NaN	NaN	0	0	0	0
711	Tb927.11.16970	Tb927.11.16970		protein phosphatase 4, putative	34.432	13.5	5.6031	0	1	1.7195	0.235402			0	0	0	NaN	NaN	0	0	0	0	0	0	0	NaN	NaN	0	0	0	0	3.3	1	1	1.7195	NaN	1	1	1148900	1256000
1208	Tb927.5.4290	Tb927.5.4290		hypothetical protein, conserved	40.083	23.5	34.655	0	1	1.7069	0.232208			0	0	0	NaN	NaN	0	0	0	0	5.5	1	1	NaN	NaN	0	0	0	0	4.2	1	1	1.7069	NaN	1	0	873710	1114800
1546	Tb927.8.4770	Tb927.8.4770		small GTP-binding protein Rab18 (TbRAB18)	23.467	13	5.7688	0	1	1.693	0.228657			0	0	0	NaN	NaN	0	0	0	0	0	0	0	NaN	NaN	0	0	0	0	3.7	1	1	1.693	NaN	1	0	1922200	3941100
1485	Tb927.8.1440	Tb927.8.1440		maoC-like dehydratase, putative	17.815	21	3.5851	0	1	1.6858	0.226806			0	0	0	NaN	NaN	0	0	0	0	0	0	0	NaN	NaN	0	0	0	0	21	2	2	1.6858	15.316	2	2	2044900	2758200
891	Tb927.11.9670	Tb927.11.9670		glycine synthase, putative (GCVT1)	41.142	3.7	3.6128	0	1	1.6654	0.221519			0	0	0	NaN	NaN	0	0	0	0	0	0	0	NaN	NaN	0	0	0	0	3.7	1	1	1.6654	NaN	1	0	387590	665770
888	Tb927.11.9590	Tb927.11.9590		S-adenosylhomocysteine hydrolase, putative	48.447	11	6.2756	0	1	1.665	0.221414			0	0	0	NaN	NaN	0	0	0	0	0	0	0	NaN	NaN	0	0	0	0	11	4	4	1.665	15.944	4	2	2947900	4074800
985	Tb927.3.2620	Tb927.3.2620		hypothetical protein, conserved	216.87	0.8	3.6913	0	1	1.65459	0.21869			0.8	1	1	1.65459	NaN	1	1	978250	459330	0	0	0	NaN	NaN	0	0	0	0	0	0	0	NaN	NaN	0	0	0	0
715	Tb927.11.1890	Tb927.11.1890		hypothetical protein, conserved	36.025	8.3	4.1241	0	1	1.6443	0.215981			0	0	0	NaN	NaN	0	0	0	0	0	0	0	NaN	NaN	0	0	0	0	4.3	1	1	1.6443	NaN	1	1	462770	875600
1028	Tb927.3.4760;Tb927.3.4720	Tb927.3.4760;Tb927.3.4720		dynamin, putative,vacuolar sortin protein 1, putative;dynamin, putative,vacuolar sortin protein 1, putative	73.148	27.9	25.336	0	2	1.6303	0.212268			0	0	0	NaN	NaN	0	0	0	0	1.8	1	1	NaN	NaN	0	0	0	0	1.8	1	1	1.6303	14.019	2	2	561320	1650300
409	Tb927.10.2010	Tb927.10.2010		hexokinase (HK1)	51.295	49.9	123.03	0	1	1.6194	0.209354			13.2	5	0	NaN	NaN	0	0	0	0	30.1	10	0	NaN	NaN	0	0	0	0	49.9	17	1	1.6194	NaN	1	1	197370	871910
895	Tb927.11.9700	Tb927.11.9700		nascent polypeptide associated complex alpha subunit, putative	11.406	15.8	15.921	0	1	1.6147	0.208092			15.8	1	1	NaN	NaN	0	0	0	0	0	0	0	NaN	NaN	0	0	0	0	15.8	1	1	1.6147	NaN	1	0	1277900	1873900
766	Tb927.11.3890	Tb927.11.3890		N(2), N(2)-dimethylguanosine tRNA methyltransferase, putative	78.84	1.9	3.9684	0	1	1.6023	0.204744			0	0	0	NaN	NaN	0	0	0	0	0	0	0	NaN	NaN	0	0	0	0	1.9	1	1	1.6023	NaN	1	0	335940	779340
1579	Tb927.9.14370;Tb927.8.6180	Tb927.9.14370;Tb927.8.6180		60S ribosomal protein L26, putative;60S ribosomal protein L26, putative	16.454	13.3	3.2031	0.00065703	2	1.5965	0.203169			0	0	0	NaN	NaN	0	0	0	0	0	0	0	NaN	NaN	0	0	0	0	13.3	1	1	1.5965	NaN	1	0	812840	820940
1768	Tb927.9.6310	Tb927.9.6310		ABC transporter, putative	72.215	1.9	2.9001	0.0012571	1	1.5948	0.202706			0	0	0	NaN	NaN	0	0	0	0	0	0	0	NaN	NaN	0	0	0	0	1.9	1	1	1.5948	28.903	2	2	828120	1953100
1098	Tb927.5.1610;Tb927.4.3550	Tb927.5.1610;Tb927.4.3550		60S ribosomal protein L13a, putative;60S ribosomal protein L13a, putative	25.711	9.9	5.3567	0	2	1.5946	0.202652			0	0	0	NaN	NaN	0	0	0	0	6.3	1	1	1.5946	NaN	1	0	756040	2201700	0	0	0	NaN	NaN	0	0	0	0
1317	Tb927.6.5130;Tb927.6.5120	Tb927.6.5130;Tb927.6.5120		60S acidic ribosomal protein P2, putative;60S acidic ribosomal protein P2, putative	10.444	9.3	2.1958	0.0046702	2	1.5738	0.19695			0	0	0	NaN	NaN	0	0	0	0	9.3	1	1	1.5738	NaN	1	1	576540	1052600	0	0	0	NaN	NaN	0	0	0	0
936	Tb927.2.4445	Tb927.2.4445		hypothetical protein, conserved	15.441	11.3	8.6215	0	1	1.5664	0.194903			0	0	0	NaN	NaN	0	0	0	0	0	0	0	NaN	NaN	0	0	0	0	11.3	1	1	1.5664	NaN	1	0	829930	1718400
1154	Tb927.5.1590	Tb927.5.1590		hypothetical protein, conserved	28.263	3.9	3.3404	0	1	1.5591	0.192874			0	0	0	NaN	NaN	0	0	0	0	0	0	0	NaN	NaN	0	0	0	0	3.9	1	1	1.5591	NaN	1	0	407590	711690
1114	Tb927.4.4260;Tb927.4.4240;Tb927.4.4280	Tb927.4.4260;Tb927.4.4240;Tb927.4.4280		hypothetical protein, conserved;hypothetical protein, conserved;hypothetical protein, conserved	36.184	5.2	1.9935	0.0085179	3	1.5561	0.192038			0	0	0	NaN	NaN	0	0	0	0	0	0	0	NaN	NaN	0	0	0	0	2.1	1	1	1.5561	NaN	1	0	2831300	4646300
1753	Tb927.9.5150	Tb927.9.5150		ribosomal protein S6, putative,NHP2/RS6-like protein (NHP2)	13.572	12.7	11.089	0	1	1.549	0.190051			0	0	0	NaN	NaN	0	0	0	0	12.7	1	1	NaN	NaN	0	0	0	0	12.7	1	1	1.549	13.066	2	2	1304400	2401600
941	Tb927.2.5160	Tb927.2.5160		chaperone protein DNAj, putative	44.327	7.5	14.64	0	1	1.5439	0.188619			0	0	0	NaN	NaN	0	0	0	0	0	0	0	NaN	NaN	0	0	0	0	2	1	1	1.5439	NaN	1	0	939260	1184400
524	Tb927.10.7800	Tb927.10.7800		cop9 signalosome complex subunit, putative	49.34	6.3	4.7715	0	1	1.53875	0.187167			2.7	1	1	1.53875	NaN	1	1	1598600	1056200	0	0	0	NaN	NaN	0	0	0	0	0	0	0	NaN	NaN	0	0	0	0
952	Tb927.3.1150	Tb927.3.1150		hypothetical protein, conserved	30.751	4.6	2.1063	0.0051993	1	1.537	0.186674			0	0	0	NaN	NaN	0	0	0	0	0	0	0	NaN	NaN	0	0	0	0	4.6	1	1	1.537	NaN	1	1	302930	470830
992	Tb927.3.3030	Tb927.3.3030		hypothetical protein, conserved	41.285	7.3	4.0755	0	1	1.534	0.185825			0	0	0	NaN	NaN	0	0	0	0	0	0	0	NaN	NaN	0	0	0	0	7.3	2	2	1.534	NaN	1	1	455880	843420
954	Tb927.3.1290	Tb927.3.1290		cullin 4B, putative	105.84	5.6	5.4322	0	1	1.5267	0.183754			0	0	0	NaN	NaN	0	0	0	0	0	0	0	NaN	NaN	0	0	0	0	3.3	2	2	1.5267	NaN	1	0	475890	608560
1254	Tb927.6.2440	Tb927.6.2440		hypothetical protein, conserved	42.805	26.5	24.985	0	1	1.5255	0.183412			2.8	1	1	NaN	NaN	0	0	0	0	0	0	0	NaN	NaN	0	0	0	0	11.9	3	3	1.5255	26.034	2	1	807380	1222400
563	Tb927.11.4300;Tb927.10.9880	Tb927.11.4300;Tb927.10.9880		60S ribosomal protein L18, putative (RPL18);60S ribosomal protein L18, putative (TbL18LP)	21.874	12.4	9.3618	0	2	1.5239	0.182956			7.8	1	1	NaN	NaN	0	0	0	0	7.8	1	1	NaN	NaN	0	0	0	0	7.8	1	1	1.5239	NaN	1	1	283590	365470
1203	Tb927.5.4020	Tb927.5.4020		hypothetical protein	29.347	6.2	2.1122	0.0052083	1	1.5227	0.182614			0	0	0	NaN	NaN	0	0	0	0	0	0	0	NaN	NaN	0	0	0	0	6.2	1	1	1.5227	NaN	1	1	323180	541130
1444	Tb927.7.6260	Tb927.7.6260		hypothetical protein, conserved	36.454	10.9	18.884	0	1	1.5106	0.179149			6.8	1	1	NaN	NaN	0	0	0	0	0	0	0	NaN	NaN	0	0	0	0	10.9	2	2	1.5106	17.694	4	4	4430500	7941100
1034	Tb927.3.4950	Tb927.3.4950		hypothetical protein, conserved	52.553	8.4	5.2403	0	1	1.5027	0.176872			0	0	0	NaN	NaN	0	0	0	0	0	0	0	NaN	NaN	0	0	0	0	2.3	1	1	1.5027	NaN	1	0	774640	1069900
296	Tb927.10.10170	Tb927.10.10170		predicted WD40 repeat protein	48.744	22.3	21.273	0	1	1.50004	0.176102			2.5	1	1	1.50004	NaN	1	1	1807300	1281800	0	0	0	NaN	NaN	0	0	0	0	4.3	1	1	NaN	NaN	0	0	0	0
726	Tb927.11.2300	Tb927.11.2300		eukaryotic peptide chain release factor subunit 1, putative (ERF1)	50.976	11.1	22.838	0	1	1.4706	0.167495			0	0	0	NaN	NaN	0	0	0	0	0	0	0	NaN	NaN	0	0	0	0	11.1	3	3	1.4706	29.365	3	1	2536700	2646300
765	Tb927.11.3860	Tb927.11.3860		hypothetical protein, conserved	50.409	5.1	3.7983	0	1	1.4677	0.166637			0	0	0	NaN	NaN	0	0	0	0	2.2	1	1	NaN	NaN	0	0	0	0	5.1	2	2	1.4677	5.1376	2	1	1155000	2099800
1255	Tb927.6.2480	Tb927.6.2480		chaperone protein DNAj, putative	38.896	7.5	5.6955	0	1	1.46077	0.164582			3.5	1	1	1.46077	NaN	1	0	1841200	1208300	0	0	0	NaN	NaN	0	0	0	0	0	0	0	NaN	NaN	0	0	0	0
847	Tb927.11.7070	Tb927.11.7070		ATP-dependent DEAD/H RNA helicase, putative	60.825	2.5	4.8007	0	1	1.45366	0.162462			2.5	1	1	1.45366	16.629	2	2	1055500	710070	0	0	0	NaN	NaN	0	0	0	0	2.5	1	1	NaN	NaN	0	0	0	0
720	Tb927.11.1980	Tb927.11.1980		zinc finger protein family member, putative (ZC3H41)	58.459	10.3	8.1832	0	1	1.4507	0.161578			0	0	0	NaN	NaN	0	0	0	0	0	0	0	NaN	NaN	0	0	0	0	6.6	3	3	1.4507	46.686	2	2	1234300	2569900
1660	Tb927.9.12100	Tb927.9.12100		hypothetical protein, conserved	46.886	2.2	1.9255	0.0090141	1	1.4497	0.161278			0	0	0	NaN	NaN	0	0	0	0	0	0	0	NaN	NaN	0	0	0	0	2.2	1	1	1.4497	NaN	1	1	1197100	1462600
435	Tb927.10.310	Tb927.10.310		pumillio/PUF RNA binding protein 3 (PUF3)	61.06	16.5	12.896	0	1	1.4495	0.161218			2.3	1	1	NaN	NaN	0	0	0	0	0	0	0	NaN	NaN	0	0	0	0	8.2	4	4	1.4495	5.3766	2	1	2553600	3950100
917	Tb927.2.2940	Tb927.2.2940		hypothetical protein, conserved	32.208	4	2.7446	0.0012422	1	1.4442	0.159627			0	0	0	NaN	NaN	0	0	0	0	0	0	0	NaN	NaN	0	0	0	0	4	1	1	1.4442	NaN	1	0	412980	799150
795	Tb927.11.5090	Tb927.11.5090		aspartate aminotransferase, mitochondrial	45.993	10.8	7.1712	0	1	1.4424	0.159086			0	0	0	NaN	NaN	0	0	0	0	0	0	0	NaN	NaN	0	0	0	0	10.8	3	3	1.4424	19.484	4	3	6614100	10924000
803	Tb927.11.5440	Tb927.11.5440		malic enzyme	61.506	3.2	9.8003	0	1	1.4258	0.154059			0	0	0	NaN	NaN	0	0	0	0	0	0	0	NaN	NaN	0	0	0	0	3.2	1	1	1.4258	NaN	1	0	874640	1253000
313	Tb927.10.11180	Tb927.10.11180		E1-like ubiquitin-activating enzyme, putative,ATG7/CVT2/APG7, putative (ATG7)	83.425	4.9	10.646	0	1	1.42037	0.152403			1.1	1	1	1.42037	NaN	1	0	13587000	9271200	0	0	0	NaN	NaN	0	0	0	0	0	0	0	NaN	NaN	0	0	0	0
233	Tb927.9.3590;Tb11.v5.0904	Tb927.9.3590;Tb11.v5.0904		monothiol glutaredoxin, putative;glutaredoxin-like protein, putative	20.43	7.6	2.8004	0.0012492	2	1.4076	0.148479			0	0	0	NaN	NaN	0	0	0	0	0	0	0	NaN	NaN	0	0	0	0	7.6	1	1	1.4076	2.5178	2	2	1788200	2710500
610	Tb927.11.11690	Tb927.11.11690		vacuolar ATP synthase subunit b, putative,v- ATPase B subunit,vacuolar proton pump B subunit	55.619	8.9	4.468	0	1	1.4047	0.147584			0	0	0	NaN	NaN	0	0	0	0	0	0	0	NaN	NaN	0	0	0	0	8.9	3	3	1.4047	13.777	2	2	677650	1085400
1090	Tb927.4.2540	Tb927.4.2540		ubiquitin, putative	8.668	21.8	3.6969	0	1	1.4044	0.147491			0	0	0	NaN	NaN	0	0	0	0	0	0	0	NaN	NaN	0	0	0	0	21.8	1	1	1.4044	NaN	1	1	667830	1267800
411	Tb927.10.2040	Tb927.10.2040		protein kinase, putative	93.874	5.4	18.831	0	1	1.403	0.147058			0	0	0	NaN	NaN	0	0	0	0	3.6	2	2	1.403	NaN	1	1	767000	867780	0	0	0	NaN	NaN	0	0	0	0
1787	Tb927.9.7620;Tb927.9.7590	Tb927.9.7620;Tb927.9.7590		60S ribosomal protein L11, putative;60S ribosomal protein L11, putative	22.369	16.5	13.251	0	2	1.37082	0.136981			7.2	1	1	1.37082	NaN	1	1	1755300	782700	0	0	0	NaN	NaN	0	0	0	0	0	0	0	NaN	NaN	0	0	0	0
1338	Tb927.7.1380	Tb927.7.1380		hypothetical protein, conserved	16.523	7.3	3.1211	0.00064977	1	1.3662	0.135514			0	0	0	NaN	NaN	0	0	0	0	0	0	0	NaN	NaN	0	0	0	0	7.3	1	1	1.3662	NaN	1	0	554500	930350
1799	Tb927.9.8680	Tb927.9.8680		cytochrome c oxidase assembly factor, putative	30.64	6.3	2.211	0.0046729	1	1.3639	0.134783			0	0	0	NaN	NaN	0	0	0	0	0	0	0	NaN	NaN	0	0	0	0	6.3	2	2	1.3639	7.6827	2	0	1136700	1434800
960	Tb927.3.1590	Tb927.3.1590		mitochondrial RNA binding complex 1 subunit (MRB1590)	72.678	4.8	13.151	0	1	1.3634	0.134623			0	0	0	NaN	NaN	0	0	0	0	0	0	0	NaN	NaN	0	0	0	0	2.1	1	1	1.3634	NaN	1	1	197820	835990
817	Tb927.11.5880	Tb927.11.5880		hypothetical protein, conserved	63.971	6.8	3.9728	0	1	1.3624	0.134305			0	0	0	NaN	NaN	0	0	0	0	0	0	0	NaN	NaN	0	0	0	0	4.7	2	2	1.3624	12.03	3	2	1720600	2131900
1313	Tb927.6.5000	Tb927.6.5000		hypothetical protein, conserved	44.275	5.6	3.9622	0	1	1.3473	0.129464			0	0	0	NaN	NaN	0	0	0	0	0	0	0	NaN	NaN	0	0	0	0	3.3	1	1	1.3473	NaN	1	1	884850	1659300
935	Tb927.2.4400	Tb927.2.4400		hypothetical protein, conserved	136.9	4.3	7.1268	0	1	1.3354	0.125611			1.9	2	2	NaN	NaN	0	0	0	0	1.5	1	1	NaN	NaN	0	0	0	0	1.9	2	2	1.3354	44.136	2	2	1167100	1694600
1287	Tb927.6.4070	Tb927.6.4070		hypothetical protein, conserved	29.319	20.7	10.422	0	1	1.3271	0.122904			7.7	1	1	NaN	NaN	0	0	0	0	0	0	0	NaN	NaN	0	0	0	0	20.7	3	3	1.3271	NaN	1	1	573290	554220
208	Tb11.v5.0586;Tb927.7.5470	Tb11.v5.0586;Tb927.7.5470		hypothetical protein, conserved;hypothetical protein, conserved	53.034	10.1	6.4162	0	2	1.3266	0.12274			0	0	0	NaN	NaN	0	0	0	0	0	0	0	NaN	NaN	0	0	0	0	4.8	2	2	1.3266	2.9035	2	0	734280	1155100
214	Tb11.v5.0623;Tb927.10.2510	Tb11.v5.0623;Tb927.10.2510		hypothetical protein, conserved;hypothetical protein, conserved	38.698	4.3	4.5841	0	2	1.3215	0.121067			0	0	0	NaN	NaN	0	0	0	0	0	0	0	NaN	NaN	0	0	0	0	4.3	1	1	1.3215	NaN	1	1	525780	769490
1186	Tb927.5.3140	Tb927.5.3140		hypothetical protein, conserved	25.738	9.7	2.5856	0.001227	1	1.3183	0.120014			0	0	0	NaN	NaN	0	0	0	0	0	0	0	NaN	NaN	0	0	0	0	6	1	1	1.3183	NaN	1	0	819180	1259000
266	Tb927.1.3400	Tb927.1.3400		hypothetical protein, conserved	38.214	10.6	3.1904	0.00065574	1	1.3182	0.119981			0	0	0	NaN	NaN	0	0	0	0	0	0	0	NaN	NaN	0	0	0	0	5.2	1	1	1.3182	NaN	1	1	182410	957030
1587	Tb927.8.6390	Tb927.8.6390		lysophospholipase, putative,alpha/beta hydrolase, putative (TbLysoPLA)	30.092	14.3	13.97	0	1	1.3174	0.119718			0	0	0	NaN	NaN	0	0	0	0	0	0	0	NaN	NaN	0	0	0	0	10	2	2	1.3174	6.4687	3	1	5658600	6919600
1607	Tb927.8.7170	Tb927.8.7170		inositol polyphosphate 1-phosphatase, putative	42.081	15.9	13.391	0	1	1.3107	0.117503			0	0	0	NaN	NaN	0	0	0	0	0	0	0	NaN	NaN	0	0	0	0	13.1	3	3	1.3107	46.348	2	0	2538900	3365100
361	Tb927.10.13620	Tb927.10.13620		NADH-ubiquinone oxidoreductase complex I subunit,FT putative	54.791	3.3	2.0767	0.0063182	1	1.3092	0.117006			0	0	0	NaN	NaN	0	0	0	0	0	0	0	NaN	NaN	0	0	0	0	3.3	1	1	1.3092	NaN	1	0	966170	1086900
858	Tb927.11.7900	Tb927.11.7900		mitochondrial RNA binding protein,RBP16,RNA- binding protein of 16 kDa (RBP16)	15.118	25.5	10.9	0	1	1.3035	0.115111			11.3	1	1	NaN	NaN	0	0	0	0	11.3	1	1	NaN	NaN	0	0	0	0	25.5	2	2	1.3035	NaN	1	1	734390	1486800
712	Tb927.11.1700	Tb927.11.1700		hypothetical protein, conserved	61.63	10.5	14.078	0	1	1.2958	0.112538			3.2	1	1	NaN	NaN	0	0	716480	0	0	0	0	NaN	NaN	0	0	0	0	5.4	2	2	1.2958	0.91804	2	1	1603600	2221900
1663	Tb927.9.12300	Tb927.9.12300		replication factor C, subunit 3, putative	39.624	11.2	6.208	0	1	1.2945	0.112102			0	0	0	NaN	NaN	0	0	0	0	0	0	0	NaN	NaN	0	0	0	0	4.5	1	1	1.2945	NaN	1	1	286390	605410
1236	Tb927.6.1960	Tb927.6.1960		glycosyltransferase family 28 protein, putative	45.904	4.8	3.6928	0	1	1.2864	0.109376			0	0	0	NaN	NaN	0	0	0	0	0	0	0	NaN	NaN	0	0	0	0	4.8	2	2	1.2864	NaN	1	1	225420	393190
786	Tb927.11.480	Tb927.11.480		hypothetical protein, conserved	43.657	2.6	3.3257	0	1	1.286	0.109241			2.6	1	1	NaN	NaN	0	0	0	0	2.6	1	1	1.286	NaN	1	1	407530	522460	2.6	1	1	NaN	NaN	0	0	0	0
1497	Tb927.8.1870	Tb927.8.1870		Golgi/lysosome glycoprotein 1 (tGLP1)	67.597	18.2	22.98	0	1	1.2809	0.107515			0	0	0	NaN	NaN	0	0	0	0	0	0	0	NaN	NaN	0	0	0	0	14.9	6	6	1.2809	15.919	5	3	5131700	6922800
1548	Tb927.8.4850	Tb927.8.4850		hypothetical protein, conserved	32.956	7	1.9891	0.0085131	1	1.2766	0.106055			4.3	1	1	NaN	NaN	0	0	0	0	0	0	0	NaN	NaN	0	0	0	0	4.3	1	1	1.2766	NaN	1	1	629330	988400
845	Tb927.11.6970	Tb927.11.6970		NADH-cytochrome b5 reductase-like protein	44.136	8	6.1905	0	1	1.2733	0.104931			0	0	0	NaN	NaN	0	0	0	0	0	0	0	NaN	NaN	0	0	0	0	5.9	2	2	1.2733	NaN	1	0	795740	830430
1691	Tb927.9.14070	Tb927.9.14070		short-chain dehydrogenase, putative	51.103	7.6	2.3894	0.0041766	1	1.2662	0.102502			0	0	0	NaN	NaN	0	0	0	0	5.2	1	1	NaN	NaN	0	0	0	0	5.2	1	1	1.2662	NaN	1	1	216210	383810
1068	Tb927.4.1440	Tb927.4.1440		hypothetical protein, conserved	23.261	13.2	7.871	0	1	1.2624	0.101197			0	0	0	NaN	NaN	0	0	0	0	0	0	0	NaN	NaN	0	0	0	0	8.3	1	1	1.2624	NaN	1	0	335300	403100
389	Tb927.10.15310;REV__Tb927.10.2600	Tb927.10.15310;REV__Tb927.10.2600		hypothetical protein, conserved;hypothetical protein, conserved	47.654	4.7	3.1525	0.00065317	2	1.2599	0.100336			2.9	1	1	NaN	NaN	0	0	0	0	0	0	0	NaN	NaN	0	0	0	0	4.7	2	2	1.2599	6.03	2	0	1067100	1132600
1773	Tb927.9.6710	Tb927.9.6710		flavoprotein monooxygenase, putative	66.234	2	1.9687	0.0085034	1	1.2527	0.0978471			0	0	0	NaN	NaN	0	0	0	0	0	0	0	NaN	NaN	0	0	0	0	2	1	1	1.2527	NaN	1	0	162990	197370
781	Tb927.11.4490	Tb927.11.4490		long-chain-fatty-acid-CoA ligase, putative,acyl-CoA synthetase, putative,fatty acid thiokinase (long chain), putative	73.435	4.4	2.9816	0.0012674	1	1.2487	0.0964581			0	0	0	NaN	NaN	0	0	0	0	0	0	0	NaN	NaN	0	0	0	0	4.4	2	2	1.2487	19.791	2	2	1298200	1287900
645	Tb927.11.13700	Tb927.11.13700		hypothetical protein, conserved	85.787	5.2	18.203	0	1	1.2387	0.0929651			3.3	2	2	1.2387	NaN	1	0	352420	342540	0	0	0	NaN	NaN	0	0	0	0	3.3	2	2	NaN	NaN	0	0	0	0
1743	Tb927.9.4230;Tb927.9.4200	Tb927.9.4230	ACS4	fatty acyl CoA synthetase 4 (ACS4)	77.871	14.7	43.73	0	2	1.2265	0.0886676			7.4	3	1	NaN	NaN	0	0	461190	485740	6.3	3	0	NaN	NaN	0	0	0	0	14.7	7	1	1.2265	12.902	2	2	3755300	4604000
1062	Tb927.4.1130	Tb927.4.1130		hypothetical protein, conserved	18.785	10.3	2.9938	0.0012706	1	1.2229	0.087391			5.5	1	1	NaN	NaN	0	0	0	0	0	0	0	NaN	NaN	0	0	0	0	5.5	1	1	1.2229	NaN	1	1	450210	504090
1266	Tb927.6.3050	Tb927.6.3050		aldehyde dehydrogenase family, putative	59.689	7.4	37.27	0	1	1.2151	0.084612			0	0	0	NaN	NaN	0	0	0	0	0	0	0	NaN	NaN	0	0	0	0	7.4	2	2	1.2151	3.6043	2	1	1869900	2378400
908	Tb927.2.1330	Tb927.2.1330		retrotransposon hot spot protein (RHS, pseudogene), putative,retrotransposon hot spot protein 6 (RHS6), degenerate	65.638	3.5	2.4352	0.003012	1	1.2119	0.0834668			0	0	0	NaN	NaN	0	0	0	0	0	0	0	NaN	NaN	0	0	0	0	3.5	2	1	1.2119	NaN	1	0	686280	1308700
1580	Tb927.8.620	Tb927.8.620		KREPA3,RNA-editing complex protein MP42 (KREPA3)	42.267	4.8	2.3207	0.004142	1	1.2063	0.0814553			2.3	1	1	NaN	NaN	0	0	0	0	2.5	1	1	1.2063	NaN	1	0	1305300	1529900	2.3	1	1	NaN	NaN	0	0	0	0
495	Tb927.10.6170	Tb927.10.6170		hypothetical protein, conserved	163.96	2.2	3.731	0	1	1.1916	0.0761305			0	0	0	NaN	NaN	0	0	0	0	1.1	1	1	NaN	NaN	0	0	0	0	2.2	2	2	1.1916	8.4223	2	0	1109900	1233000
614	Tb927.11.11870	Tb927.11.11870		hypothetical protein, conserved	38.266	7.7	4.3141	0	1	1.1883	0.0749261			0	0	0	NaN	NaN	0	0	0	0	0	0	0	NaN	NaN	0	0	0	0	7.7	2	2	1.1883	30.776	2	1	1354200	1548500
480	Tb927.10.5500	Tb927.10.5500		hypothetical protein, conserved	41.419	4.9	13.268	0	1	1.1856	0.0739382			0	0	0	NaN	NaN	0	0	0	0	0	0	0	NaN	NaN	0	0	0	0	4.9	1	1	1.1856	NaN	1	0	771980	999600
1798	Tb927.9.8670	Tb927.9.8670		hypothetical protein, conserved	53.637	6.1	6.8018	0	1	1.18417	0.0734158			2.1	1	1	1.18417	NaN	1	1	358520	330250	1.9	1	1	NaN	NaN	0	0	0	0	2.1	1	1	NaN	NaN	0	0	0	0
1630	Tb927.9.10230	Tb927.9.10230		hypothetical protein, conserved	18.769	11.3	3.6686	0	1	1.1826	0.0728379			0	0	0	NaN	NaN	0	0	0	0	0	0	0	NaN	NaN	0	0	0	0	11.3	2	2	1.1826	5.382	2	0	811340	1013800
529	Tb927.10.8060	Tb927.10.8060		hypothetical protein, conserved	51.643	9	7.3897	0	1	1.1776	0.0709978			0	0	0	NaN	NaN	0	0	0	0	0	0	0	NaN	NaN	0	0	0	0	3.1	1	1	1.1776	NaN	1	1	890000	964020
1555	Tb927.8.5200	Tb927.8.5200		hypothetical protein, conserved	201.55	1.6	5.0704	0	1	1.1685	0.0676287			0	0	0	NaN	NaN	0	0	0	0	0.7	1	1	NaN	NaN	0	0	0	0	1.6	2	2	1.1685	NaN	1	0	418610	544140
211	Tb927.8.1640;Tb927.8.1630;Tb927.8.1620;Tb927.8.1610;Tb11.v5.0601	Tb927.8.1640;Tb927.8.1630;Tb927.8.1620;Tb927.8.1610;Tb11.v5.0601		MSP-B, putative;MSP-B, putative;MSP-B, putative;MSP-B, putative;major surface protease gp63, putative	59.905	3.8	36.332	0	5	1.1648	0.0662514			0	0	0	NaN	NaN	0	0	0	0	0	0	0	NaN	NaN	0	0	0	0	3.8	1	1	1.1648	NaN	1	0	1548900	1975400
997	Tb927.3.3180;Tb11.v5.0584	Tb927.3.3180;Tb11.v5.0584		Nucleoporin (TbNup98);hypothetical protein, conserved	98.143	2.4	2.1677	0.0052265	2	1.1645	0.0661395			1	1	1	NaN	NaN	0	0	0	0	0	0	0	NaN	NaN	0	0	0	0	1	1	1	1.1645	NaN	1	0	384790	495650
242	Tb927.1.1020	Tb927.1.1020		hypothetical protein, conserved	47.714	4.7	4.1471	0	1	1.1531	0.061867			0	0	0	NaN	NaN	0	0	0	0	0	0	0	NaN	NaN	0	0	0	0	4.7	2	2	1.1531	7.8916	2	1	1666700	2611800
815	Tb927.11.5770	Tb927.11.5770		hypothetical protein, conserved	222.13	2.8	3.8199	0	1	1.1475	0.0597527			0	0	0	NaN	NaN	0	0	0	0	0.6	1	1	1.1475	NaN	1	0	1918400	2316500	0	0	0	NaN	NaN	0	0	0	0
1295	Tb927.6.4210	Tb927.6.4210		aldehyde dehydrogenase, putative (ALDH)	64.566	4.7	3.0802	0.00064433	1	1.1419	0.0576281			0	0	0	NaN	NaN	0	0	0	0	0	0	0	NaN	NaN	0	0	0	0	4.7	3	3	1.1419	17.44	3	2	2426800	3533600
198	Tb927.10.6880;Tb11.v5.0516	Tb927.10.6880;Tb11.v5.0516		glyceraldehyde 3-phosphate dehydrogenase, cytosolic (GAP);glyceraldehyde 3-phosphate dehydrogenase, cytosolic, putative	35.61	13	3.0181	0.001278	2	1.14	0.0569048			4.5	2	0	NaN	NaN	0	0	0	0	4.5	2	0	NaN	NaN	0	0	0	0	8.8	3	1	1.14	NaN	1	0	463470	1030100
1514	Tb927.8.2740	Tb927.8.2740		mitochondrial RNA binding protein (TbRBP38)	38.497	10.9	39.999	0	1	1.1354	0.0551489			0	0	0	NaN	NaN	0	0	0	0	0	0	0	NaN	NaN	0	0	0	0	10.9	3	3	1.1354	5.4261	4	4	8210400	13097000
1073	Tb927.4.1760	Tb927.4.1760		hypothetical protein, conserved	17.442	21.7	16.535	0	1	1.1327	0.0541149			11.5	1	1	NaN	NaN	0	0	1491700	0	0	0	0	NaN	NaN	0	0	0	0	21.7	2	2	1.1327	13.994	3	2	4066000	3197500
1155	Tb927.5.1620	Tb927.5.1620		hypothetical protein, conserved	28.139	4	2.2878	0.0047114	1	1.1294	0.0528478			0	0	0	NaN	NaN	0	0	0	0	0	0	0	NaN	NaN	0	0	0	0	4	1	1	1.1294	NaN	1	0	694190	639650
1020	Tb927.3.4430	Tb927.3.4430		hypothetical protein, conserved	69.121	7.7	5.4881	0	1	1.12915	0.0527526			7.7	4	4	1.12915	58.882	2	2	2597200	1969400	0	0	0	NaN	NaN	0	0	0	0	0	0	0	NaN	NaN	0	0	0	0
1800	Tb927.9.8710	Tb927.9.8710		hypothetical protein, conserved	19.729	7.1	2.037	0.0074159	1	1.1246	0.0509981			0	0	0	NaN	NaN	0	0	0	0	0	0	0	NaN	NaN	0	0	0	0	7.1	1	1	1.1246	NaN	1	1	1091500	670540
789	Tb927.11.4910	Tb927.11.4910		predicted ankyrin repeat family protein	43.647	8.4	6.7035	0	1	1.1235	0.0505731			0	0	0	NaN	NaN	0	0	0	0	2.6	1	1	NaN	NaN	0	0	0	0	5.9	2	2	1.1235	45.875	2	2	1919600	2232200
262	Tb927.1.2990	Tb927.1.2990		hypothetical protein, conserved	115.95	4.9	5.8447	0	1	1.1228	0.0503024			0	0	0	NaN	NaN	0	0	0	0	0	0	0	NaN	NaN	0	0	0	0	3.9	3	3	1.1228	22.309	3	2	1657500	2095300
169	Tb927.5.440;Tb11.v5.0223	Tb927.5.440;Tb11.v5.0223		trans-sialidase, putative;hypothetical protein, conserved	84.562	4.9	10.494	0	2	1.1082	0.0446181			0	0	0	NaN	NaN	0	0	0	0	0	0	0	NaN	NaN	0	0	0	0	4.9	2	2	1.1082	4.3631	2	0	2709700	2606300
473	Tb927.10.5030;Tb927.7.3680	Tb927.10.5030;Tb927.7.3680		ubiquitin/ribosomal protein S27a, putative;ubiquitin/ribosomal protein S27a, putative	16.705	8.6	14.214	0	2	1.10738	0.0442978			8.6	2	2	1.10738	NaN	1	0	517580	1133200	0	0	0	NaN	NaN	0	0	0	0	0	0	0	NaN	NaN	0	0	0	0
984	Tb927.3.2490	Tb927.3.2490		hypothetical protein, conserved	110.07	3.4	10.66	0	1	1.1066	0.0439907			0.9	1	1	NaN	NaN	0	0	0	0	0	0	0	NaN	NaN	0	0	0	0	2.5	2	2	1.1066	1.1666	2	0	1488300	1775600
400	Tb927.10.1660	Tb927.10.1660		hypothetical protein, conserved	33.212	18.6	5.4004	0	1	1.1059	0.0437159			6.1	1	1	NaN	NaN	0	0	0	0	2.7	1	1	NaN	NaN	0	0	0	0	5.8	2	2	1.1059	NaN	1	1	728040	812660
591	Tb927.11.10880	Tb927.11.10880		hypothetical protein, conserved	48.493	5.1	2.9768	0.001265	1	1.10072	0.041675			3.2	1	1	1.10072	NaN	1	0	2022600	1437600	3.2	1	1	NaN	NaN	0	0	0	0	0	0	0	NaN	NaN	0	0	0	0
378	Tb927.10.14790	Tb927.10.14790		aminopeptidase, putative,metallo-peptidase, Clan MG, Family M24	42.69	4.5	4.8245	0	1	1.1004	0.0415506			0	0	0	NaN	NaN	0	0	0	0	0	0	0	NaN	NaN	0	0	0	0	4.5	1	1	1.1004	NaN	1	0	1019700	1294900
1197	Tb927.5.3680	Tb927.5.3680		hypothetical protein, conserved	40.157	3.4	2.4607	0.0024198	1	1.08279	0.0345443			3.4	1	1	1.08279	NaN	1	1	1196400	961800	0	0	0	NaN	NaN	0	0	0	0	0	0	0	NaN	NaN	0	0	0	0
207	Tb927.10.7100;Tb11.v5.0580	Tb927.10.7100;Tb11.v5.0580		delta-4 fatty acid desaturase;delta-6 fatty acid desaturase, putative	47.965	5.2	3.1052	0.00064683	2	1.0822	0.0343076			0	0	0	NaN	NaN	0	0	0	0	0	0	0	NaN	NaN	0	0	0	0	5.2	2	2	1.0822	5.0227	2	2	2735300	2808500
1382	Tb927.7.3410	Tb927.7.3410		centrin, putative	16.552	12.1	2.6425	0.0012361	1	1.0638	0.02686			0	0	0	NaN	NaN	0	0	0	0	0	0	0	NaN	NaN	0	0	0	0	6	1	1	1.0638	NaN	1	1	526260	781560
1247	Tb927.6.2220	Tb927.6.2220		hypothetical protein, conserved	14.871	25.6	3.9395	0	1	1.0638	0.02686			0	0	0	NaN	NaN	0	0	0	0	25.6	2	2	1.0638	NaN	1	0	1830400	1422100	0	0	0	NaN	NaN	0	0	0	0
873	Tb927.11.8970	Tb927.11.8970		ribose 5-phosphate isomerase, putative	16.957	7.7	2.1781	0.0052295	1	1.0609	0.0256744			0	0	0	NaN	NaN	0	0	0	0	7.7	1	1	NaN	NaN	0	0	0	0	7.7	1	1	1.0609	11.116	2	2	5699500	4913600
678	Tb927.11.15270	Tb927.11.15270		hypothetical protein, conserved	28.843	12.7	2.5495	0.0018337	1	1.0584	0.0246498			0	0	0	NaN	NaN	0	0	0	0	5.6	1	1	NaN	NaN	0	0	834790	0	7.1	1	1	1.0584	NaN	1	1	1183200	1064500
1359	Tb927.7.2470	Tb927.7.2470		GTPase activating protein, putative	80.855	5.4	5.3321	0	1	1.0578	0.0244036			0	0	0	NaN	NaN	0	0	0	0	0	0	0	NaN	NaN	0	0	0	0	1.9	1	1	1.0578	19.22	2	2	1582400	2265000
581	Tb927.11.10260	Tb927.11.10260		hypothetical protein, conserved	51.855	6.1	3.0613	0.00064144	1	1.0386	0.0164483			0	0	0	NaN	NaN	0	0	0	0	0	0	0	NaN	NaN	0	0	0	0	6.1	2	2	1.0386	22.185	3	2	2662400	2832400
1134	Tb927.4.640	Tb927.4.640		hypothetical protein, conserved	52.055	2.4	3.1175	0.00064893	1	1.0381	0.0162392			0	0	0	NaN	NaN	0	0	0	0	2.4	1	1	1.0381	NaN	1	0	951740	1071000	0	0	0	NaN	NaN	0	0	0	0
721	Tb927.11.2010	Tb927.11.2010		hypothetical protein, conserved	50.298	4.6	6.135	0	1	1.0349	0.0148984			4.6	1	1	NaN	NaN	0	0	0	776730	0	0	0	NaN	NaN	0	0	0	0	4.6	1	1	1.0349	34.934	2	1	682420	858220
1016	Tb927.3.4260	Tb927.3.4260		hypothetical protein, conserved	41.306	7.6	5.7843	0	1	1.0321	0.0137218			0	0	0	NaN	NaN	0	0	0	0	0	0	0	NaN	NaN	0	0	0	0	7.6	2	2	1.0321	23.9	2	1	2724000	2302100
390	Tb927.10.15360	Tb927.10.15360		hypothetical protein, conserved	191.99	1.6	18.508	0	1	1.0261	0.0111897			0	0	0	NaN	NaN	0	0	0	0	0	0	0	NaN	NaN	0	0	0	0	0.9	1	1	1.0261	NaN	1	1	659110	1009200
1075	Tb927.4.1970	Tb927.4.1970		hypothetical protein, conserved	62.008	8	5.4703	0	1	1.0225	0.00966333			0	0	0	NaN	NaN	0	0	0	0	0	0	0	NaN	NaN	0	0	0	0	1.4	1	1	1.0225	NaN	1	0	1288500	1248100
1805	Tb927.9.8950	Tb927.9.8950		CAAX prenyl protease 1, putative,metallo- peptidase, Clan M- Family M48	48.904	2.3	3.3364	0	1	1.0164	0.00706465			0	0	0	NaN	NaN	0	0	0	0	0	0	0	NaN	NaN	0	0	0	0	2.3	1	1	1.0164	NaN	1	0	2058600	2455100
1732	Tb927.9.3470	Tb927.9.3470		low molecular weight protein tyrosine phosphatase, putative	30.489	19	12.59	0	1	1.013	0.00560945			9.5	2	2	NaN	NaN	0	0	0	0	0	0	0	NaN	NaN	0	0	0	0	9.5	2	2	1.013	4.3205	2	0	1813900	1750700
310	Tb927.10.11060	Tb927.10.11060		hypothetical protein, conserved	8.8635	12.3	2.3116	0.0041371	1	1.00792	0.00342705			12.3	1	1	1.00792	NaN	1	0	1804900	1860200	0	0	0	NaN	NaN	0	0	0	0	0	0	0	NaN	NaN	0	0	0	0
1173	Tb927.5.2420	Tb927.5.2420		hypothetical protein, conserved	102.77	3.3	3.4241	0	1	1.00099	0.000430167			3.3	2	2	1.00099	NaN	1	1	460620	538040	1.8	1	1	NaN	NaN	0	0	0	0	1.5	1	1	NaN	NaN	0	0	0	0
291	Tb927.1.860	Tb927.1.860		hypothetical protein, conserved	29.562	7.8	36.3	0	1	0.99703	-0.00129177			7.8	1	1	NaN	NaN	0	0	1233000	0	7.8	1	1	NaN	NaN	0	0	0	0	7.8	1	1	0.99703	NaN	1	0	885960	1220300
222	Tb927.10.13780;Tb11.v5.0718	Tb927.10.13780;Tb11.v5.0718		glycogen synthase kinase 3 (GSK3);protein kinase, putative	40.32	4	2.0346	0.0074116	2	0.9927	-0.00318199			0	0	0	NaN	NaN	0	0	0	0	0	0	0	NaN	NaN	0	0	0	0	4	1	1	0.9927	NaN	1	1	631180	746280
1299	Tb927.6.4320	Tb927.6.4320		hypothetical protein, conserved	44.423	12.5	6.2	0	1	0.97661	-0.0102788			0	0	0	NaN	NaN	0	0	0	0	0	0	0	NaN	NaN	0	0	0	0	12.5	3	3	0.97661	24.951	3	1	3184000	3456100
704	Tb927.11.16710	Tb927.11.16710		hypothetical protein, conserved	13.612	10.2	2.0536	0.0068689	1	0.975039	-0.010978			10.2	1	1	0.975039	NaN	1	0	280440	292560	0	0	0	NaN	NaN	0	0	0	0	0	0	0	NaN	NaN	0	0	0	0
1184	Tb927.5.3090	Tb927.5.3090		hypothetical protein, conserved	11.655	25.7	9.9311	0	1	0.96598	-0.0150319			0	0	0	NaN	NaN	0	0	0	0	10.9	1	1	0.96598	NaN	1	1	1484800	1303400	0	0	0	NaN	NaN	0	0	0	0
918	Tb927.2.2970	Tb927.2.2970		mitochondrial carrier protein (MCP13)	33.962	3.8	2.6033	0.0012308	1	0.96353	-0.0161348			0	0	0	NaN	NaN	0	0	0	0	0	0	0	NaN	NaN	0	0	0	0	3.8	1	1	0.96353	4.9862	2	2	1673500	1533400
318	Tb927.10.11340;Tb11.v5.0604	Tb927.10.11340		hypothetical protein, conserved	155.73	4.3	9.6109	0	2	0.94736	-0.023485			0	0	0	NaN	NaN	0	0	0	0	0	0	0	NaN	NaN	0	0	0	0	1.9	2	2	0.94736	NaN	1	0	775910	780400
1042	Tb927.3.5370	Tb927.3.5370		hypothetical protein, conserved	34.254	8.9	6.1645	0	1	0.94572	-0.0242374			0	0	0	NaN	NaN	0	0	0	0	0	0	0	NaN	NaN	0	0	0	0	4.8	1	1	0.94572	13.334	2	2	1447300	1714400
1742	Tb927.9.4210;Tb11.v5.0561	Tb927.9.4210;Tb11.v5.0561		fatty acyl CoA synthetase 3 (ACS3);fatty acyl CoA synthetase, putative	77.853	15.4	5.6649	0	2	0.94182	-0.0260321			4.8	2	0	NaN	NaN	0	0	0	0	6.3	3	0	NaN	NaN	0	0	0	0	15.4	7	1	0.94182	18.361	2	1	1775000	1668800
1608	Tb927.8.7290	Tb927.8.7290		hypothetical protein, conserved	57.043	4.7	3.6582	0	1	0.93723	-0.0281538			0	0	0	NaN	NaN	0	0	0	0	0	0	0	NaN	NaN	0	0	0	0	2.5	1	1	0.93723	6.6803	2	2	1661900	1370000
1380	Tb927.7.3340	Tb927.7.3340		hypothetical protein, conserved	58.619	2.7	4.1738	0	1	0.93057	-0.0312509			0	0	0	NaN	NaN	0	0	0	0	0	0	0	NaN	NaN	0	0	0	0	2.7	1	1	0.93057	NaN	1	0	946510	831790
1291	Tb927.6.4130	Tb927.6.4130		hypothetical protein, conserved	11.734	49	5.9956	0	1	0.92587	-0.03345			12.5	1	1	NaN	NaN	0	0	0	0	0	0	0	NaN	NaN	0	0	0	0	49	4	4	0.92587	90.119	2	2	3975200	2056800
170	Tb927.5.400;Tb927.5.390;Tb927.5.350;Tb11.v5.0552;Tb11.v5.0421;Tb11.v5.0227;Tb927.5.370;Tb927.5.360;Tb11.v5.0231;Tb11.v5.0230;Tb11.v5.0228	Tb927.5.400;Tb927.5.390;Tb927.5.350;Tb11.v5.0552;Tb11.v5.0421;Tb11.v5.0227;Tb927.5.370;Tb927.5.360;Tb11.v5.0231;Tb11.v5.0230;Tb11.v5.0228		75 kDa invariant surface glycoprotein, putative (ISG75);75 kDa invariant surface glycoprotein, putative;75 kDa invariant surface glycoprotein, putative (ISG75);75 kDa invariant surface glycoprotein, putative;75 kDa invariant surface glycoprotein, putat	58.467	1.9	3.198	0.0006566	11	0.92081	-0.0358298			1.9	1	1	0.92081	NaN	1	0	282370	333120	0	0	0	NaN	NaN	0	0	0	0	0	0	0	NaN	NaN	0	0	0	0
1388	Tb927.7.3510	Tb927.7.3510		hypothetical protein, conserved	56.445	2.5	2.058	0.0068729	1	0.918949	-0.0367087			2.5	1	1	0.918949	NaN	1	1	1479500	1619900	0	0	0	NaN	NaN	0	0	0	0	0	0	0	NaN	NaN	0	0	0	0
978	Tb927.3.2180	Tb927.3.2180		hypothetical protein, conserved	17.908	10.3	6.034	0	1	0.91713	-0.0375691			0	0	0	NaN	NaN	0	0	0	0	10.3	1	1	0.91713	10.595	2	2	5948300	6822800	10.3	1	1	NaN	NaN	0	0	1773600	1993700
892	Tb927.11.9680	Tb927.11.9680		hypothetical protein, conserved	64.519	3.4	3.8079	0	1	0.91674	-0.0377538			0	0	0	NaN	NaN	0	0	0	0	0	0	0	NaN	NaN	0	0	0	0	3.4	2	2	0.91674	NaN	1	0	860180	782850
595	Tb927.11.11080	Tb927.11.11080		Nucleoporin (TbNup149)	149.23	7	7.6436	0	1	0.90149	-0.0450391			0	0	0	NaN	NaN	0	0	0	0	0	0	0	NaN	NaN	0	0	0	0	1	1	1	0.90149	NaN	1	0	301690	392980
1455	Tb927.7.6990	Tb927.7.6990		hypothetical protein, conserved	32.721	4	3.2707	0	1	0.89792	-0.0467623			0	0	0	NaN	NaN	0	0	0	0	0	0	0	NaN	NaN	0	0	0	0	4	1	1	0.89792	3.214	2	2	4728700	4376400
688	Tb927.11.15960;Tb927.11.15950	Tb927.11.15960;Tb927.11.15950		amino acid transporter, putative;amino acid transporter, putative	53.727	2	2.487	0.0024242	2	0.89483	-0.0482595			0	0	0	NaN	NaN	0	0	0	0	0	0	0	NaN	NaN	0	0	0	0	2	1	1	0.89483	NaN	1	0	525570	457830
717	Tb927.11.1930	Tb927.11.1930		ubiquitin carboxyl-terminal hydrolase, putative,cysteine peptidase, Clan CA, family C19, putative	63.022	1.8	2.2489	0.0046976	1	0.89236	-0.0494599			0	0	0	NaN	NaN	0	0	0	0	0	0	0	NaN	NaN	0	0	0	0	1.8	1	1	0.89236	12.243	2	2	2617300	2853000
279	Tb927.1.4500	Tb927.1.4500		hypothetical protein, conserved	32.525	5.1	2.1495	0.0052174	1	0.87226	-0.0593541			0	0	0	NaN	NaN	0	0	0	0	5.1	1	1	0.87226	19.711	2	2	2161900	1364300	5.1	1	1	NaN	NaN	0	0	0	0
1654	Tb927.9.11690	Tb927.9.11690		hypothetical protein, conserved	71.29	7.6	7.9566	0	1	0.863	-0.0639892			0	0	0	NaN	NaN	0	0	0	0	0	0	0	NaN	NaN	0	0	0	0	7.6	3	3	0.863	31.378	2	0	2760900	2414900
650	Tb927.11.1390	Tb927.11.1390		class I transcription factor A, subunit 1 (CITFA-1)	52.922	4.1	2.4215	0.0035993	1	0.858885	-0.0660649			1.9	1	1	0.858885	NaN	1	1	589090	676070	0	0	0	NaN	NaN	0	0	0	0	0	0	0	NaN	NaN	0	0	0	0
453	Tb927.10.3880	Tb927.10.3880		hypothetical protein, conserved	84.66	4.2	12.625	0	1	0.85503	-0.0680186			1.8	1	1	NaN	NaN	0	0	0	0	0	0	0	NaN	NaN	0	0	0	0	4.2	2	2	0.85503	3.3165	2	1	1867600	1658300
587	Tb927.11.10690	Tb927.11.10690		hypothetical protein, conserved	45.229	5.6	1.9256	0.0090192	1	0.85405	-0.0685167			0	0	0	NaN	NaN	0	0	0	0	0	0	0	NaN	NaN	0	0	0	0	5.6	1	1	0.85405	NaN	1	1	674050	589410
759	Tb927.11.3580	Tb927.11.3580		hypothetical protein, conserved	48.299	2.8	3.0045	0.0012731	1	0.8461	-0.0725783			0	0	0	NaN	NaN	0	0	0	0	2.8	1	1	0.8461	NaN	1	1	537700	511500	0	0	0	NaN	NaN	0	0	0	0
1783	Tb927.9.7200	Tb927.9.7200		hypothetical protein, conserved	33.696	11.4	17.255	0	1	0.84569	-0.0727888			4.8	1	1	NaN	NaN	0	0	0	0	3.1	1	1	0.84569	NaN	1	1	5966600	4257000	4.8	1	1	NaN	NaN	0	0	0	0
1279	Tb927.6.3760	Tb927.6.3760		hypothetical protein, conserved	36.051	13.3	6.9961	0	1	0.84413	-0.0735907			0	0	0	NaN	NaN	0	0	0	0	10.1	1	1	0.84413	NaN	1	1	460760	693560	3.3	1	1	NaN	NaN	0	0	0	0
1620	Tb927.8.8150	Tb927.8.8150		hypothetical protein, conserved	19.746	8.2	3.7702	0	1	0.82345	-0.0843628			8.2	1	1	NaN	NaN	0	0	0	0	0	0	0	NaN	NaN	0	0	0	0	8.2	1	1	0.82345	NaN	1	0	886830	396580
807	Tb927.11.5500	Tb927.11.5500		mitochondrial RNA binding protein 1,mitochondrial edited mRNA stability factor 1,Mitochondrial poly(A) polymerase 1	94.96	2.1	2.7476	0.001243	1	0.81852	-0.0869707			0	0	0	NaN	NaN	0	0	0	0	1.1	1	1	NaN	NaN	0	0	0	0	1	1	1	0.81852	NaN	1	0	1355900	1101500
637	Tb927.11.13290	Tb927.11.13290		mitochondrial import inner membrane translocase subunit tim17 (Tim17)	16.296	9.9	3.8292	0	1	0.81602	-0.0882992			0	0	0	NaN	NaN	0	0	0	0	9.9	1	1	0.81602	NaN	1	1	1811700	1557200	0	0	0	NaN	NaN	0	0	0	0
1368	Tb927.7.2940;Tb927.7.2930;Tb927.7.2920;Tb927.7.2910;Tb927.7.2900;Tb927.7.2890;Tb927.7.2880;Tb927.7.2870;Tb927.7.2860;Tb927.7.2850;Tb927.7.2840;Tb927.7.2830;Tb927.7.2820	Tb927.7.2940;Tb927.7.2930;Tb927.7.2920;Tb927.7.2910;Tb927.7.2900;Tb927.7.2890;Tb927.7.2880;Tb927.7.2870;Tb927.7.2860;Tb927.7.2850;Tb927.7.2840;Tb927.7.2830;Tb927.7.2820		histone H2A, putative;histone H2A, putative;histone H2A, putative;histone H2A, putative;histone H2A, putative;histone H2A, putative;histone H2A, putative;histone H2A, putative;histone H2A, putative;histone H2A, putative;histone H2A, putative;his	14.212	14.2	2.5348	0.0024405	13	0.811096	-0.0909279			7.5	1	1	0.811096	NaN	1	0	2360300	2293300	0	0	0	NaN	NaN	0	0	0	0	0	0	0	NaN	NaN	0	0	0	0
1757	Tb927.9.5330	Tb927.9.5330		hypothetical protein, conserved	42.581	2.4	2.1112	0.0052053	1	0.81016	-0.0914292			0	0	0	NaN	NaN	0	0	0	0	2.4	1	1	0.81016	NaN	1	0	781850	733740	0	0	0	NaN	NaN	0	0	0	0
1513	Tb927.8.2730	Tb927.8.2730		hypothetical protein, conserved	42.775	6	4.0073	0	1	0.80359	-0.0949655			0	0	0	NaN	NaN	0	0	0	0	6	2	2	0.80359	NaN	1	0	972830	735010	1.8	1	1	NaN	NaN	0	0	0	0
772	Tb927.11.4040	Tb927.11.4040		hypothetical protein, conserved	29.916	5.8	5.3977	0	1	0.800833	-0.0964581			5.8	1	1	0.800833	NaN	1	0	842430	812730	0	0	0	NaN	NaN	0	0	0	0	0	0	0	NaN	NaN	0	0	0	0
1452	Tb927.7.6850;Tb927.7.6830	Tb927.7.6850;Tb927.7.6830		trans-sialidase (TbTS);trans-sialidase, putative	84.543	6.6	7.518	0	2	0.8004	-0.0966929			0	0	0	NaN	NaN	0	0	0	0	0	0	0	NaN	NaN	0	0	0	0	6.6	4	4	0.8004	15.137	5	4	6586500	5287300
1551	Tb927.8.4930	Tb927.8.4930		hypothetical protein, conserved	33.895	13.1	2.5232	0.0024361	1	0.78704	-0.104003			0	0	0	NaN	NaN	0	0	0	0	0	0	0	NaN	NaN	0	0	0	0	13.1	2	2	0.78704	13.103	2	2	2234700	1654800
449	Tb927.10.3730	Tb927.10.3730		hypothetical protein, conserved	75.395	3.4	4.6943	0	1	0.78221	-0.106677			1.5	1	1	NaN	NaN	0	0	0	0	0	0	0	NaN	NaN	0	0	0	0	1.5	1	1	0.78221	NaN	1	0	905900	576240
625	Tb927.11.12880	Tb927.11.12880		hypothetical protein, conserved	123.3	7.5	2.2194	0.0046838	1	0.74092	-0.130229			2.3	2	1	NaN	NaN	0	0	525660	272680	1	1	0	NaN	NaN	0	0	0	0	4.1	4	1	0.74092	NaN	1	1	785630	676980
371	Tb927.10.14150	Tb927.10.14150		hypothetical protein, conserved	55.311	5	3.6948	0	1	0.73637	-0.132904			0	0	0	NaN	NaN	0	0	0	0	0	0	0	NaN	NaN	0	0	0	0	2.9	1	1	0.73637	NaN	1	0	779840	684000
675	Tb927.11.15150	Tb927.11.15150		1-acyl-sn-glycerol-3-phosphate acyltransferase, putative	30.359	5.5	2.4679	0.0024213	1	0.7329	-0.134955			0	0	0	NaN	NaN	0	0	0	0	0	0	0	NaN	NaN	0	0	0	0	5.5	1	1	0.7329	NaN	1	1	519270	554800
1396	Tb927.7.3880	Tb927.7.3880		protein kinase, putative	87.072	2.2	6.7787	0	1	0.72782	-0.137976			2.2	1	1	NaN	NaN	0	0	0	0	0	0	0	NaN	NaN	0	0	0	0	2.2	1	1	0.72782	NaN	1	1	855650	495420
203	Tb927.8.5010;Tb927.8.5000;Tb927.8.4990;Tb927.8.4980;Tb927.8.4970;Tb11.v5.0538	Tb927.8.5010;Tb927.8.5000;Tb927.8.4990;Tb927.8.4980;Tb927.8.4970;Tb11.v5.0538		69 kDa paraflagellar rod protein,PFR2 (PFR2);69 kDa paraflagellar rod protein,PFR2 (PFR-B);69 kDa paraflagellar rod protein,PFR2 (PFR-B);69 kDa paraflagellar rod protein,PFR2 (PFR-B);PFR2 (PFR2);69 kDa paraflagellar rod protein, putative	69.596	10.3	14.568	0	6	0.707764	-0.150111			1.7	1	1	0.707764	NaN	1	0	369560	261850	0	0	0	NaN	NaN	0	0	0	0	0	0	0	NaN	NaN	0	0	0	0
791	Tb927.11.5030	Tb927.11.5030		hypothetical protein, conserved	35.573	11.1	3.579	0	1	0.70552	-0.151491			0	0	0	NaN	NaN	0	0	0	0	0	0	0	NaN	NaN	0	0	0	0	4.5	1	1	0.70552	NaN	1	1	317540	270570
852	Tb927.11.7420	Tb927.11.7420		phosphoadenosine phosphosulfate reductase-like protein	36.057	5.9	5.9867	0	1	0.68852	-0.162083			0	0	0	NaN	NaN	0	0	0	0	5.9	1	1	0.68852	NaN	1	1	340440	247690	0	0	0	NaN	NaN	0	0	0	0
1806	Tb927.9.9000	Tb927.9.9000		isopentenyl-diphosphate delta-isomerase (type II), putative	38.986	15.7	20.074	0	1	0.65836	-0.181537			0	0	0	NaN	NaN	0	0	0	0	5.1	1	1	NaN	NaN	0	0	0	0	7.3	2	2	0.65836	83.516	2	1	6914400	2756400
1624	Tb927.8.8300	Tb927.8.8300		amino acid transporter, putative	50.17	5.9	3.126	0.00065062	1	0.62563	-0.203682			0	0	0	NaN	NaN	0	0	0	0	0	0	0	NaN	NaN	0	0	0	0	5.9	2	2	0.62563	27.331	2	1	3562600	2400500
1506	Tb927.8.2090	Tb927.8.2090		cyclophilin type peptidyl-prolyl cis-trans isomerase, putative (PPIase)	21.668	13.9	6.6604	0	1	0.61941	-0.208022			0	0	0	NaN	NaN	0	0	0	0	0	0	0	NaN	NaN	0	0	0	0	13.9	2	2	0.61941	NaN	1	1	2352100	1893300
175	Tb927.11.7250;Tb11.v5.0257	Tb927.11.7250;Tb11.v5.0257		hypothetical protein, conserved;hypothetical protein, conserved	53.363	3.2	2.441	0.0030139	2	0.60517	-0.218123			0	0	0	NaN	NaN	0	0	0	0	0	0	0	NaN	NaN	0	0	0	0	3.2	1	1	0.60517	NaN	1	1	642600	348590
474	Tb927.10.5050	Tb927.10.5050		hypothetical protein, conserved	8.6908	29.3	5.3039	0	1	0.60288	-0.219769			0	0	0	NaN	NaN	0	0	0	0	10.7	1	1	0.60288	NaN	1	1	3619500	2184000	0	0	0	NaN	NaN	0	0	0	0
670	Tb927.11.14940	Tb927.11.14940		hypothetical protein, conserved	60.446	8.3	5.5494	0	1	0.60245	-0.220079			2.2	1	1	NaN	NaN	0	0	0	0	0	0	0	NaN	NaN	0	0	0	0	2.8	1	1	0.60245	NaN	1	1	1102100	908710
1478	Tb927.8.1080	Tb927.8.1080		centrin, putative,caltractin, putative	21.791	8.7	8.3424	0	1	0.5734	-0.241542			0	0	0	NaN	NaN	0	0	0	0	0	0	0	NaN	NaN	0	0	0	0	8.7	1	1	0.5734	NaN	1	1	817940	410550
1754	Tb927.9.5260	Tb927.9.5260		hypothetical protein, conserved	54.871	4.3	3.1309	0.00065147	1	0.49104	-0.308883			0	0	0	NaN	NaN	0	0	0	0	2.5	1	1	NaN	NaN	0	0	0	0	2.5	1	1	0.49104	NaN	1	1	909750	807460
231	Tb11.v5.0897;Tb927.10.13200	Tb11.v5.0897;Tb927.10.13200		hypothetical protein, conserved;hypothetical protein, conserved	66.644	5.3	2.9883	0.001269	2	0.48128	-0.317602			0	0	0	NaN	NaN	0	0	0	0	3	1	1	0.48128	NaN	1	0	1504300	780210	2.3	1	1	NaN	NaN	0	0	0	0
161	Tb927.7.4810;Tb11.v5.0163	Tb927.7.4810;Tb11.v5.0163		hypothetical protein, conserved;hypothetical protein, conserved	52.176	6.3	3.183	0.00065488	2	0.475534	-0.322819			2.8	1	1	0.475534	NaN	1	1	1359100	4835000	0	0	0	NaN	NaN	0	0	0	0	0	0	0	NaN	NaN	0	0	0	0
920	Tb927.2.3390	Tb927.2.3390		hypothetical protein, conserved	85.144	1.3	2.0854	0.0057504	1	0.400962	-0.396896			1.3	1	1	0.400962	NaN	1	0	4632000	6506800	0	0	0	NaN	NaN	0	0	0	0	0	0	0	NaN	NaN	0	0	0	0
946	Tb927.2.5760	Tb927.2.5760		hypothetical protein, conserved	330.07	0.8	6.1936	0	1	0.317017	-0.498917			0.4	1	1	0.317018	NaN	1	1	983380	4613200	0	0	0	NaN	NaN	0	0	0	0	0	0	0	NaN	NaN	0	0	0	0
280	Tb927.1.4520	Tb927.1.4520		hypothetical protein, conserved	83.438	4.8	3.1269	0.00065104	1	0.21653	-0.664482			0	0	0	NaN	NaN	0	0	0	0	0	0	0	NaN	NaN	0	0	0	0	4.8	2	2	0.21653	NaN	1	0	8558100	4838400
628	Tb927.11.13050;Tb927.11.13040;Tb927.11.13030;Tb927.11.13020	Tb927.11.13050;Tb927.11.13040;Tb927.11.13030;Tb927.11.13020		calmodulin;calmodulin;calmodulin;calmodulin	16.838	30.9	7.2792	0	4	0.16829	-0.773942			0	0	0	NaN	NaN	0	0	0	0	11.4	1	1	0.16829	NaN	1	1	5719300	856720	0	0	0	NaN	NaN	0	0	0	0
1141	Tb927.5.1090	Tb927.5.1090		threonyl-tRNA synthetase, putative	90.983	3.3	4.2586	0	1	0.1493	-0.82594			0	0	0	NaN	NaN	0	0	0	0	0	0	0	NaN	NaN	0	0	0	0	3.3	2	2	0.1493	NaN	1	1	1779800	441700
1482	Tb927.8.1290	Tb927.8.1290		hypothetical protein, conserved	120.05	1	2.4599	0.0024169	1	0.12639	-0.898287			0	0	0	NaN	NaN	0	0	0	0	1	1	1	0.12639	NaN	1	1	8785200	1695500	0	0	0	NaN	NaN	0	0	0	0
744	Tb927.11.2930	Tb927.11.2930		hypothetical protein, conserved	13.477	11.6	4.0359	0	1	0.096299	-1.01638			0	0	0	NaN	NaN	0	0	0	0	11.6	1	1	0.096299	NaN	1	1	4139900	847290	0	0	0	NaN	NaN	0	0	0	0
988	Tb927.3.2710	Tb927.3.2710		6-phosphofructo-2-kinase/fructose-2,6-bisphosphatase	110.79	2.9	1.9263	0.0090243	1	0.0065153	-2.18607			0	0	0	NaN	NaN	0	0	0	0	1.1	1	1	0.0065153	NaN	1	1	37045000	403570	0	0	0	NaN	NaN	0	0	0	0
162	Tb927.7.4890;Tb11.v5.0170	Tb927.7.4890;Tb11.v5.0170		hypothetical protein, conserved;hypothetical protein, conserved	92.655	2.6	2.9769	0.0012658	2					0	0	0	NaN	NaN	0	0	0	0	0	0	0	NaN	NaN	0	0	0	0	1.2	1	1	NaN	NaN	0	0	0	0
436	Tb927.10.3130	Tb927.10.3130		hypothetical protein, conserved	87.066	3.7	9.2364	0	1					1.7	1	1	NaN	NaN	0	0	0	0	0	0	0	NaN	NaN	0	0	0	0	1.7	1	1	NaN	NaN	0	0	0	0
189	Tb11.v5.0404;Tb927.11.17000	Tb11.v5.0404;Tb927.11.17000		hypothetical protein, conserved;leucine-rich repeat protein (LRRP), putative	79.725	8.7	12.408	0	2					2.2	1	1	NaN	NaN	0	0	0	0	0	0	0	NaN	NaN	0	0	0	0	0	0	0	NaN	NaN	0	0	0	0
158	Tb927.4.1100;Tb927.11.680;Tb11.0880	Tb927.4.1100;Tb927.11.680;Tb11.0880		ribosomal protein L21E (60S), putative;ribosomal protein L21E (60S), putative;60S ribosomal protein L21e, putative,chrXI additional, unordered contigs	18.015	15.7	3.9467	0	3					0	0	0	NaN	NaN	0	0	0	0	8.8	1	1	NaN	NaN	0	0	0	0	0	0	0	NaN	NaN	0	0	0	0
323	Tb927.10.11610	Tb927.10.11610		hypothetical protein, conserved	15.824	12.3	13.84	0	1					0	0	0	NaN	NaN	0	0	0	0	0	0	0	NaN	NaN	0	0	0	0	12.3	1	1	NaN	NaN	0	0	0	895150
836	Tb927.11.6510;Tb927.11.6500	Tb927.11.6510;Tb927.11.6500		40S ribosomal protein S21, putative;40S ribosomal protein S21, putative	21.118	18	41.402	0	2					0	0	0	NaN	NaN	0	0	0	0	0	0	0	NaN	NaN	0	0	0	0	9.8	1	1	NaN	NaN	0	0	0	474170
236	Tb927.10.3340;Tb11.v5.1022	Tb927.10.3340;Tb11.v5.1022		protein kinase, putative;protein kinase, putative	98.706	7.9	8.5884	0	2					0	0	0	NaN	NaN	0	0	0	0	0	0	0	NaN	NaN	0	0	0	0	2.5	1	1	NaN	NaN	0	0	0	0
275	Tb927.1.4230	Tb927.1.4230		hypothetical protein, conserved	49.86	4.9	3.4757	0	1					0	0	0	NaN	NaN	0	0	0	0	0	0	0	NaN	NaN	0	0	0	0	3.1	1	1	NaN	NaN	0	0	0	0
370	Tb927.10.14140;Tb11.v5.0605	Tb927.10.14140		pyruvate kinase 1 (PYK1)	54.423	8.8	30.896	0	2					3.4	1	1	NaN	NaN	0	0	0	0	0	0	0	NaN	NaN	0	0	0	0	3.2	1	1	NaN	NaN	0	0	0	0
1094	Tb927.4.2890	Tb927.4.2890		hypothetical protein, conserved	68.748	10.1	48.431	0	1					2.9	1	1	NaN	NaN	0	0	0	0	0	0	0	NaN	NaN	0	0	0	0	2.9	1	1	NaN	NaN	0	0	0	962270
1483	Tb927.8.1360;Tb11.v5.0779	Tb927.8.1360;Tb11.v5.0779		hypothetical protein, conserved;hypothetical protein, conserved	473.17	0.7	3.0853	0.00064475	2					0	0	0	NaN	NaN	0	0	0	0	0.3	1	1	NaN	NaN	0	0	424750	0	0.3	1	1	NaN	NaN	0	0	0	0
869	Tb927.11.8700	Tb927.11.8700		hypothetical protein, conserved	65.26	6.4	8.4704	0	1					0	0	0	NaN	NaN	0	0	0	0	2.6	1	1	NaN	NaN	0	0	0	0	0	0	0	NaN	NaN	0	0	0	0
1026	Tb927.3.4710	Tb927.3.4710		hypothetical protein, conserved	59.527	5.7	3.6365	0	1					0	0	0	NaN	NaN	0	0	0	0	0	0	0	NaN	NaN	0	0	0	0	2.6	1	1	NaN	NaN	0	0	0	0
1604	Tb927.8.6970	Tb927.8.6970		3-methylcrotonyl-CoA carboxylase alpha subunit, putative	73.906	28.8	52.973	0	1					17	8	1	NaN	NaN	0	0	0	0	10.6	5	0	NaN	NaN	0	0	0	0	6.8	4	0	NaN	NaN	0	0	0	0
1543	Tb927.8.4610	Tb927.8.4610	RABX1	small GTP-binding protein Rab1 (Trab1)	24.018	12.4	3.9023	0	1					0	0	0	NaN	NaN	0	0	0	0	7.3	1	1	NaN	NaN	0	0	0	0	5	1	0	NaN	NaN	0	0	0	0
1733	Tb927.9.3540	Tb927.9.3540		hypothetical protein, conserved	13.711	13.7	2.0754	0.0063146	1					13.7	1	1	NaN	NaN	0	0	0	0	13.7	1	1	NaN	NaN	0	0	0	0	0	0	0	NaN	NaN	0	0	0	0
623	Tb927.11.12630	Tb927.11.12630		hypothetical protein, conserved	57.121	4.9	3.369	0	1					2.5	1	1	NaN	NaN	0	0	0	0	0	0	0	NaN	NaN	0	0	0	0	0	0	0	NaN	NaN	0	0	0	0
1172	Tb927.5.2320	Tb927.5.2320		hypothetical protein, conserved	82.159	3.8	3.7836	0	1					1.2	1	1	NaN	NaN	0	0	0	0	0	0	0	NaN	NaN	0	0	0	0	0	0	0	NaN	NaN	0	0	0	0
1267	Tb927.6.3130	Tb927.6.3130		queuine tRNA-ribosyltransferase, putative	44.737	6.4	4.3328	0	1					0	0	0	NaN	NaN	0	0	0	0	3.9	1	1	NaN	NaN	0	0	0	0	0	0	0	NaN	NaN	0	0	0	0
548	Tb927.10.8910	Tb927.10.8910		nucleoporin, putative (Nup181)	181.54	2.1	30.261	0	1					0	0	0	NaN	NaN	0	0	0	0	0	0	0	NaN	NaN	0	0	0	0	1.1	1	1	NaN	NaN	0	0	0	677240
699	Tb927.11.16530	Tb927.11.16530		hypothetical protein, conserved	117.5	1.2	3.9672	0	1					1.2	1	1	NaN	NaN	0	0	0	0	0	0	0	NaN	NaN	0	0	0	0	0	0	0	NaN	NaN	0	0	0	0
1770	Tb927.9.6460	Tb927.9.6460		hypothetical protein, conserved	170.34	1.6	3.6585	0	1					0.9	1	1	NaN	NaN	0	0	0	0	0	0	0	NaN	NaN	0	0	0	0	0.7	1	1	NaN	NaN	0	0	0	0
901	Tb927.11.9850	Tb927.11.9850		hypothetical protein, conserved	13.654	26.7	15.475	0	1					0	0	0	NaN	NaN	0	0	0	0	0	0	0	NaN	NaN	0	0	0	0	15.8	1	1	NaN	NaN	0	0	0	0
982	Tb927.3.2410	Tb927.3.2410		peroxisome assembly protein, putative	32.979	6	12.817	0	1					6	1	1	NaN	NaN	0	0	2053500	0	0	0	0	NaN	NaN	0	0	0	0	6	1	1	NaN	NaN	0	0	0	1671800
274	Tb927.1.420;Tb927.4.250;Tb927.2.1170;Tb11.1790;Tb927.2.720;Tb927.2.980	Tb927.1.420;Tb927.4.250;Tb927.2.1170		retrotransposon hot spot protein 5 (RHS5), putative;retrotransposon hot spot protein 5 (RHS5), putative;retrotransposon hot spot protein 5 (RHS5), putative	76.289	8.4	11.246	0	6					4.6	3	0	NaN	NaN	0	0	0	0	3.3	2	0	NaN	NaN	0	0	0	0	5.9	4	1	NaN	NaN	0	0	0	0
1404	Tb927.7.4060;Tb927.7.4070	Tb927.7.4060;Tb927.7.4070		calpain-like cysteine peptidase, putative,cysteine peptidase, Clan CA, family C2, putative;calpain-like cysteine peptidase, putative,cysteine peptidase, Clan CA, family C2, putative	12.873	26.1	8.0188	0	2					0	0	0	NaN	NaN	0	0	0	0	0	0	0	NaN	NaN	0	0	0	0	16.5	1	1	NaN	NaN	0	0	0	0
753	Tb927.11.3330	Tb927.11.3330		hypothetical protein, conserved	112.94	2.3	7.8206	0	1					1.2	1	1	NaN	NaN	0	0	0	0	0	0	0	NaN	NaN	0	0	0	0	1.2	1	1	NaN	NaN	0	0	0	0
1575	Tb927.8.6070	Tb927.8.6070		basal body component,ML protein (TBBC)	164.41	3.3	7.4343	0	1					0	0	0	NaN	NaN	0	0	0	0	0.8	1	1	NaN	NaN	0	0	0	0	0	0	0	NaN	NaN	0	0	0	0
665	Tb927.11.14680	Tb927.11.14680		phosphatidylinositol 3-related kinase, putative	320.59	1.3	7.0343	0	1					0.4	1	1	NaN	NaN	0	0	0	0	0	0	0	NaN	NaN	0	0	0	0	0	0	0	NaN	NaN	0	0	0	0
333	Tb927.10.12260	Tb927.10.12260		cytosolic nonspecific dipeptidase, putative,peptidase (M20/M25/M40 family), putative	51.578	4.4	6.6473	0	1					0	0	0	NaN	NaN	0	0	0	0	0	0	0	NaN	NaN	0	0	0	0	4.4	1	1	NaN	NaN	0	0	0	1623800
384	Tb927.10.15010	Tb927.10.15010		lipoic acid synthetase, mitochondrial precursor, putative	45.476	4.2	6.435	0	1					0	0	0	NaN	NaN	0	0	0	0	0	0	0	NaN	NaN	0	0	0	0	4.2	1	1	NaN	NaN	0	0	0	0
1137	Tb927.4.930	Tb927.4.930		50S ribosomal protein L14, putative	21.54	14.8	5.9549	0	1					10.1	1	1	NaN	NaN	0	0	0	0	0	0	0	NaN	NaN	0	0	0	0	0	0	0	NaN	NaN	0	0	0	0
746	Tb927.11.2990	Tb927.11.2990		KREPB4 (KREPB4)	46.39	9.7	5.47	0	1					0	0	0	NaN	NaN	0	0	0	0	3.9	1	1	NaN	NaN	0	0	0	0	3.9	1	1	NaN	NaN	0	0	0	581600
506	Tb927.10.6970;Tb927.10.6940	Tb927.10.6970;Tb927.10.6940		dipeptidyl-peptidase 8-like serine peptidase,serine peptidase, Clan SC, Family S9B;Dipeptidyl-peptidase 8-like, putative	93.683	1.9	5.1562	0	2					0	0	0	NaN	NaN	0	0	0	0	0	0	0	NaN	NaN	0	0	0	0	1.9	1	1	NaN	NaN	0	0	0	0
1113	Tb927.4.4220	Tb927.4.4220		small GTP-binding rab protein, putative (TbRX2)	61.52	9.2	4.8619	0	1					0	0	0	NaN	NaN	0	0	0	0	0	0	0	NaN	NaN	0	0	0	0	4.6	1	1	NaN	NaN	0	0	0	0
1365	Tb927.7.2720	Tb927.7.2720		hypothetical protein, conserved	74.108	4.7	4.2618	0	1					0	0	0	NaN	NaN	0	0	0	0	2.6	1	1	NaN	NaN	0	0	0	0	0	0	0	NaN	NaN	0	0	0	0
1179	Tb927.5.2900	Tb927.5.2900		histone deacetylase 4 (HDAC4)	63.529	5.3	4.2589	0	1					0	0	0	NaN	NaN	0	0	0	0	0	0	0	NaN	NaN	0	0	0	0	1.9	1	1	NaN	NaN	0	0	0	0
1135	Tb927.4.740	Tb927.4.740		hypothetical protein, conserved	47.645	8.4	4.0286	0	1					0	0	0	NaN	NaN	0	0	0	0	4.6	2	2	NaN	NaN	0	0	0	0	0	0	0	NaN	NaN	0	0	0	0
1157	Tb927.5.1700	Tb927.5.1700		replication Factor A 28 kDa subunit, putative	27.593	8.2	3.9224	0	1					0	0	0	NaN	NaN	0	0	0	0	3.9	1	1	NaN	NaN	0	0	0	0	0	0	0	NaN	NaN	0	0	0	0
856	Tb927.11.7590	Tb927.11.7590		hypothetical protein, conserved	110.17	2.1	3.8625	0	1					1.2	1	1	NaN	NaN	0	0	0	0	0	0	0	NaN	NaN	0	0	0	0	0.8	1	1	NaN	NaN	0	0	0	0
444	Tb927.10.3520	Tb927.10.3520		protease regulatory ATPase subunit 4 (RPT4)	44.855	6.8	3.8494	0	1					3	1	0	NaN	NaN	0	0	0	0	3	1	0	NaN	NaN	0	0	0	0	3.8	1	1	NaN	NaN	0	0	0	614820
537	Tb927.10.8210	Tb927.10.8210		KREPA2 (KREPA2)	62.912	7.5	3.723	0	1					0	0	0	NaN	NaN	0	0	0	0	3.4	1	1	NaN	NaN	0	0	0	0	3.4	1	1	NaN	NaN	0	0	0	0
1358	Tb927.7.2410	Tb927.7.2410		hypothetical protein, conserved	66.378	5	3.5692	0	1					2.2	1	1	NaN	NaN	0	0	0	0	0	0	0	NaN	NaN	0	0	0	0	1.5	1	1	NaN	NaN	0	0	0	0
1057	Tb927.3.950	Tb927.3.950		hypothetical protein, conserved	47.573	6.4	3.5001	0	1					0	0	0	NaN	NaN	0	0	0	0	0	0	0	NaN	NaN	0	0	0	0	4.3	1	1	NaN	NaN	0	0	0	0
1136	Tb927.4.840	Tb927.4.840		hypothetical protein, conserved	45.618	3.6	3.4204	0	1					0	0	0	NaN	NaN	0	0	0	0	0	0	0	NaN	NaN	0	0	0	0	3.6	1	1	NaN	NaN	0	0	0	0
994	Tb927.3.3150	Tb927.3.3150		hypothetical protein, conserved	87.471	1.3	3.3641	0	1					1.3	1	1	NaN	NaN	0	0	0	0	0	0	0	NaN	NaN	0	0	0	0	0	0	0	NaN	NaN	0	0	0	0
454	Tb927.10.3890	Tb927.10.3890		phosphatidylinositol-4-phosphate 5-kinase, putative (PIP5KII-alpha)	92.247	2.9	3.1975	0.00065617	1					0	0	0	NaN	NaN	0	0	0	0	0	0	0	NaN	NaN	0	0	0	0	2	1	1	NaN	NaN	0	0	0	0
774	Tb927.11.4130	Tb927.11.4130		ubiquitin-like protein, putative	67.282	3.9	3.0015	0.0012723	1					0	0	0	NaN	NaN	0	0	0	0	0	0	0	NaN	NaN	0	0	0	0	2.1	1	1	NaN	NaN	0	0	0	0
1224	Tb927.6.1120	Tb927.6.1120		hypothetical protein, conserved	80.7	1.8	2.942	0.001261	1					1.8	1	1	NaN	NaN	0	0	0	0	0	0	0	NaN	NaN	0	0	0	0	0	0	0	NaN	NaN	0	0	0	0
327	Tb927.10.12000	Tb927.10.12000		iron-sulfur cluster assembly protein, putative	11.772	25.3	2.8832	0.0012563	1					0	0	0	NaN	NaN	0	0	0	0	0	0	0	NaN	NaN	0	0	0	0	12.1	1	1	NaN	NaN	0	0	0	0
763	Tb927.11.380	Tb927.11.380		hypothetical protein, conserved	20.426	9.8	2.8594	0.0012539	1					0	0	0	NaN	NaN	0	0	0	0	9.8	1	1	NaN	NaN	0	0	0	0	0	0	0	NaN	NaN	0	0	0	0
374	Tb927.10.14510	Tb927.10.14510		hypothetical protein, conserved	95.105	4.7	2.6154	0.0012323	1					0	0	0	NaN	NaN	0	0	0	0	0	0	0	NaN	NaN	0	0	0	0	2.1	1	1	NaN	NaN	0	0	0	0
1553	Tb927.8.5110	Tb927.8.5110		hypothetical protein, conserved	127.08	1.4	2.5553	0.001836	1					0	0	0	NaN	NaN	0	0	0	0	1.4	1	1	NaN	NaN	0	0	0	0	0	0	0	NaN	NaN	0	0	0	0
1481	Tb927.8.1250	Tb927.8.1250		hypothetical protein, conserved	89.043	2.5	2.4601	0.0024184	1					0	0	0	NaN	NaN	0	0	0	0	0	0	0	NaN	NaN	0	0	0	0	2.5	1	1	NaN	NaN	0	0	0	0
566	Tb927.10.9910	Tb927.10.9910		hypothetical protein, conserved	48.986	7.3	2.4326	0.0030102	1					0	0	0	NaN	NaN	0	0	0	0	3.1	1	1	NaN	NaN	0	0	0	0	3.1	1	1	NaN	NaN	0	0	0	0
183	Tb11.v5.0333;Tb927.10.8530;Tb927.10.8520;Tb927.10.8510;Tb927.10.8500;Tb927.10.8490;Tb11.v5.0332;Tb11.v5.0331	Tb11.v5.0333;Tb927.10.8530;Tb927.10.8520;Tb927.10.8510;Tb927.10.8500;Tb927.10.8490;Tb11.v5.0332;Tb11.v5.0331		THT1 - hexose transporter, putative, fragment;glucose transporter,glucose transporter 2A (THT2A);glucose transporter, putative;glucose transporter, putative;glucose transporter, putative;glucose transporter, putative;THT2A - glucose transporter, puta	34.276	5.6	2.3946	0.0041816	8					0	0	0	NaN	NaN	0	0	0	0	3.1	1	1	NaN	NaN	0	0	0	0	2.5	1	1	NaN	NaN	0	0	0	0
1205	Tb927.5.4080	Tb927.5.4080		hypothetical protein, conserved	58.167	2.4	2.3511	0.0041543	1					0	0	0	NaN	NaN	0	0	0	0	0	0	0	NaN	NaN	0	0	0	0	2.4	1	1	NaN	NaN	0	0	0	0
1822	Tb927.9.9970	Tb927.9.9970		Small nuclear RNA gene activation protein (SNAP) 50 (SNAP50)	51.134	2.9	2.3367	0.0041494	1					0	0	0	NaN	NaN	0	0	0	0	0	0	0	NaN	NaN	0	0	0	0	2.9	1	1	NaN	NaN	0	0	0	0
1448	Tb927.7.640	Tb927.7.640		hypothetical protein, conserved	37.365	3.9	2.2819	0.0047087	1					3.9	1	1	NaN	NaN	0	0	0	0	0	0	0	NaN	NaN	0	0	0	0	0	0	0	NaN	NaN	0	0	0	0
1561	Tb927.8.5530	Tb927.8.5530		Mov34/MPN/PAD-1 metallopeptidase, putative,metallopeptidase, putative	43.747	4.6	2.2644	0.0047059	1					0	0	0	NaN	NaN	0	0	0	0	0	0	0	NaN	NaN	0	0	0	0	4.6	1	1	NaN	NaN	0	0	0	0
1341	Tb927.7.1550	Tb927.7.1550		KRET2 (KRET2)	56.531	3.1	2.2384	0.0046921	1					3.1	1	1	NaN	NaN	0	0	0	0	0	0	0	NaN	NaN	0	0	0	0	0	0	0	NaN	NaN	0	0	0	0
619	Tb927.11.12440	Tb927.11.12440		hypothetical protein, conserved	43.41	4.1	2.1862	0.0052478	1					0	0	0	NaN	NaN	0	0	0	0	0	0	0	NaN	NaN	0	0	0	0	4.1	1	1	NaN	NaN	0	0	0	0
1460	Tb927.7.7130	Tb927.7.7130		hypothetical protein, conserved	92.781	3.4	2.1831	0.0052448	1					0	0	0	NaN	NaN	0	0	0	0	0	0	0	NaN	NaN	0	0	0	0	1.7	1	1	NaN	NaN	0	0	0	0
558	Tb927.10.9760	Tb927.10.9760		alternative oxidase	39.673	5.1	2.1535	0.0052204	1					0	0	0	NaN	NaN	0	0	0	0	0	0	0	NaN	NaN	0	0	0	0	5.1	1	1	NaN	NaN	0	0	0	0
855	Tb927.11.7530	Tb927.11.7530		long-chain-fatty-acid-CoA ligase, putative	80.712	2.6	2.1132	0.0052113	1					0	0	0	NaN	NaN	0	0	0	0	0	0	0	NaN	NaN	0	0	0	0	1.4	1	1	NaN	NaN	0	0	0	0
612	Tb927.11.11810	Tb927.11.11810		hypothetical protein, conserved	118.25	2.2	2.0947	0.005767	1					1.5	1	1	NaN	NaN	0	0	0	0	0	0	0	NaN	NaN	0	0	0	0	1.5	1	1	NaN	NaN	0	0	0	0
1709	Tb927.9.1610	Tb927.9.1610		CDP-diacylglycerol--inositol 3-phosphatidyltransferase, putative	24.11	5.1	2.0813	0.0057471	1					0	0	0	NaN	NaN	0	0	0	0	0	0	0	NaN	NaN	0	0	0	0	5.1	1	1	NaN	NaN	0	0	0	0
1314	Tb927.6.5050	Tb927.6.5050		V-type ATPase, C subunit, putative	23.044	5.4	2.0418	0.0074286	1					0	0	0	NaN	NaN	0	0	0	0	0	0	0	NaN	NaN	0	0	0	0	5.4	1	1	NaN	NaN	0	0	0	0
813	Tb927.11.5700	Tb927.11.5700		hypothetical protein, conserved	191.27	2.2	1.9874	0.0085082	1					0.9	1	1	NaN	NaN	0	0	6629400	0	1.2	1	1	NaN	NaN	0	0	0	0	0	0	0	NaN	NaN	0	0	0	0
886	Tb927.11.9530	Tb927.11.9530		14-3-3-I protein	30.31	4.6	1.9092	0.0095506	1					0	0	0	NaN	NaN	0	0	0	0	0	0	0	NaN	NaN	0	0	0	0	4.6	1	1	NaN	NaN	0	0	0	0
1274	Tb927.6.3640	Tb927.6.3640		hypothetical protein, conserved	62.901	5.2	1.906	0.0095398	1					0	0	0	NaN	NaN	0	0	0	0	0	0	0	NaN	NaN	0	0	0	0	1.8	1	1	NaN	NaN	0	0	0	0

## Sheet: Table S1B
Protein group ID	Protein IDs	Majority protein IDs	Gene names	Product description	Molecular weight [kDa]	Sequence coverage [%]	Score	Q-value	# of Proteins in protein group	Fold change	Mean log10 ratio TbMsp-HA pATOM36 RNAi/ctrl	p-Value	p-Value < 0.05	Sequence coverage [%] Rep1	Peptides Rep1	Unique peptides Rep1	Ratio TbMsp-HA pATOM36 RNAi/ctrl (M/H) Rep1	Ratio variability [%] Rep1	Ratio count Rep1	Ratio iso-count Rep1	Intensity M Rep1	Intensity H Rep1	Sequence coverage [%] Rep2	Peptides Rep2	Unique peptides Rep2	Ratio TbMsp-HA pATOM36 RNAi/ctrl (H/L) Rep2	Ratio variability [%] Rep2	Ratio count Rep2	Ratio iso-count Rep2	Intensity M Rep2	Intensity H Rep2	Sequence coverage [%] Rep3	Peptides Rep3	Unique peptides Rep3	Ratio TbMsp-HA pATOM36 RNAi/ctrl (L/H) Rep3	Ratio variability [%] Rep3	Ratio count Rep3	Ratio iso-count Rep3	Intensity M Rep3	Intensity H Rep3
[truncated: 1,561 more rows]
