# Supplementary material for: A Msp1-containing complex removes orphaned proteins in the mitochondrial outer membrane of T. brucei
Source: Life Sci Alliance. 2023 Aug 16;6(11):e202302004. doi: 10.26508/lsa.202302004 (PMC10432679; doi:10.26508/lsa.202302004)
Supplement: Supplementary file 3 [file LSA-2023-02004_TableS2.xlsx]

## Sheet: Table S2
									pATOM36 RNAi +/- Tet			pATOM36/beta1 RNAi vs pATOM36 RNAi			pATOM36/TbVCP/TbMsp1 RNAi vs pATOM36 RNAi			pATOM36 RNAi +/- Tet - Replicates 1 - 3																					pATOM36/beta1 double RNAi versus pATOM36 RNAi - Replicates 1 - 3
Protein group ID	Protein IDs	Majority protein IDs	Gene names	Product description	Molecular weight [kDa]	Sequence coverage [%]	Score	# of Proteins in protein group	Mean log2 ratio norm.	p-Value	p-Value < 0.05	Mean log2 ratio norm.	p-Value	p-Value < 0.05	Mean log2 ratio norm.	p-Value	p-Value < 0.05	Unique peptides Rep1	Unique peptides Rep2	Unique peptides Rep3	Ratio H/L normalized Rep1	Ratio H/L normalized Rep2	Ratio H/L normalized Rep3	Ratio variability [%] Rep1	Ratio variability [%] Rep2	Ratio variability [%] Rep3	Ratio Count Rep1	Ratio Count Rep2	Ratio Count Rep3	Intensity Rep1	Intensity Rep2	Intensity Rep3	Intensity L Rep1	Intensity H Rep1	Intensity L Rep2	Intensity H Rep2	Intensity L Rep3	Intensity H Rep3	Unique peptides Rep1	Unique peptides Rep2	Unique peptides Rep3	Ratio H/L normalized Rep1	Ratio H/L normalized Rep2	Ratio H/L normalized Rep3	Ratio variability [%] Rep1	Ratio variability [%] Rep2	Ratio variability [%] Rep3	Ratio Count Rep1	Ratio Count Rep2
138	Tb927.5.4450:mRNA-p1;Tb05.5K5.100:mRNA-p1	Tb927.5.4450:mRNA-p1;Tb05.5K5.100:mRNA-p1		hypothetical protein, conserved ;hypothetical protein, conserved	18.603	25.4	7.7108	2	-0.421391	0.543026		-2.12499	0.450964		0.0407762	0.884685		1	1	2	1.274	0.9619	0.33974	NaN	NaN	124.37	1	1	2	10384000	8429400	16926000	4127400	6256600	3210300	5219100	10396000	6529900	1	1	0	0.80972	0.064907	NaN	NaN	NaN	NaN	1	1
139	Tb927.5.4460:mRNA-p1;Tb05.5K5.110:mRNA-p1;Tb11.v5.0866.1-p1	Tb927.5.4460:mRNA-p1;Tb05.5K5.110:mRNA-p1	MVP	major vault protein, putative ;major vault protein, putative	94.102	39.1	246.62	3	0.0911116	0.417896		-2.20251	0.000449768	+				18	15	16	0.97218	1.2001	1.0359	22.998	42.923	32.295	20	15	17	164130000	152850000	149020000	79014000	85120000	67326000	85524000	72964000	76055000	12	9	12	0.20494	0.21832	0.2292	49.443	77.489	44.781	11	8
140	Tb927.5.4470:mRNA-p1;Tb05.5K5.120:mRNA-p1	Tb927.5.4470:mRNA-p1;Tb05.5K5.120:mRNA-p1		hypothetical protein, conserved ;hypothetical protein, conserved	95.764	14.1	160.81	2	-0.681446	0.303283		1.58635	0.0107878	+	0.00148275	0.99469		1	0	2	0.48866	NaN	0.79565	NaN	NaN	NaN	1	0	1	5071000	0	3107200	3457900	1613100	0	0	1555400	1551800	5	7	7	2.7114	2.6429	3.7787	0.025673	15.134	41.648	2	4
141	Tb927.5.4480:mRNA-p1;Tb05.5K5.130:mRNA-p1	Tb927.5.4480:mRNA-p1;Tb05.5K5.130:mRNA-p1		paraflagellar rod component par4, putative ;paraflagellar rod component par4, putative	68.313	48.7	323.31	2	-0.0310028	0.611704		0.0643141	0.0500289		-0.61532	0.00950199	+	24	24	21	0.91741	0.98342	1.0392	38.417	46.712	57.597	30	32	22	334850000	333550000	251520000	169300000	165550000	157620000	175930000	128240000	123280000	24	21	26	1.0641	1.0464	1.0266	68.959	58.498	42.879	41	24
142	Tb927.5.4500:mRNA-p1;Tb05.5K5.150:mRNA-p1	Tb927.5.4500:mRNA-p1;Tb05.5K5.150:mRNA-p1	TbSAR1	ras-like small GTPase, putative ;small GTP-binding protein, putative	21.771	39.2	228.67	2	0.259716	0.00145682	+	-0.839748	0.00961412	+	-0.0087345	0.778598		6	6	6	1.2108	1.1824	1.1987	9.1446	15.772	10.053	14	13	15	277740000	262630000	291020000	103630000	174100000	98388000	164240000	115160000	175860000	6	5	6	0.62241	0.51151	0.5479	67.903	86.431	82.568	11	11
143	Tb927.5.4520:mRNA-p1;Tb05.5K5.160:mRNA-p1	Tb927.5.4520:mRNA-p1;Tb05.5K5.160:mRNA-p1		Kinetochore interacting protein 1 ;hypothetical protein, conserved	108.2	12.4	38.734	2	0.0347772	0.925505		2.51844	0.00037363	+	0.339953	0.677081		1	2	2	1.1112	0.66668	1.4511	NaN	NaN	NaN	1	1	1	1561400	4876700	1364400	820410	741010	4080900	795830	489520	874850	5	5	5	5.6205	5.4697	6.1184	41.15	6.6878	26.609	5	3
144	Tb927.5.4530:mRNA-p1;Tb05.5K5.170:mRNA-p1	Tb927.5.4530:mRNA-p1;Tb05.5K5.170:mRNA-p1		Long chain fatty acyl elongase ;elongation of very long chain fatty acids protein, putative	28.98	8.7	18.496	2				0.680626	0.387955		-0.0152386	0.980141		0	0	0	NaN	NaN	NaN	NaN	NaN	NaN	0	0	0	0	0	0	0	0	0	0	0	0	1	1	1	0.68392	2.186	2.7543	NaN	2.1967	NaN	1	2
145	Tb927.5.4550:mRNA-p1;Tb927.5.4540:mRNA-p1;Tb05.5K5.190:mRNA-p1;Tb05.5K5.180:mRNA-p1;Tb11.v5.0379.1-p1;Tb11.v5.0380.1-p1	Tb927.5.4550:mRNA-p1;Tb927.5.4540:mRNA-p1;Tb05.5K5.190:mRNA-p1;Tb05.5K5.180:mRNA-p1;Tb11.v5.0379.1-p1		receptor-type adenylate cyclase GRESAG 4, putative ;receptor-type adenylate cyclase GRESAG 4, putative ;receptor-type adenylate cyclase GRESAG 4, putative ;receptor-type adenylate cyclase GRESAG 4, putative ;receptor-type adenylate cyclase GRESAG 4, putati	136.52	4.6	1.5807	6				-0.238069	0.584405					1	0	0	1.2297	NaN	NaN	NaN	NaN	NaN	1	0	0	6806100	0	0	2489900	4316100	0	0	0	0	1	0	1	1.0521	NaN	0.6833	50.37	NaN	NaN	2	0
146	Tb927.5.4560:mRNA-p1;Tb11.v5.0409.1-p1;Tb05.5K5.200:mRNA-p1	Tb927.5.4560:mRNA-p1;Tb11.v5.0409.1-p1;Tb05.5K5.200:mRNA-p1		guanine deaminase, putative ;guanine deaminase, putative ;guanine deaminase, putative	55.321	27.9	43.635	3	-0.106875	0.295833		-1.53813	0.0110356	+	-0.00707796	0.952351		7	8	7	0.99359	0.8368	0.96306	32.532	20.188	23.643	8	11	10	97123000	134850000	113120000	46124000	50999000	64775000	70079000	53694000	59427000	7	7	9	0.39382	0.27511	0.37681	72.434	59.584	42.15	9	7
147	Tb927.5.4380:mRNA-p1;Tb05.5K5.30:mRNA-p1	Tb927.5.4380:mRNA-p1;Tb05.5K5.30:mRNA-p1		kinetoplastid-specific phospho-protein phosphatase, putative ;serine/threonine protein phosphatase, putative	71.37	46.5	289.01	2	0.0812991	0.171687		-0.896385	0.00488753	+	0.218058	0.106936		10	11	10	1.0036	1.0759	1.0967	29.269	25.786	40.012	10	12	11	155200000	186840000	143600000	72572000	82626000	74303000	112530000	70477000	73121000	14	14	16	0.5099	0.51908	0.58582	42.87	74.44	32.508	16	16
148	Tb927.5.4390:mRNA-p1;Tb05.5K5.40:mRNA-p1	Tb927.5.4390:mRNA-p1;Tb05.5K5.40:mRNA-p1		hypothetical protein, conserved ;hypothetical protein, conserved	15.063	65.9	22.017	2	-0.214185	0.189339		0.0628955	0.637369		-0.620364	0.0385513	+	5	5	5	0.91726	0.74132	0.94205	8.2286	44.249	35.155	6	7	6	98862000	113360000	89330000	49733000	49129000	55671000	57684000	45210000	44120000	3	4	4	0.89466	1.1617	1.0966	21.567	8.2926	10.559	4	4
149	Tb927.5.4400:mRNA-p1;Tb05.5K5.50:mRNA-p1	Tb927.5.4400:mRNA-p1;Tb05.5K5.50:mRNA-p1		hypothetical protein, conserved ;hypothetical protein, conserved	47.23	9	38.751	2				-0.427314	0.0310134	+	0.205593	0.721649		1	0	1	NaN	NaN	NaN	NaN	NaN	NaN	0	0	0	0	0	0	0	0	0	0	0	0	2	1	1	0.80094	0.76585	0.67043	22.671	1.21	NaN	3	2
150	Tb927.5.4410:mRNA-p1;Tb05.5K5.60:mRNA-p1	Tb927.5.4410:mRNA-p1;Tb05.5K5.60:mRNA-p1		hypothetical protein, conserved ;hypothetical protein, conserved	23.593	14.7	3.8828	2	0.300272	0.0553097		-0.192077	0.389376		0.453164	0.0162974	+	1	2	2	1.1295	1.348	1.2263	23.007	12.18	9.7165	2	3	2	9308100	15378000	13087000	3958600	5349400	6438000	8939600	5607500	7479800	2	2	3	0.69749	1.0598	0.90735	105.02	23.915	9.8506	3	2
151	Tb927.5.4420:mRNA-p1;Tb05.5K5.70:mRNA-p1	Tb927.5.4420:mRNA-p1;Tb05.5K5.70:mRNA-p1		nucleolar RNA helicase II, putative ;nucleolar RNA helicase II, putative	68.786	63	323.31	2	0.281415	0.0414482	+	0.961196	0.00121458	+	0.847017	0.00352561	+	23	17	19	1.2116	1.3068	1.1339	50.727	34.146	67.601	30	25	26	592620000	638190000	590570000	229530000	363090000	257560000	380620000	239820000	350750000	28	19	30	1.9931	1.8585	1.9923	84.694	50.797	42.958	52	28
152	Tb927.5.4430:mRNA-p1;Tb05.5K5.80:mRNA-p1	Tb927.5.4430:mRNA-p1;Tb05.5K5.80:mRNA-p1		calcium/calmodulin-dependent protein kinase, putative ;calcium/calmodulin-dependent protein kinase, putative	39.246	7.7	3.7278	2				0.0109408	0.980353					0	0	0	NaN	NaN	NaN	NaN	NaN	NaN	0	0	0	0	0	0	0	0	0	0	0	0	1	2	1	0.9866	0.63497	1.633	NaN	NaN	NaN	1	1
153	Tb927.5.4440:mRNA-p1;Tb05.5K5.90:mRNA-p1	Tb927.5.4440:mRNA-p1;Tb05.5K5.90:mRNA-p1		dynein light chain, putative ;dynein light chain, putative	10.546	34.4	72.422	2	-0.0216287	0.930336		1.15607	0.0111167	+	1.19832	0.0461504	+	2	2	3	1.3259	0.80435	0.89642	45.641	5.123	11.864	2	2	3	27730000	18696000	28722000	10467000	17263000	8131900	10564000	12339000	16383000	2	1	2	1.8812	2.4642	2.3874	13.289	26.114	76.278	2	2
154	Tb06.3A7.960:mRNA-p1	Tb06.3A7.960:mRNA-p1		hypothetical protein	34.146	11.9	6.0922	1	0.103491	0.745263		1.15555	0.0985474		0.4798	0.334729		3	2	2	0.81197	0.98294	1.5538	12.279	43.546	46.759	5	3	3	24526000	17483000	13982000	12689000	11836000	8380700	9102200	6018700	7962800	2	2	2	1.3851	3.553	2.2464	38.086	62.836	5.6379	3	2
155	Tb927.7.2140:mRNA-p1;Tb07.11L3.90:mRNA-p1	Tb927.7.2140:mRNA-p1;Tb07.11L3.90:mRNA-p1	ZC3H18	zinc finger protein family member, putative ;zinc finger protein family member, putative	40.864	31.9	10.343	2	-0.0305879	0.916833		-0.833981	0.099051		-0.149159	0.715841		4	1	2	1.2746	1.0598	0.69467	13.652	NaN	8.8318	3	1	2	26907000	20543000	14255000	8535800	18371000	9170200	11373000	9206900	5048200	4	3	3	0.82297	0.4283	0.50085	78.307	29.733	36.203	4	3
156	Tb927.8.480:mRNA-p1;Tb08.27P2.110:mRNA-p1	Tb927.8.480:mRNA-p1;Tb08.27P2.110:mRNA-p1		phosphatidic acid phosphatase protein, putative ;PAP2 superfamily, putative	36.813	6	1.9128	2	0.000368404	0.988823		0.935751	0.173016		-0.153534	0.244755		1	1	1	1.0296	0.97367	0.99828	NaN	NaN	NaN	1	1	1	6850000	6806800	5644800	3099800	3750100	3333900	3472900	2837700	2807100	1	1	1	3.4906	1.2278	1.6332	NaN	NaN	NaN	1	1
157	Tb08.27P2.620:pseudogenic_transcript-p1	Tb08.27P2.620:pseudogenic_transcript-p1		variant surface glycoprotein, degenerate	57.144	2.7	1.7845	1										1	0	0	NaN	NaN	NaN	NaN	NaN	NaN	0	0	0	1072900	0	0	1072900	0	0	0	0	0	0	0	0	NaN	NaN	NaN	NaN	NaN	NaN	0	0
159	Tb927.9.15870:mRNA-p1;Tb09.v4.0109:mRNA-p1;Tb09.v4.0015:mRNA-p1	Tb927.9.15870:mRNA-p1;Tb09.v4.0109:mRNA-p1;Tb09.v4.0015:mRNA-p1		hypothetical protein ;hypothetical protein ;hypothetical protein	25.1	6.5	5.5465	3				0.128688	0.39236		0.435846	0.142365		0	1	0	NaN	1.1311	NaN	NaN	NaN	NaN	0	1	0	0	1468700	0	0	0	505160	963590	0	0	1	1	1	1.0549	0.9682	1.2795	19.284	NaN	NaN	2	1
160	Tb927.9.15890:mRNA-p1;Tb11.v5.0463.1-p1;Tb09.v4.0016:mRNA-p1	Tb927.9.15890:mRNA-p1;Tb11.v5.0463.1-p1;Tb09.v4.0016:mRNA-p1		expression site-associated gene 5 (ESAG5) protein, putative ;expression site-associated gene (ESAG) protein, putative ;expression site- associated gene (ESAG) protein, putative	53.253	6.2	1.2944	3										0	0	0	NaN	NaN	NaN	NaN	NaN	NaN	0	0	0	0	0	0	0	0	0	0	0	0	0	0	0	NaN	NaN	NaN	NaN	NaN	NaN	0	0
162	Tb09.v4.0067:pseudogenic_transcript-p1	Tb09.v4.0067:pseudogenic_transcript-p1		retrotransposon hot spot protein, pseudogene	62.718	15.9	2.133	1	-0.600006	0.171805		2.42521	0.0116823	+	1.81455	0.00958693	+	1	2	1	0.65058	0.47078	0.93761	77.601	NaN	74.288	2	1	2	145880000	87945000	129120000	102350000	43527000	58019000	29926000	80569000	48552000	2	1	1	4.551	4.3958	7.7453	80.913	35.937	78.387	3	2
163	Tb09.v4.0190:pseudogenic_transcript-p1	Tb09.v4.0190:pseudogenic_transcript-p1		variant surface glycoprotein (VSG, pseudogene), putative	49.318	4.4	1.2722	1	-1.19321	0.0375825	+	-2.5997	0.010414	+	-0.570158	0.178608		1	1	2	0.52574	0.50565	0.31463	NaN	12.604	153.31	1	2	2	28754000	107740000	79152000	18296000	10458000	62029000	45709000	51626000	27526000	1	1	1	0.11438	0.20817	0.18857	NaN	NaN	NaN	1	1
164	Tb09.v4.0192:mRNA-p1	Tb09.v4.0192:mRNA-p1		variant surface glycoprotein (VSG), putative	53.363	7.7	1.4737	1	-0.0491515	0.59082		-0.935165	0.0257935	+	-0.143402	0.198045		2	2	1	0.87188	0.99111	1.0448	7.9408	2.2381	42.603	6	7	2	67800000	48961000	10175000	22881000	44919000	18238000	30723000	3200100	6974700	1	2	2	0.45734	0.64495	0.48495	35.308	66.759	52.481	4	3
165	Tb927.10.4430:mRNA-p1;Tb10.v4.0033:mRNA-p1;Tb11.v5.0767.1-p1	Tb927.10.4430:mRNA-p1;Tb10.v4.0033:mRNA-p1;Tb11.v5.0767.1-p1	PUF1	pumillo RNA binding protein PUF1 ;pumillo RNA binding protein PUF1 ;pumillo RNA binding protein PUF1, putative	63.851	33.9	277.63	3	0.0154539	0.877578		-2.31313	0.00550135	+	-0.0142322	0.876793		10	10	10	1.0148	1.1219	0.90703	26.225	26.336	41.434	12	12	11	95521000	99133000	99670000	41502000	54020000	42632000	56502000	49736000	49934000	7	6	5	0.25384	0.18798	0.17075	69.213	23.137	19.577	9	6
166	Tb927.10.4440:mRNA-p1;Tb10.v4.0034:mRNA-p1	Tb927.10.4440:mRNA-p1;Tb10.v4.0034:mRNA-p1		predicted SAP domain protein ;SAP domain containing protein, putative	30.902	5.2	2.866	2										0	0	0	NaN	NaN	NaN	NaN	NaN	NaN	0	0	0	0	0	0	0	0	0	0	0	0	0	0	0	NaN	NaN	NaN	NaN	NaN	NaN	0	0
167	Tb927.10.4450:mRNA-p1;Tb11.v5.0757.1-p1;Tb10.v4.0035:mRNA-p1	Tb927.10.4450:mRNA-p1;Tb11.v5.0757.1-p1;Tb10.v4.0035:mRNA-p1		stress-inducible protein STI1-like, putative ;stress-inducible protein STI1-like, putative ;stress-inducible protein STI1-like, putative	28.425	53.7	103.67	3	-0.0460171	0.535411		-1.3927	0.00220737	+	0.132112	0.174096		8	9	8	1.0386	0.977	0.89557	16.752	14.122	30.309	9	11	9	224310000	219520000	212160000	104070000	120250000	98360000	121160000	102800000	109360000	9	9	9	0.36792	0.36029	0.41674	46.215	55.141	70.265	11	11
168	Tb927.10.4460:mRNA-p1;Tb10.v4.0036:mRNA-p1	Tb927.10.4460:mRNA-p1;Tb10.v4.0036:mRNA-p1		leucine carboxyl methyltransferase, putative ;leucine carboxyl methyltransferase, putative	34.221	15.3	6.0625	2	-0.0271873	0.763833					-0.371943	0.628403		3	3	2	1.0612	1.0086	0.88294	9.1231	29.045	23.441	3	3	2	28296000	25461000	20805000	12703000	15594000	11652000	13808000	10436000	10369000	2	0	0	0.20776	NaN	NaN	12.847	NaN	NaN	2	0
169	Tb927.10.4470:mRNA-p1;Tb10.v4.0037:mRNA-p1	Tb927.10.4470:mRNA-p1;Tb10.v4.0037:mRNA-p1		hypothetical protein, conserved ;hypothetical protein, conserved	115.54	4.5	68.859	2	0.671565	0.0373702	+				0.312979	0.358444		1	2	2	1.3236	1.7398	1.7548	NaN	1.1011	1.9331	1	2	2	8134600	12256000	14715000	3290300	4844300	4449300	7806600	5346600	9368600	0	0	1	NaN	NaN	0.16984	NaN	NaN	NaN	0	0
170	Tb927.10.4490:mRNA-p1;Tb10.v4.0039:mRNA-p1	Tb927.10.4490:mRNA-p1;Tb10.v4.0039:mRNA-p1		hypothetical protein, conserved ;hypothetical protein, conserved	115.32	7.4	23.036	2	-0.140306	0.786934		0.155278	0.828716		-0.0829632	0.931343		2	2	3	1.6508	0.79909	0.56624	71.741	NaN	101.54	2	1	2	2745300	1244000	5568700	1354100	1391100	662280	581700	2554400	3014300	6	3	2	2.5994	0.88126	0.60291	95.039	83.566	23.167	4	4
171	Tb927.10.4500:mRNA-p1;Tb10.v4.0040:mRNA-p1	Tb927.10.4500:mRNA-p1;Tb10.v4.0040:mRNA-p1		cap guanine-N7 methyltransferase ;mRNA capping methyltransferase, putative	35.631	13.1	10.182	2	0.0666534	0.817272		-1.54181	0.0335989	+	0.566882	0.103234		1	1	1	1.1385	0.7473	1.3501	NaN	NaN	NaN	1	1	1	2283600	2785400	1880500	971820	1311700	1385300	1400100	780090	1100500	1	1	1	0.32758	0.24889	0.49692	NaN	NaN	NaN	1	1
172	Tb10.v4.0041:mRNA-p1;Tb927.10.4510:mRNA-p1	Tb10.v4.0041:mRNA-p1;Tb927.10.4510:mRNA-p1		PUB domain containing protein, putative ;PUB domain containing protein, putative	40.373	13.4	24.694	2	-0.266076	0.362012		-0.975249	0.321822		-0.0473776	0.845259		4	3	2	1.0278	0.91513	0.61139	14.951	54.907	50.444	2	3	2	26391000	21554000	20231000	12382000	14010000	10205000	11349000	11762000	8469200	2	1	2	0.34648	0.26786	1.418	43.789	NaN	180.46	2	1
173	Tb927.10.4330:mRNA-p1;Tb11.v5.1012.1-p1;Tb10.v4.0043:mRNA-p1	Tb927.10.4330:mRNA-p1;Tb11.v5.1012.1-p1;Tb10.v4.0043:mRNA-p1		2-oxoisovalerate dehydrogenase beta subunit, mitochondrial precursor, putative ;2-oxoisovalerate dehydrogenase beta subunit, mitochondrial precursor, putative ;chrX additional, unordered contigs	40.222	36.7	115.47	3	0.079823	0.331865		0.426493	0.00871097	+	-0.281898	0.560023		4	3	5	0.97223	1.126	1.0784	6.5598	44.856	15.951	5	3	6	27228000	24462000	44688000	12384000	14844000	12158000	12303000	20109000	24579000	8	6	7	1.342	1.2818	1.4112	17.995	35.213	42.893	13	7
174	Tb927.10.4310:mRNA-p1;Tb10.v4.0045:mRNA-p1	Tb927.10.4310:mRNA-p1;Tb10.v4.0045:mRNA-p1	PHB2	prohibitin 2, putative ;prohibitin, putative	32.215	75.3	283.84	2	-0.360156	0.0449197	+	0.859443	0.00851199	+	0.276046	0.0350747	+	13	14	15	0.72125	0.86614	0.75696	27.854	44.948	32.023	19	21	20	460040000	439260000	539390000	248560000	211480000	215550000	223710000	304430000	234960000	18	15	16	1.9697	1.6331	1.8567	62.698	41.505	45.565	34	23
175	Tb927.10.6900:mRNA-p1;Tb10.v4.0246:mRNA-p1	Tb927.10.6900:mRNA-p1;Tb10.v4.0246:mRNA-p1		base J-associated glucosyltransferase ;hypothetical protein	71.799	7.6	69.272	2										0	0	0	NaN	NaN	NaN	NaN	NaN	NaN	0	0	0	0	0	0	0	0	0	0	0	0	2	2	0	NaN	13.99	NaN	NaN	NaN	NaN	0	1
176	Tb927.10.6950:mRNA-p1;Tb927.10.6910:mRNA-p1;Tb11.v5.0496.1-p1;Tb10.v4.0247:mRNA-p1	Tb927.10.6950:mRNA-p1;Tb927.10.6910:mRNA-p1;Tb11.v5.0496.1-p1;Tb10.v4.0247:mRNA-p1		sterol 24-c-methyltransferase, putative ;Sterol methyltransferase, putative ;sterol 24-c-methyltransferase, putative ;s-adenosyl-L-methionine-c-24-delta-sterol-methyl transferase a, putative	40.128	59.3	323.31	4	0.0402141	0.389547		1.41561	0.0145788	+	1.09028	0.00237704	+	10	8	9	0.98061	1.0357	1.0705	39.702	26.51	29.463	19	18	15	300630000	289030000	241610000	142140000	158500000	124040000	164990000	114860000	126750000	14	8	10	2.257	2.4998	3.365	60.268	90.21	70.072	22	13
177	Tb11.0050:pseudogenic_transcript-p1	Tb11.0050:pseudogenic_transcript-p1		retrotransposon hot spot protein 1 (RHS1, pseudogene), putative	36.264	9.5	3.5197	1	-1.79117	0.0376865	+							1	1	0	0.311	0.26844	NaN	NaN	NaN	NaN	1	1	0	203000	381440	0	163220	39780	318300	63140	0	0	1	0	0	0.24771	NaN	NaN	NaN	NaN	NaN	1	0
178	Tb11.01.2730.1-p1	Tb11.01.2730.1-p1		hypothetical protein, conserved	311.9	0.8	2.6956	1										0	0	0	NaN	NaN	NaN	NaN	NaN	NaN	0	0	0	0	0	0	0	0	0	0	0	0	0	0	2	NaN	NaN	2.8699	NaN	NaN	17.143	0	0
179	Tb11.02.5070b.1-p1;Tb927.11.7212:mRNA-p1	Tb11.02.5070b.1-p1;Tb927.11.7212:mRNA-p1		hypothetical protein, conserved ;NADH-ubiquinone oxidoreductase complex I subunit, putative	32.082	9.6	6.7117	2	-0.142119	0.60792								2	2	1	1.1265	1.0039	0.65801	39.815	9.9309	NaN	2	2	1	4371500	4229700	3380900	2439800	1931700	2082800	2146800	1851100	1529800	0	0	1	NaN	NaN	0.55893	NaN	NaN	NaN	0	0
180	Tb927.11.7213:mRNA-p1;Tb11.02.5080b.1-p1	Tb927.11.7213:mRNA-p1;Tb11.02.5080b.1-p1		Endoplasmic Reticulum-Golgi Intermediate Compartment (ERGIC)/Endoplasmic reticulum vesicle transporter, putative ;Endoplasmic Reticulum-Golgi Intermediate Compartment (ERGIC)/Endoplasmic reticulum vesicle transporter, putative	43.715	19.2	80.152	2				0.519452	0.233922		1.2549	0.182565		0	0	0	NaN	NaN	NaN	NaN	NaN	NaN	0	0	0	0	0	0	0	0	0	0	0	0	4	3	1	1.2479	1.6465	NaN	42.696	NaN	NaN	4	1
181	Tb11.02.5105b.1-p1;Tb11.02.5105:mRNA-p1	Tb11.02.5105b.1-p1;Tb11.02.5105:mRNA-p1		hypothetical protein, conserved ;Present in the outer mitochondrial membrane proteome 15	14.971	31.5	7.7254	2	-0.492835	0.0928577		0.27762	0.380479		-0.242808	0.328873		4	3	4	0.83036	0.75588	0.57175	27.519	49.715	11.887	3	3	4	27411000	26679000	27705000	12620000	14791000	11228000	15451000	14734000	12971000	3	3	3	0.88675	1.2495	1.6076	57.018	12.737	64.166	4	3
182	Tb927.11.7218:mRNA-p1;Tb11.02.5120b.1-p1	Tb927.11.7218:mRNA-p1;Tb11.02.5120b.1-p1		mitochondrial edited mRNA stability factor 1 subunit ;mitochondrial edited mRNA stability factor 1 subunit, putative	104.09	3.2	2.5416	2				0.0378071	0.937781					0	0	1	NaN	NaN	0.97243	NaN	NaN	NaN	0	0	1	0	0	14227000	0	0	0	0	6556100	7670900	0	1	1	NaN	1.3411	0.78578	NaN	NaN	NaN	0	1
183	Tb11.02.5360b.1-p1;Tb11.02.5360:mRNA-p1	Tb11.02.5360b.1-p1;Tb11.02.5360:mRNA-p1		hypothetical protein, conserved ;hypothetical protein, conserved	34.266	14.8	64.885	2	0.0466659	0.843033		0.664994	0.120267		0.733934	0.00326388	+	2	2	1	1.1568	1.2273	0.77613	28.908	16.565	NaN	2	3	1	17430000	19069000	12836000	8359800	9070200	8746000	10323000	7355000	5481100	2	2	3	1.1503	2.1113	1.6413	NaN	2.4401	51.681	1	2
184	Tb11.02.5380b.1-p1;Tb11.02.5380.1-p1	Tb11.02.5380b.1-p1;Tb11.02.5380.1-p1	RRP44	exosome complex exonuclease RRP44p homologue, putative ;exosome complex exonuclease RRP44p homologue	108.88	24.6	323.31	2	0.181855	0.420042		-0.622614	0.0513209		0.625552	0.00525201	+	10	7	9	1.3	0.88337	1.271	15.417	45.786	28.13	10	7	10	55816000	37778000	47825000	24766000	31050000	18224000	19554000	20664000	27161000	8	8	10	0.5559	0.78643	0.62671	46.827	33.979	59.442	7	9
185	Tb11.02.5390b.1-p1;Tb11.02.5390:mRNA-p1	Tb11.02.5390b.1-p1;Tb11.02.5390:mRNA-p1		mRNA processing protein, putative ;mRNA processing protein, putative	120.71	28.2	211.27	2	-0.729217	0.336676		1.18686	0.0284722	+	0.317604	0.428585		1	2	1	0.7759	0.27395	1.0327	NaN	NaN	NaN	1	1	1	7654500	4737600	6645000	3849500	3805100	2614900	2122700	2581300	4063700	13	9	10	1.7182	2.7042	2.5394	148.77	41.348	87.16	8	7
186	Tb11.02.5400b.1-p1;Tb11.02.5400:mRNA-p1;REV__Tb11.02.5400b.1-p1;REV__Tb11.02.5400:mRNA-p1	Tb11.02.5400b.1-p1;Tb11.02.5400:mRNA-p1		cystathionine beta-synthase, putative ;cystathionine beta-synthase, putative	39.464	56.9	323.31	4	0.0516039	0.057764		-3.0391	0.00380024	+				14	14	15	1.018	1.0445	1.047	18.518	24.141	29.112	23	27	26	828680000	1024300000	841060000	359800000	468880000	445490000	578800000	379550000	461510000	13	12	14	0.11822	0.098627	0.15443	106.75	50.668	27.043	22	16
187	Tb11.02.5420b.1-p1;Tb11.02.5420:mRNA-p1	Tb11.02.5420b.1-p1;Tb11.02.5420:mRNA-p1	CPR	NADPH-cytochrome p450 reductase, putative ;NADPH-cytochrome p450 reductase, putative	69.959	40.7	86.185	2	-0.0316626	0.481019		0.424707	0.0514222		-0.0201221	0.752398		3	4	3	0.94923	0.95828	1.0293	15.124	15.608	27.19	9	10	7	98347000	92189000	54966000	47664000	50683000	45592000	46597000	27520000	27446000	8	6	7	1.5308	1.2088	1.307	41.657	48.836	63.644	16	13
188	Tb927.6.4980:mRNA-p1;Tb927.11.7705:mRNA-p1;Tb11.0390:mRNA-p1;Tb11.0290:mRNA-p1	Tb927.6.4980:mRNA-p1;Tb927.11.7705:mRNA-p1;Tb11.0390:mRNA-p1;Tb11.0290:mRNA-p1	RPS14	40S ribosomal protein S14 ;ribosomal protein S11, putative ;chrXI additional, unordered contigs ;chrXI additional, unordered contigs	15.513	49.3	318.94	4	0.0588293	0.075384		-1.99121	0.00103861	+	0.611162	0.0195144	+	11	11	11	1.0484	1.0179	1.059	13.147	23.062	19.575	39	47	44	2421600000	2822600000	2535200000	1081600000	1339900000	1267100000	1555500000	1217400000	1317800000	11	11	9	0.2475	0.27354	0.23505	56.967	63.755	46.159	27	26
189	Tb11.0400:mRNA-p1;Tb927.11.7700.1-p1;Tb11.0300:mRNA-p1	Tb11.0400:mRNA-p1;Tb927.11.7700.1-p1;Tb11.0300:mRNA-p1	P27	P27 protein, putative ;hypothetical protein ;hypothetical protein	27.701	46.1	31.5	3	-0.623049	0.0019213	+	0.29981	0.0545503		-0.452291	0.0447351	+	8	8	8	0.66936	0.65214	0.62709	13.883	29.865	18.508	12	15	11	463290000	575530000	348620000	269910000	193390000	319660000	255870000	212760000	135860000	11	10	11	1.2662	1.3204	1.1157	23.82	25.783	36.283	22	16
190	Tb927.10.1130:mRNA-p1;Tb11.0520:mRNA-p1	Tb927.10.1130:mRNA-p1;Tb11.0520:mRNA-p1		dynein arm light chain, axonemal, putative ;dynein light chain, putative	31.176	23	19.533	2	0.0327376	0.783865		0.233882	0.516245		-0.119881	0.578094		3	3	3	1.1521	1.0357	0.8971	25.542	28.577	9.0998	4	4	2	11308000	13465000	7606000	4229800	7077800	6726600	6737900	4315900	3290000	4	5	3	0.84634	1.1138	1.7253	61.171	65.473	18.469	4	5
191	Tb927.10.1140:mRNA-p1;Tb11.0530:mRNA-p1	Tb927.10.1140:mRNA-p1;Tb11.0530:mRNA-p1	TUBE1	epsilon tubulin ;epsilon tubulin	53.167	10.1	7.106	2	0.463146	0.0247358	+	-1.48052	0.00219485	+	0.607046	0.146627		2	3	3	1.2438	1.455	1.4476	24.403	50.5	61.622	3	3	3	10795000	13497000	10425000	4194600	6600400	5497600	7999400	3216000	7208600	1	1	2	0.34007	0.343	0.39454	NaN	NaN	0.83585	1	1
192	Tb927.10.1150:mRNA-p1;Tb11.0540:mRNA-p1	Tb927.10.1150:mRNA-p1;Tb11.0540:mRNA-p1		hypothetical protein, conserved ;hypothetical protein	106.17	2.1	2.3947	2				-2.90133	0.0526945		-0.562467	0.0980855		1	0	1	0.65651	NaN	NaN	NaN	NaN	NaN	1	0	0	4661300	0	0	2897300	1764100	0	0	0	0	0	1	1	NaN	0.11328	0.15815	NaN	NaN	NaN	0	1
193	Tb11.0820:pseudogenic_transcript-p1;Tb11.v5.0295.1-p1	Tb11.0820:pseudogenic_transcript-p1;Tb11.v5.0295.1-p1		retrotransposon hot spot protein 4 (RHS4, pseudogene), putative ;retrotransposon hot spot (RHS) protein, putative	90.468	15.6	8.0101	2	0.336162	0.00917102	+				1.23223	0.364106		2	2	2	1.2527	1.3168	1.2196	15.736	38.239	23.198	2	3	2	17670000	22548000	9695200	6933700	10736000	9099800	13448000	4532100	5163000	0	0	0	NaN	NaN	NaN	NaN	NaN	NaN	0	0
194	Tb11.0840:mRNA-p1;Tb927.11.720:mRNA-p1	Tb11.0840:mRNA-p1;Tb927.11.720:mRNA-p1		hypothetical protein ;hypothetical protein, conserved	29.807	38.7	92.853	2	0.0627125	0.511291		0.312303	0.0442029	+	-0.800194	0.000781032	+	5	4	5	1.165	0.98005	0.99784	22.381	74.673	16.916	7	9	9	138520000	148280000	127350000	61556000	76959000	61253000	87031000	61442000	65905000	7	7	8	1.1568	1.2191	1.3575	61.687	44.259	42.021	15	12
195	Tb927.11.715:mRNA-p1;Tb927.11.18680:mRNA-p1;Tb11.0845:mRNA-p1	Tb927.11.715:mRNA-p1;Tb927.11.18680:mRNA-p1;Tb11.0845:mRNA-p1	DYNLL1	dynein light chain LC8, putative ;dynein light chain LC8, putative ;dynein light chain LC8, putative	10.429	56.7	122.73	3	0.0926906	0.359206		-0.602158	0.0470115	+	-0.15528	0.0612038		7	7	7	0.96793	1.1685	1.0721	19.219	18.108	36.696	29	28	25	1337400000	1563600000	1141100000	682790000	654590000	680850000	882790000	531920000	609160000	5	5	5	0.56837	0.64148	0.78412	29.094	47.951	18.397	20	15
196	Tb927.4.1100:mRNA-p1;Tb927.11.680:mRNA-p1;Tb11.0880:mRNA-p1	Tb927.4.1100:mRNA-p1;Tb927.11.680:mRNA-p1;Tb11.0880:mRNA-p1		ribosomal protein L21E (60S), putative ;ribosomal protein L21E (60S), putative ;chrXI additional, unordered contigs	18.015	58.5	35.916	3	-0.132438	0.0150081	+	-2.47861	0.00664357	+	1.03578	0.0518728		8	9	9	0.90905	0.93187	0.8963	53.554	38.379	49.989	19	21	19	2362700000	2106100000	2247400000	1089000000	1273800000	944520000	1161600000	1112000000	1135400000	7	6	6	0.18026	0.14028	0.2284	69.848	32.08	78.556	11	10
197	Tb11.0890:mRNA-p1;Tb927.11.670:mRNA-p1	Tb11.0890:mRNA-p1;Tb927.11.670:mRNA-p1		epsin, putative ;epsinR	53.965	23.3	44.929	2	-0.296385	0.184249		-1.38058	0.00775534	+	-1.13138	0.0026329	+	6	5	6	0.9993	0.7497	0.7207	35.024	17.697	35.007	6	8	6	59493000	58241000	60352000	29948000	29544000	30122000	28120000	32836000	27516000	2	3	4	0.43907	0.32825	0.39307	NaN	37.731	132.92	1	2
199	Tb11.0960:pseudogenic_transcript-p1;Tb927.11.18940.1-p1	Tb11.0960:pseudogenic_transcript-p1;Tb927.11.18940.1-p1		variant surface glycoprotein (VSG, pseudogene), putative ;variant surface protein (VSG), putative	62.542	3.5	1.4	2	0.291219	0.780403		-1.65104	0.0485865	+	-0.551665	0.0223098	+	1	0	1	0.69772	NaN	2.1461	NaN	NaN	NaN	1	0	1	761360	0	1660900	476720	284640	0	0	528470	1132400	1	0	1	0.29173	NaN	0.34753	NaN	NaN	NaN	1	0
200	Tb11.v5.0996.1-p1;Tb11.1220:mRNA-p1;Tb927.10.15250:mRNA-p1	Tb11.v5.0996.1-p1;Tb11.1220:mRNA-p1;Tb927.10.15250:mRNA-p1	PFC15	hypothetical protein, conserved ;hypothetical protein ;paraflagellar rod component, putative	57.799	30.3	191.31	3	0.0743989	0.237346		-0.585864	0.0328048	+	-0.667521	0.0143507	+	11	11	11	1.0023	1.0448	1.1147	34.237	17.061	21.842	16	16	14	381370000	415410000	360250000	195470000	185900000	193540000	221870000	184290000	175960000	12	11	13	0.58592	0.76078	0.66346	23.077	18.904	21.388	15	15
201	Tb927.10.15270:mRNA-p1;Tb11.v5.0998.1-p1;Tb11.1240:mRNA-p1	Tb927.10.15270:mRNA-p1;Tb11.v5.0998.1-p1;Tb11.1240:mRNA-p1		metallo- peptidase, Clan MG, Family M24 ;methionine aminopeptidase, putative ;methionine aminopeptidase, type I, putative	43.784	31.4	212.38	3	0.309029	0.0978981		-1.76179	0.000618075	+	0.490483	0.0645757		6	7	7	1.1359	1.1701	1.4306	12.069	26.416	18.879	9	11	10	155990000	198460000	166270000	63763000	92223000	83025000	115430000	67016000	99254000	4	3	4	0.28677	0.28537	0.31333	7.0787	34.16	22.623	6	4
202	Tb927.11.1840:mRNA-p1;Tb11.1380.1-p1	Tb927.11.1840:mRNA-p1;Tb11.1380.1-p1		hypothetical protein, conserved ;hypothetical protein, conserved	45.633	72.7	323.31	2	0.0449031	0.510954		0.226115	0.0207263	+	-0.411138	0.00281748	+	28	26	25	1.0749	1.0709	0.95375	30.483	28.129	44.146	47	50	47	1235600000	1378600000	1077200000	565990000	669660000	607750000	770890000	565550000	511700000	27	23	26	1.224	1.1498	1.1371	56.501	29.479	43.202	50	38
203	Tb11.1390.1-p1;Tb927.11.1830:mRNA-p1	Tb11.1390.1-p1;Tb927.11.1830:mRNA-p1		hypothetical protein, conserved ;hypothetical protein, conserved	62.07	13.7	83.023	2	-0.165122	0.196802		-0.29179	0.103838		0.0248585	0.787621		3	5	4	0.95426	0.79123	0.93953	22.516	55.076	18.691	4	6	5	119980000	172950000	136180000	59613000	60367000	78407000	94542000	65300000	70875000	5	5	5	0.74426	0.78027	0.93868	6.0045	11.013	21.161	6	6
204	Tb11.1780.1-p1	Tb11.1780.1-p1		retrotransposon hot spot protein 1 (RHS1, pseudogene), putative	65.556	24.1	323.31	1	0.308111	0.0758672		-1.41698	0.0474767	+	1.07832	0.00770602	+	7	4	7	1.1251	1.3922	1.2116	42.398	56.74	19.075	13	9	11	304680000	212530000	262060000	118330000	186350000	70910000	141620000	94386000	167680000	6	6	6	0.41707	0.24438	0.51531	46.698	66.885	80.453	13	6
205	Tb11.1790.1-p1;Tb927.2.720:pseudogenic_transcript-p1;Tb927.5.160:pseudogenic_transcript-p1	Tb11.1790.1-p1		retrotransposon hot spot protein (RHS, pseudogene), putative	77.705	36.4	128.21	3	0.0157629	0.886693		-0.306403	0.297836					2	1	1	0.96125	1.1561	0.92983	29.164	30.991	34.835	24	19	19	1313400000	1230100000	1303300000	590420000	722980000	502600000	727450000	633600000	669690000	2	2	2	0.96627	0.59726	0.91628	104.94	103.17	77.889	23	21
206	Tb11.1810b.1-p1;Tb11.1810.1-p1	Tb11.1810b.1-p1;Tb11.1810.1-p1		retrotransposon hot spot protein (RHS, pseudogene), putative ;retrotransposon hot spot (RHS) protein, (pseudogene), putative	29.007	72.8	13.383	2	0.518744	0.199527		-0.653427	0.143295		0.621607	0.337611		1	1	1	1.2358	2.0904	1.1384	8.9158	21.161	9.0663	2	3	3	166830000	142670000	158130000	70320000	96509000	52797000	89877000	72169000	85961000	2	0	1	0.70524	NaN	0.57314	153.78	NaN	NaN	3	0
207	Tb927.7.4600:mRNA-p1;Tb11.v5.0147.1-p1	Tb927.7.4600:mRNA-p1;Tb11.v5.0147.1-p1		Calponin homology (CH) domain containing protein, putative ;Calponin homology (CH) domain containing protein, putative	108.78	5.8	3.5552	2	-0.648375	0.34431								1	2	2	1.0147	0.30988	0.8259	NaN	90.429	NaN	1	2	1	2257200	7023600	1993100	916170	1341000	5574700	1448900	965980	1027100	0	0	1	NaN	NaN	1.489	NaN	NaN	NaN	0	0
208	Tb927.7.4670:mRNA-p1;Tb11.v5.0152.1-p1	Tb927.7.4670:mRNA-p1;Tb11.v5.0152.1-p1	RRP4	ribosomal RNA processing protein 4 ;ribosomal RNA processing protein 4, putative	32.715	15.3	26.157	2	0.403524	0.0472392	+	-0.629907	0.106901		-0.312735	0.473062		3	2	2	1.2609	1.4988	1.2246	47.744	24.776	8.5543	4	2	2	56108000	28150000	25349000	22990000	33118000	10224000	17925000	9679200	15670000	2	4	1	0.86708	0.51093	0.60914	77.224	52.297	NaN	2	5
209	Tb11.v5.0154.1-p1	Tb11.v5.0154.1-p1		WD domain, G-beta repeat, putative	77.689	36	323.31	1	-0.15417	0.086469		-2.3843	0.00568735	+	-0.149905	0.122907		1	0	0	0.85447	0.88669	0.95786	24.397	46.535	38.678	21	29	21	153750000	197930000	188910000	73307000	80438000	85275000	112650000	89296000	99614000	0	0	0	0.20399	0.15047	0.22893	55.784	50.177	80.478	16	15
210	Tb927.7.4740:mRNA-p1;Tb11.v5.0157.1-p1	Tb927.7.4740:mRNA-p1;Tb11.v5.0157.1-p1		hypothetical protein, conserved ;hypothetical protein, conserved	36.468	10.3	4.0926	2				1.10923	0.252531					0	0	1	NaN	NaN	1.6994	NaN	NaN	NaN	0	0	1	0	0	930080	0	0	0	0	261660	668420	1	0	2	2.977	NaN	1.5633	16.988	NaN	97.65	2	0
211	Tb927.7.4750:mRNA-p1;Tb11.v5.0158.1-p1	Tb927.7.4750:mRNA-p1;Tb11.v5.0158.1-p1		hypothetical protein, conserved ;hypothetical protein, conserved	45.395	3.4	2.1042	2										0	0	0	NaN	NaN	NaN	NaN	NaN	NaN	0	0	0	0	0	0	0	0	0	0	0	0	0	0	0	NaN	NaN	NaN	NaN	NaN	NaN	0	0
212	Tb927.7.4770:mRNA-p1;Tb11.v5.0160.1-p1	Tb927.7.4770:mRNA-p1;Tb11.v5.0160.1-p1	PPIase	cyclophilin-type peptidyl-prolyl cis-trans isomerase, putative ;cyclophilin-type peptidyl-prolyl cis-trans isomerase, putative	21.225	61.1	111.29	2	-0.678605	0.00298086	+	-0.462271	0.0307821	+	-0.0931561	0.591406		6	7	8	0.61028	0.65773	0.60755	15.091	9.0954	31.023	12	16	11	655910000	600390000	590640000	368670000	287230000	347200000	253200000	346010000	244620000	7	6	6	0.69218	0.67876	0.81394	32.021	15.085	52.033	15	11
213	Tb927.7.4780:mRNA-p1;Tb11.v5.0161.1-p1	Tb927.7.4780:mRNA-p1;Tb11.v5.0161.1-p1		conserved hypothetical protein, putative ;conserved hypothetical protein, putative	18.274	13.1	4.0087	2				1.66549	0.0118101	+				0	1	0	NaN	NaN	NaN	NaN	NaN	NaN	0	0	0	0	4795500	0	0	0	1375400	3420100	0	0	1	0	1	3.105	NaN	3.2409	NaN	NaN	NaN	1	0
214	Tb927.7.4790:mRNA-p1;Tb11.v5.0162.1-p1	Tb927.7.4790:mRNA-p1;Tb11.v5.0162.1-p1	BETA6	proteasome beta 6 subunit ;proteasome beta 6 subunit	28.691	41.1	323.31	2	0.085591	0.0116449	+	-1.82056	0.00323834	+	-0.103522	0.441452		5	5	5	1.0749	1.0549	1.0537	14.525	28.198	30.882	7	9	9	174840000	199960000	166100000	79232000	95609000	83631000	116330000	73149000	92949000	5	5	6	0.3162	0.24732	0.29017	32.956	44.919	21.034	8	6
215	Tb927.7.4820:mRNA-p1;Tb11.v5.0164.1-p1	Tb927.7.4820:mRNA-p1;Tb11.v5.0164.1-p1		Trm112p-like protein, putative ;Trm112p-like protein, putative	14.71	54.3	58.716	2	0.118372	0.0788052		-1.03478	0.00774277	+	-0.0140965	0.874929		5	6	6	1.0609	1.0576	1.14	26.624	14.478	25.568	9	11	8	140720000	150250000	117820000	67336000	73387000	66639000	83608000	63080000	54739000	5	3	4	0.43158	0.50519	0.53332	59.308	17.974	23.692	9	5
216	Tb927.7.4840:mRNA-p1;Tb11.v5.0166.1-p1	Tb927.7.4840:mRNA-p1;Tb11.v5.0166.1-p1		hypothetical protein, conserved ;hypothetical protein, conserved	38.168	7.5	6.5529	2				0.67217	0.150701		-0.331786	0.416426		0	0	0	NaN	NaN	NaN	NaN	NaN	NaN	0	0	0	0	0	0	0	0	0	0	0	0	1	1	1	1.1194	1.5885	2.2754	NaN	NaN	23.341	1	1
217	Tb927.7.4870:mRNA-p1;Tb11.v5.0169.1-p1	Tb927.7.4870:mRNA-p1;Tb11.v5.0169.1-p1		hypothetical protein, conserved ;hypothetical protein, conserved	30.457	16.7	74.375	2	0.00578437	0.971096		0.315229	0.156725		-0.641826	0.115558		1	2	2	1.2214	0.90538	0.91524	27.882	35.646	32.154	2	3	3	9989900	24668000	21771000	4760300	5229600	11327000	13341000	11936000	9834900	3	3	3	1.1019	1.5121	1.156	38.783	41.927	51.793	3	3
218	Tb927.7.4890:mRNA-p1;Tb11.v5.0170.1-p1	Tb927.7.4890:mRNA-p1;Tb11.v5.0170.1-p1		Present in the outer mitochondrial membrane proteome 34 ;hypothetical protein, conserved	92.655	4.5	1.7853	2				0.897244	0.0884322		0.552319	0.173075		0	1	0	NaN	0.74072	NaN	NaN	NaN	NaN	0	1	0	0	1829800	0	0	0	939080	890700	0	0	1	1	1	2.0317	NaN	1.7074	NaN	NaN	NaN	1	0
219	Tb927.7.4900:mRNA-p1;Tb11.v5.0171.1-p1	Tb927.7.4900:mRNA-p1;Tb11.v5.0171.1-p1	XRNA	5-3 exoribonuclease A ;5-3 exonuclease XRNA, putative	158.67	33.9	255.99	2	-0.103525	0.113077		-0.525947	0.0417146	+	0.48156	0.0944794		25	19	22	0.92	0.8953	0.97893	31.765	25.072	28.839	28	21	22	254020000	174590000	255610000	118510000	135510000	81914000	92675000	118050000	137560000	25	18	24	0.80633	0.62432	0.66543	56.669	55.445	51.567	24	20
220	Tb927.7.4910:mRNA-p1;Tb11.v5.0172.1-p1	Tb927.7.4910:mRNA-p1;Tb11.v5.0172.1-p1		hypothetical protein, conserved ;hypothetical protein, conserved	40.483	44.2	133.96	2	-0.10321	0.558239		0.106371	0.618129		-0.702471	0.0490242	+	5	6	5	0.94446	0.77396	1.1038	24.886	13.852	149.24	6	7	4	72999000	88065000	48708000	32997000	40001000	46916000	41150000	26417000	22291000	11	12	11	1.35	1.0588	0.8728	63.56	45.265	40.878	16	15
221	Tb927.7.4940:mRNA-p1;Tb11.v5.0175.1-p1	Tb927.7.4940:mRNA-p1;Tb11.v5.0175.1-p1		serine peptidase, clan SC, family S9A-like protein ;oligopeptidase B protein, putative	104.35	16.2	141.43	2	0.0413478	0.887241		0.20208	0.263264		0.16942	0.422386		2	1	2	0.78562	0.96184	1.4422	0.72294	5.163	3.1675	2	3	2	1682300	8352600	4582200	867540	814780	4308500	4044100	1843700	2738500	7	8	8	0.97593	1.1678	1.3357	43.797	67.019	23.694	8	7
222	Tb927.7.4960:mRNA-p1;Tb11.v5.0177.1-p1	Tb927.7.4960:mRNA-p1;Tb11.v5.0177.1-p1		hypothetical protein, conserved ;hypothetical protein, conserved	50.163	6.8	1.9507	2	0.0602384	0.856577					-0.111635	0.61999		1	0	1	0.86898	NaN	1.251	NaN	NaN	NaN	1	0	1	5970900	0	7526800	3016400	2954500	0	0	4164200	3362500	0	2	0	NaN	0.23126	NaN	NaN	130.82	NaN	0	2
223	Tb927.7.4980:mRNA-p1;Tb11.v5.0179.1-p1	Tb927.7.4980:mRNA-p1;Tb11.v5.0179.1-p1	ZC3H23	Present in the outer mitochondrial membrane proteome 35 ;hypothetical protein, conserved	43.431	8.9	6.6833	2				1.22908	0.140848					0	0	0	NaN	NaN	NaN	NaN	NaN	NaN	0	0	0	0	0	0	0	0	0	0	0	0	2	1	1	1.9354	NaN	2.8393	NaN	NaN	NaN	1	0
224	Tb927.7.4990:mRNA-p1;Tb11.v5.0180.1-p1	Tb927.7.4990:mRNA-p1;Tb11.v5.0180.1-p1		hypothetical protein, conserved ;hypothetical protein, conserved	82.659	12.7	53.06	2	0.126798	0.679689		-1.59432	0.053845		0.635154	0.0309378	+	3	2	5	0.91503	1.5768	0.90219	54.3	70.967	59.646	4	3	4	31768000	26446000	32185000	14490000	17277000	8449100	17997000	13854000	18331000	1	2	2	0.48678	0.19812	0.37664	6.3588	2.7484	61.808	2	2
225	Tb927.7.5020:mRNA-p1;Tb927.7.5000:mRNA-p1;Tb11.v5.0182.1-p1;Tb11.v5.0181.1-p1	Tb927.7.5020:mRNA-p1;Tb927.7.5000:mRNA-p1;Tb11.v5.0182.1-p1;Tb11.v5.0181.1-p1		60S ribosomal protein L19, putative ;60S ribosomal protein L19, putative ;60S ribosomal protein L19, putative ;60S ribosomal protein L19, putative	29.408	29.2	43.621	4	-0.212864	0.0394	+	-1.67355	0.0103016	+	-0.111669	0.573821		13	14	13	0.87705	0.89997	0.81379	30.31	35.147	85.717	47	50	37	2583300000	2489100000	2114800000	1203400000	1379900000	1204600000	1284500000	1054100000	1060700000	12	12	11	0.26313	0.39308	0.29784	52.409	92.582	38.151	25	23
226	Tb927.7.5030:mRNA-p1;Tb11.v5.0183.1-p1	Tb927.7.5030:mRNA-p1;Tb11.v5.0183.1-p1		hypothetical protein, conserved ;hypothetical protein, conserved	39.565	9.4	4.7668	2	0.169533	0.580058		1.41604	0.00252095	+	-0.344391	0.0434225	+	1	0	1	1.3087	NaN	0.96656	NaN	NaN	NaN	1	0	1	3819200	0	2379000	1568000	2251200	0	0	1211500	1167600	3	2	2	2.7283	2.8685	2.4281	34.992	NaN	49.411	3	1
227	Tb927.7.5040:mRNA-p1;Tb11.v5.0184.1-p1	Tb927.7.5040:mRNA-p1;Tb11.v5.0184.1-p1	KIN-B	kinesin, putative ;hypothetical protein, conserved	69.789	10.6	4.666	2				1.59174	0.00919989	+				0	0	1	NaN	NaN	0.82599	NaN	NaN	NaN	0	0	1	0	0	63256000	0	0	0	0	29109000	34147000	1	1	3	2.9824	2.52	3.6435	NaN	NaN	2.728	1	1
228	Tb927.7.5050:mRNA-p1;Tb11.v5.0185.1-p1	Tb927.7.5050:mRNA-p1;Tb11.v5.0185.1-p1		hypothetical protein, conserved ;hypothetical protein, conserved	105.21	17.9	187.85	2	-0.0676609	0.484915		0.302306	0.222403		-0.58334	0.0256522	+	6	5	5	1.0616	0.88271	0.92708	20.042	30.321	32.528	7	6	6	28174000	30422000	27827000	13817000	14357000	14146000	16275000	13983000	13843000	8	7	6	1.0137	1.2069	1.5326	22.384	22.631	25.162	7	7
229	Tb927.7.5070:mRNA-p1;Tb11.v5.0187.1-p1	Tb927.7.5070:mRNA-p1;Tb11.v5.0187.1-p1		hypothetical protein ;hypothetical protein, conserved	69.662	2.7	5.7878	2	0.763599	0.0145964	+							1	1	1	1.8918	1.7099	1.5127	NaN	NaN	NaN	1	1	1	2982000	2900100	2302800	1137200	1844800	1007300	1892800	984530	1318300	0	0	0	NaN	NaN	NaN	NaN	NaN	NaN	0	0
230	Tb11.v5.0189.1-p1;Tb927.7.5090:mRNA-p1	Tb11.v5.0189.1-p1;Tb927.7.5090:mRNA-p1		condensin complex subunit 2, putative ;condensin complex subunit 2, putative	79.132	6.9	161.34	2	0.380209	0.297188		-1.00923	0.0211198	+	-0.247056	0.268829		2	2	1	1.0921	1.064	1.8974	24.292	47.396	NaN	2	3	1	33707000	30321000	3018300	14170000	19536000	13455000	16866000	811980	2206300	1	1	2	0.48539	0.42075	0.60042	NaN	10.368	95.667	1	2
231	Tb11.v5.0191.1-p1;Tb927.10.5960:mRNA-p1	Tb11.v5.0191.1-p1;Tb927.10.5960:mRNA-p1		ELMO/CED-12 family, putative ;engulfment and cell motility domain 2, putative	45.709	3.7	1.4814	2	-0.207924	0.383731								1	1	1	0.9133	1.0512	0.67597	NaN	NaN	NaN	1	1	1	2820700	1897400	2108400	1625400	1195400	802650	1094700	1186700	921780	0	0	0	NaN	NaN	NaN	NaN	NaN	NaN	0	0
232	Tb927.10.5990:mRNA-p1;Tb11.v5.0193.1-p1	Tb927.10.5990:mRNA-p1;Tb11.v5.0193.1-p1		Centrosomal protein of 57 kDa, putative ;hypothetical protein, conserved	50.768	38.1	41.641	2	-0.268089	0.209899		1.12184	0.0108112	+	-0.228042	0.0134276	+	2	5	6	0.67741	0.92717	0.91176	21.853	11.985	52.116	2	5	6	11881000	24092000	17494000	6241500	5639200	11229000	12862000	9662800	7830900	11	9	12	2.5559	1.962	2.0553	21.78	23.076	39.479	12	11
233	Tb11.v5.0194.1-p1;Tb927.10.6000:mRNA-p1	Tb11.v5.0194.1-p1;Tb927.10.6000:mRNA-p1		hypothetical protein, conserved ;hypothetical protein, conserved	165.76	0.8	4.7339	2				1.10721	0.138036					0	0	0	NaN	NaN	NaN	NaN	NaN	NaN	0	0	0	0	0	0	0	0	0	0	0	0	1	1	1	1.8192	NaN	2.5511	NaN	NaN	NaN	1	0
234	Tb11.v5.0196.1-p1;Tb927.10.6030:mRNA-p1	Tb11.v5.0196.1-p1;Tb927.10.6030:mRNA-p1	TbPSA6	Proteasome subunit A N-terminal signature/Proteasome subunit, putative ;proteasome subunit alpha type-1, putative	29.335	77.4	266.34	2	0.0765686	0.39161		-1.79001	0.00154393	+	0.144461	0.144701		9	11	12	0.96033	1.0777	1.133	18.448	54.573	31.911	14	18	17	419930000	463690000	431500000	208390000	211540000	209780000	253910000	192960000	238540000	10	9	9	0.31874	0.27375	0.27712	78.709	72.037	98.174	19	12
235	Tb927.10.6060:mRNA-p1;Tb11.v5.0199.1-p1	Tb927.10.6060:mRNA-p1;Tb11.v5.0199.1-p1		universal minicircle sequence binding protein 2 ;universal minicircle sequence binding protein, putative	21.836	75.6	323.31	2	0.378392	0.0358126	+	0.100043	0.0935906		-0.179027	0.491916		9	9	8	1.3944	1.3382	1.1771	21.153	22.691	7.3011	55	51	53	1737500000	1789300000	1929800000	717060000	1020500000	729750000	1059500000	906720000	1023100000	9	9	8	1.0329	1.0667	1.1175	77.528	82.294	71.599	56	41
236	Tb927.10.6080:mRNA-p1;Tb11.v5.0200.1-p1	Tb927.10.6080:mRNA-p1;Tb11.v5.0200.1-p1	PRCE	proteasome subunit beta type-5, putative ;proteasome beta 5 subunit, putative	34.416	31.3	144.99	2	0.0615219	0.329195		-1.55616	0.0238147	+	0.301319	0.0914888		6	6	6	1.0428	1.106	0.98538	28.186	36.068	5.7595	7	8	7	191750000	197970000	201040000	84036000	107710000	94146000	103820000	98476000	102560000	6	5	7	0.40591	0.24231	0.3998	57.368	97.316	88.027	9	6
237	Tb11.v5.0201.1-p1;Tb927.10.6090:mRNA-p1	Tb11.v5.0201.1-p1;Tb927.10.6090:mRNA-p1		tRNA pseudouridine synthase A, putative ;tRNA pseudouridine synthase A, putative	69.188	3.9	2.5753	2	-0.385865	0.148939		-0.580549	0.388728		0.245752	0.649168		1	0	2	0.81569	NaN	0.71806	NaN	NaN	30.695	1	0	2	4037000	0	6414200	2373100	1663900	0	0	3765800	2648500	2	2	1	1.1181	0.3274	0.81687	40.997	117.26	NaN	2	2
238	Tb927.5.310:mRNA-p1;Tb11.v5.0208.1-p1;Tb927.5.309b:mRNA-p1;Tb11.v5.0216.1-p1	Tb927.5.310:mRNA-p1;Tb11.v5.0208.1-p1;Tb927.5.309b:mRNA-p1;Tb11.v5.0216.1-p1		invariant surface glycoprotein, putative ;invariant surface glycoprotein, putative ;invariant surface glycoprotein, putative ;invariant surface glycoprotein, putative	44.533	9.3	70.14	4				-0.2439	0.00503879	+				0	0	0	NaN	NaN	NaN	NaN	NaN	NaN	0	0	0	0	0	0	0	0	0	0	0	0	1	0	1	0.84333	NaN	0.84559	NaN	NaN	NaN	1	0
239	Tb927.5.288b:mRNA-p1;Tb11.v5.0212.1-p1	Tb927.5.288b:mRNA-p1;Tb11.v5.0212.1-p1		ribulose-phosphate 3-epimerase, putative ;ribulose-phosphate 3-epimerase, putative	27.428	12.1	2.7494	2				2.80347	0.0303435	+				0	0	0	NaN	NaN	NaN	NaN	NaN	NaN	0	0	0	0	0	0	0	0	0	0	0	0	3	2	1	8.529	11.218	3.5561	42.25	NaN	NaN	2	1
240	Tb927.5.295b:mRNA-p1;Tb11.v5.0214.1-p1	Tb927.5.295b:mRNA-p1;Tb11.v5.0214.1-p1		retrotransposon hotspot (RHS) protein 1 ;retrotransposon hot spot (RHS) protein, putative	95.127	42.5	323.31	2	0.0104588	0.790579		0.329371	0.204136		0.552509	0.0308034	+	16	13	13	1.0556	0.99232	0.97565	31.323	40.769	28.038	36	28	28	623980000	513920000	552720000	268270000	355720000	231200000	282720000	262840000	289880000	15	12	12	1.367	0.98644	1.471	49.869	67.904	77.711	33	26
241	Tb927.5.500:mRNA-p1;Tb11.v5.0218.1-p1	Tb927.5.500:mRNA-p1;Tb11.v5.0218.1-p1		hypothetical protein, conserved ;hypothetical protein, conserved	153.59	5.6	28.732	2	-0.184473	0.279499		0.763306	0.0343344	+	0.0808054	0.535131		2	2	3	0.84679	1.0391	0.77441	38.305	4.0784	24.56	2	2	3	5349900	9473600	8589400	2984800	2365100	3757300	5716300	4780600	3808800	2	6	4	2.019	1.4247	1.7001	54.678	11.468	52.75	2	4
242	Tb927.5.490:mRNA-p1;Tb11.v5.0219.1-p1	Tb927.5.490:mRNA-p1;Tb11.v5.0219.1-p1		methyltransferase, putative ;methyltransferase, putative	99.928	8	4.4329	2	0.501013	0.310013					0.405437	0.172364		1	1	0	1.7009	1.1775	NaN	NaN	NaN	NaN	1	1	0	6651700	8687000	0	3012600	3639100	3728800	4958200	0	0	0	0	0	NaN	NaN	NaN	NaN	NaN	NaN	0	0
243	Tb927.5.450:mRNA-p1;Tb11.v5.0222.1-p1	Tb927.5.450:mRNA-p1;Tb11.v5.0222.1-p1	NUBM	NADH dehydrogenase [ubiquinone] flavoprotein 1, mitochondrial ;NADH-ubiquinone oxidoreductase, mitochondrial, putative	55.32	16.7	30.468	2	-0.112554	0.523414		-0.147865	0.394125		0.0749541	0.684352		2	1	1	0.86523	1.1296	0.80965	52.301	NaN	NaN	2	1	1	12079000	8875600	7958800	7046200	5033200	3727000	5148600	4117600	3841200	4	2	5	0.94942	0.75075	1.0316	34.137	3.0677	26.394	4	2
244	Tb927.5.440:mRNA-p1;Tb11.v5.0223.1-p1	Tb927.5.440:mRNA-p1;Tb11.v5.0223.1-p1		trans-sialidase, putative ;BNR repeat-like domain/Concanavalin A-like lectin/glucanases superfamily, putative	84.562	41.9	323.31	2	0.7946	0.0323531	+	1.53939	0.00926376	+	2.16875	0.000598556	+	19	17	18	1.5365	2.1223	1.6005	34.593	26.338	29.827	31	27	30	566930000	522290000	536250000	190090000	376840000	149570000	372720000	193550000	342700000	14	15	13	2.4314	3.4789	2.9034	80.384	45.732	47.046	13	13
245	Tb927.5.360:mRNA-p1;Tb11.v5.0231.1-p1;Tb927.5.400:mRNA-p1;Tb927.5.350:mRNA-p1;Tb11.v5.0552.1-p1;Tb11.v5.0421.1-p1;Tb11.v5.0227.1-p1	Tb927.5.360:mRNA-p1;Tb11.v5.0231.1-p1	ISG75	75 kDa invariant surface glycoprotein ;75 kDa invariant surface glycoprotein, putative	58.225	5.7	1.7155	7										0	0	1	NaN	NaN	1.3032	NaN	NaN	NaN	0	0	1	0	0	4958000	0	0	0	0	1674700	3283300	0	1	0	NaN	0.15874	NaN	NaN	NaN	NaN	0	1
246	Tb927.10.5220:mRNA-p1;Tb11.v5.0235.1-p1	Tb927.10.5220:mRNA-p1;Tb11.v5.0235.1-p1		hypothetical protein, conserved ;hypothetical protein, conserved	51.172	28	45.239	2	-0.174542	0.00215767	+	0.751012	0.0124358	+	0.253369	0.269846		5	6	6	0.89098	0.87613	0.89112	21.432	19.585	22.157	6	7	6	48795000	60239000	38874000	24518000	24277000	31007000	29232000	20586000	18288000	7	9	10	1.5753	1.5997	1.8916	19.613	41.693	26.533	8	12
247	Tb927.10.5210:mRNA-p1;Tb11.v5.0236.1-p1	Tb927.10.5210:mRNA-p1;Tb11.v5.0236.1-p1	p52	TFIIH basal transcription factor subunit ;transcription factor Tfb2, putative	55.956	2.4	5.3875	2										1	0	1	NaN	NaN	0.76988	NaN	NaN	NaN	0	0	1	220140	0	412610	0	220140	0	0	217570	195040	0	0	0	NaN	NaN	NaN	NaN	NaN	NaN	0	0
248	Tb927.10.5200:mRNA-p1;Tb11.v5.0237.1-p1	Tb927.10.5200:mRNA-p1;Tb11.v5.0237.1-p1		hypothetical protein, conserved ;hypothetical protein, conserved	47.712	7.7	77.89	2	-0.446705	0.139891					0.564012	0.00746224	+	3	2	2	0.81771	0.56654	0.85262	114.4	62.592	NaN	3	2	1	11582000	7089000	8385500	5909700	5671900	4484800	2604100	4572800	3812800	0	0	1	NaN	NaN	0.69535	NaN	NaN	NaN	0	0
249	Tb927.10.5180:mRNA-p1;Tb11.v5.0239.1-p1	Tb927.10.5180:mRNA-p1;Tb11.v5.0239.1-p1		TPR-repeat-containing chaperone protein DNAJ, putative ;TPR-repeat-containing chaperone protein DNAJ, putative	107.2	4.6	1.6982	2	0.0328617	0.125388		0.438953	0.131173		0.00528386	0.948852		0	1	1	NaN	1.0277	1.0184	NaN	NaN	NaN	0	1	1	0	14269000	23512000	0	0	7026000	7242700	12948000	10564000	2	2	3	1.0654	1.4698	1.5909	34.9	6.9089	NaN	3	3
250	Tb927.10.5340:mRNA-p1;Tb927.10.5330:mRNA-p1;Tb11.v5.1060.1-p1;Tb11.v5.0243.1-p1	Tb927.10.5340:mRNA-p1;Tb927.10.5330:mRNA-p1;Tb11.v5.1060.1-p1;Tb11.v5.0243.1-p1	RPS18	40S ribosomal protein S18, putative ;40S ribosomal protein S18, putative ;40S ribosomal protein S18, putative ;40S ribosomal protein S18, putative	17.51	46.4	92.474	4	0.0352718	0.693533		-2.16286	0.00921335	+	0.747061	0.00381333	+	14	13	13	1.1402	0.98135	0.96172	22.403	36.939	93.289	31	35	28	1601800000	1961200000	1690400000	776400000	825400000	952960000	1008300000	894270000	796110000	9	10	9	0.27375	0.16871	0.24113	108.27	118.58	110.94	14	18
251	Tb927.10.5310:mRNA-p1;Tb11.v5.0245.1-p1	Tb927.10.5310:mRNA-p1;Tb11.v5.0245.1-p1		SNF1-related protein kinases, putative ;protein kinase, putative	80.619	8.4	24.322	2	-0.17372	0.637594					0.101407	0.744201		1	0	1	0.73449	NaN	1.0701	NaN	NaN	NaN	1	0	1	6535800	0	5256900	3298600	3237200	0	0	2453000	2803900	1	0	0	0.72115	NaN	NaN	NaN	NaN	NaN	1	0
252	Tb927.10.5300:mRNA-p1;Tb11.v5.0246.1-p1	Tb927.10.5300:mRNA-p1;Tb11.v5.0246.1-p1		eukaryotic translation initiation factor 6 (eIF-6), putative ;eukaryotic translation initiation factor 6, putative	26.925	63.3	323.31	2	0.290014	0.00895146	+	-0.82878	0.00903828	+	0.358405	0.0295045	+	9	9	10	1.223	1.1826	1.2637	22.924	32.911	46.79	11	12	11	308980000	393850000	316530000	120500000	188480000	190820000	203030000	140050000	176480000	11	9	10	0.624	0.51706	0.55311	50.794	64.596	67.082	12	10
253	Tb927.10.5280:mRNA-p1;Tb11.v5.0248.1-p1	Tb927.10.5280:mRNA-p1;Tb11.v5.0248.1-p1		pre-mRNA splicing factor ATP-dependent RNA helicase, putative ;pre-mRNA splicing factor ATP-dependent RNA helicase, putative	98.058	3.4	8.8791	2	0.628649	0.0143901	+	0.185101	0.524354		0.178039	0.621653		1	1	1	1.3923	1.61	1.6488	NaN	5.2663	NaN	1	2	1	3334500	4791000	3446400	1170700	2163800	1547800	3243200	1274500	2172000	2	0	1	1.3058	NaN	0.98984	75.207	NaN	NaN	2	0
254	Tb927.10.5270:mRNA-p1;Tb11.v5.0249.1-p1	Tb927.10.5270:mRNA-p1;Tb11.v5.0249.1-p1	MKK5	mitogen-activated protein kinase kinase 5 ;protein kinase, putative	41.692	4	1.9496	2										1	0	0	NaN	NaN	NaN	NaN	NaN	NaN	0	0	0	196370	0	0	94177	102190	0	0	0	0	0	0	1	NaN	NaN	0.49684	NaN	NaN	NaN	0	0
255	Tb927.11.7310:mRNA-p1;Tb11.v5.0252.1-p1	Tb927.11.7310:mRNA-p1;Tb11.v5.0252.1-p1		RNA binding protein, putative ;RNA binding protein, putative	30.195	17.7	20.182	2	0.421207	0.179907		-0.238675	0.288018		0.34229	0.188462		2	2	4	1.7278	1.0494	1.3242	16.988	56.303	32.847	2	2	4	8082800	13800000	31297000	2646100	5436700	5378000	8422400	12278000	19019000	2	2	2	0.68604	0.86946	1.0206	NaN	10.083	NaN	1	2
256	Tb927.11.7300:mRNA-p1;Tb11.v5.0253.1-p1	Tb927.11.7300:mRNA-p1;Tb11.v5.0253.1-p1		major facilitator superfamily, putative ;major facilitator superfamily, putative	55.93	4.7	1.5798	2	0.0468154	0.383235		-0.0636078	0.473587		0.28357	0.108545		2	1	1	1.0687	1.0584	0.97448	18.447	NaN	NaN	2	1	1	12186000	10607000	4195600	6060600	6125400	4159300	6447800	2225300	1970300	1	1	1	0.94832	1.0484	0.8812	NaN	NaN	NaN	1	1
257	Tb927.11.7290:mRNA-p1;Tb11.v5.0254.1-p1	Tb927.11.7290:mRNA-p1;Tb11.v5.0254.1-p1		pantothenate kinase subunit, putative ;pantothenate kinase subunit, putative	162.1	42.7	323.31	2	-0.0769156	0.604979		2.35914	0.00233626	+	2.00667	0.0027488	+	16	15	14	0.80639	1.0898	0.96972	26.322	26.387	34.595	19	17	15	204730000	214090000	210690000	103550000	101180000	97625000	116460000	99674000	111020000	41	31	30	4.4145	5.2979	5.7747	64.588	74.955	84.065	41	28
258	Tb927.11.7280:mRNA-p1;Tb11.v5.0255.1-p1	Tb927.11.7280:mRNA-p1;Tb11.v5.0255.1-p1	RPB9	DNA-direcetd RNA polymerase II, subunit 9, putative ;DNA-directed RNA polymerase II, subunit 9, putative	15.426	35.3	69.296	2	0.258316	0.588		0.899008	0.296227		0.955753	0.107077		3	2	3	1.2742	0.71572	1.8763	20.144	45.564	41.839	3	2	3	12814000	8594700	9772400	4942900	7871100	4816400	3778200	3551800	6220500	1	1	2	1.3638	NaN	2.5498	NaN	NaN	NaN	1	0
259	Tb927.11.7270:mRNA-p1;Tb11.v5.0256.1-p1	Tb927.11.7270:mRNA-p1;Tb11.v5.0256.1-p1	PSB3	proteasome beta 3 subunit, putative ;proteasome beta 3 subunit, putative	22.484	35.1	40.335	2	-0.0576524	0.649595		-2.1381	3.63441e-05	+	0.117369	0.197775		4	5	4	0.93104	1.1093	0.85885	33.069	21.998	30.78	8	10	5	245250000	241070000	202100000	129680000	115570000	111730000	129330000	107480000	94619000	5	4	4	0.23116	0.22603	0.2244	67.775	94.942	44.445	9	7
260	Tb927.11.7250:mRNA-p1;Tb11.v5.0257.1-p1	Tb927.11.7250:mRNA-p1;Tb11.v5.0257.1-p1		hypothetical protein, conserved ;hypothetical protein, conserved	53.363	11.9	177.81	2	0.0341935	0.821768		0.610598	0.00811094	+	0.512537	0.00873628	+	4	3	4	1.078	1.1641	0.8556	26.628	44.839	24.759	4	5	3	36017000	28755000	21969000	16375000	19642000	11662000	17093000	12611000	9357900	3	3	3	1.6486	1.468	1.4709	28.398	59.42	17.415	3	3
261	Tb927.11.7240:mRNA-p1;Tb11.v5.0258.1-p1	Tb927.11.7240:mRNA-p1;Tb11.v5.0258.1-p1	CMF70	nexin-dynein regulatory complex 2 ;Sperm tail/Sperm tail C-terminal domain containing protein, putative	58.672	14.8	13.211	2	0.199501	0.341588		0.622354	0.161035		-0.337656	0.163783		3	2	3	1.1832	0.93375	1.3705	41.663	17.685	24.734	5	3	5	20788000	4924500	21459000	9840800	10947000	2444400	2480100	10158000	11301000	3	3	4	2.1245	1.0739	1.5989	16.913	36.748	1.0923	3	2
262	Tb927.7.4480:mRNA-p1;Tb11.v5.0261.1-p1	Tb927.7.4480:mRNA-p1;Tb11.v5.0261.1-p1		adenosine 5-monophosphoramidase, putative ;adenosine 5-monophosphoramidase, putative	15.55	64.5	54.988	2	0.0177173	0.762833		-2.09858	0.00401286	+	-0.49558	0.000119998	+	9	9	9	1.0786	1.0086	0.95372	37.565	47.939	29.975	22	21	15	612890000	610270000	561930000	294690000	318200000	313090000	297170000	265180000	296750000	8	8	7	0.26859	0.1961	0.24167	69.735	68.543	90.154	14	14
263	Tb927.7.4500:mRNA-p1;Tb11.v5.0263.1-p1	Tb927.7.4500:mRNA-p1;Tb11.v5.0263.1-p1		PX domain containing protein, putative ;PX domain containing protein, putative	58.428	38.8	103.64	2	-0.0474802	0.37772		-1.89972	0.00243174	+	0.125046	0.0712245		13	15	13	0.96993	0.91873	1.0167	16.013	30.238	19.047	16	20	17	349690000	405870000	352350000	167160000	182530000	181420000	224450000	173760000	178590000	12	11	12	0.27503	0.23689	0.29543	59.495	45.96	33.215	15	13
264	Tb927.7.4510:mRNA-p1;Tb11.v5.0264.1-p1	Tb927.7.4510:mRNA-p1;Tb11.v5.0264.1-p1		Domain of unknown function (DUF4201), putative ;Domain of unknown function (DUF4201), putative	48.154	12.8	107.32	2	-0.0887273	0.259555		0.637116	0.0345489	+	-0.295514	0.168742		1	1	2	1.0174	0.89968	0.90843	37.564	NaN	151.87	2	1	3	3862800	3251500	3993700	1836600	2026200	1481600	1769900	2249500	1744200	2	4	3	1.5896	1.7779	1.331	41.558	26.701	44.415	2	4
265	Tb927.7.4520:mRNA-p1;Tb11.v5.0265.1-p1	Tb927.7.4520:mRNA-p1;Tb11.v5.0265.1-p1		Thioredoxin-like, putative ;Thioredoxin-like, putative	22.315	59.2	323.31	2	0.7441	0.00958198	+	-1.71464	0.0104	+	0.513085	0.0132698	+	12	13	12	1.6991	1.8145	1.5241	25.6	49.296	17.953	20	19	21	1181600000	1279100000	1157800000	459940000	721640000	445370000	833700000	505910000	651840000	10	7	9	0.34505	0.23864	0.34348	107.27	57.464	54.607	18	12
266	Tb927.7.4550:mRNA-p1;Tb11.v5.0268.1-p1	Tb927.7.4550:mRNA-p1;Tb11.v5.0268.1-p1		Mitochondrial ribosomal protein L7/L12 ;60S ribosomal protein-like, putative	19.423	50.3	53.263	2	-0.541686	0.0143155	+	0.494622	0.12139		0.271558	0.0596965		3	2	1	0.74987	0.64403	0.6713	18.006	13.983	37.877	4	4	2	86856000	81360000	32363000	47490000	39366000	46887000	34473000	18785000	13578000	4	4	4	1.3691	1.1392	1.7933	22.226	42.819	36.002	8	6
267	Tb927.7.4570:mRNA-p1;Tb11.v5.0270.1-p1	Tb927.7.4570:mRNA-p1;Tb11.v5.0270.1-p1	IG-NH	inosine-guanine nucleoside hydrolase ;nucleoside hydrolase, putative	39.39	54.9	323.31	2	-0.0145089	0.912502		-2.62479	0.00287747	+	-0.279661	0.00412677	+	15	16	14	0.84516	1.1041	1.0398	26.082	32.219	26.119	24	33	17	2748200000	2444200000	2109900000	1310700000	1437500000	1098400000	1345800000	1011400000	1098500000	11	12	11	0.15551	0.14029	0.19534	38.996	29.693	27.887	20	19
268	Tb927.10.6350:mRNA-p1;Tb11.v5.0271.1-p1	Tb927.10.6350:mRNA-p1;Tb11.v5.0271.1-p1	trypanin	trypanin ;trypanin, putative	53.923	25.8	21.741	2	0.254708	0.353673		0.727079	0.0771412		-0.663508	0.111159		4	3	1	0.93349	1.1709	1.5538	15.545	18.03	NaN	3	4	1	19190000	32315000	11584000	9495700	9694500	14271000	18044000	4578300	7006200	8	6	7	2.1276	1.6764	1.2716	41.98	23.563	33.347	11	6
269	Tb927.10.6330:mRNA-p1;Tb11.v5.0273.1-p1	Tb927.10.6330:mRNA-p1;Tb11.v5.0273.1-p1	kkt1	kinetoplastid kinetochore protein 1 ;hypothetical protein, conserved	174.2	15.1	66.401	2	-0.224448	0.663941		2.06511	0.00144223	+	-0.255179	0.399102		3	3	1	0.90561	1.4162	0.48892	58.477	58.743	NaN	3	3	1	8688800	10498000	4291400	3953500	4735200	5264800	5233200	2604500	1686900	12	10	6	3.9251	4.663	4.0037	107.07	11.126	54.611	9	4
270	Tb927.10.6320:mRNA-p1;Tb11.v5.0274.1-p1	Tb927.10.6320:mRNA-p1;Tb11.v5.0274.1-p1		CBF/Mak21 family, putative ;CBF/Mak21 family, putative	68.143	19.2	68.302	2	0.328924	0.0309018	+	-0.209998	0.363212		0.517043	0.00727442	+	6	5	5	1.3228	1.2934	1.1583	17.183	39.137	15.568	9	7	8	84438000	40007000	49153000	35198000	49241000	14074000	25932000	20352000	28801000	9	4	7	0.71389	0.82859	1.0924	80.126	24.983	75.869	9	4
271	Tb927.10.6310:mRNA-p1;Tb11.v5.0275.1-p1	Tb927.10.6310:mRNA-p1;Tb11.v5.0275.1-p1	MVP	major vault protein, putative ;major vault protein, putative	96.198	24.2	119.41	2	0.123085	0.152325		-1.61089	0.00320399	+	-0.081603	0.0392225	+	9	9	9	1.0532	1.1743	1.0444	74.009	113.79	22.02	10	10	8	122470000	120570000	64010000	47090000	75377000	43945000	76623000	30587000	33424000	8	7	10	0.28999	0.35906	0.33703	48.992	30.999	62.837	8	5
272	Tb927.10.6300:mRNA-p1;Tb11.v5.0276.1-p1	Tb927.10.6300:mRNA-p1;Tb11.v5.0276.1-p1		Mitochondrial ribosomal protein S5 ;Ribosomal protein S5, C-terminal domain containing protein, putative	50.038	16.3	4.7537	2	-0.709399	0.0413037	+	0.590441	0.126017		0.290606	0.249593		1	1	1	0.68821	0.49794	0.6675	NaN	NaN	NaN	1	1	1	9058300	9124500	3747600	4943400	4114900	5566400	3558200	2222700	1525000	4	5	5	1.8165	1.7192	1.0931	51.36	37.649	30.009	4	6
273	Tb927.10.6290:mRNA-p1;Tb11.v5.0277.1-p1	Tb927.10.6290:mRNA-p1;Tb11.v5.0277.1-p1		ATP-dependent DEAD/H RNA helicase, putative ;ATP-dependent DEAD/H RNA helicase, putative	57.578	25.2	88.248	2	0.650803	0.0213276	+	0.601964	0.0474514	+	0.334309	0.365309		4	3	4	1.6669	1.3736	1.6903	22.653	26.635	22.364	4	4	4	21217000	19886000	19912000	8521200	12695000	6721200	13165000	7850500	12061000	10	5	7	1.5258	1.7822	1.2858	25.147	29.521	46.094	9	4
274	Tb927.5.340:mRNA-p1;Tb11.v5.0282.1-p1	Tb927.5.340:mRNA-p1;Tb11.v5.0282.1-p1		expression site-associated gene 5 (ESAG5) protein, putative ;expression site-associated gene (ESAG) protein, putative	52.628	16.2	49.973	2				0.0951721	0.857388		0.419502	0.339251		0	1	0	NaN	1.1298	NaN	NaN	NaN	NaN	0	1	0	0	7556500	0	0	0	3690100	3866400	0	0	4	2	3	0.58735	1.7857	1.1621	17.904	12.082	73.066	3	2
275	Tb927.11.12770:mRNA-p1;Tb11.v5.0289.1-p1	Tb927.11.12770:mRNA-p1;Tb11.v5.0289.1-p1		ubiquitin ligase, putative ;ubiquitin ligase, putative	203.41	3.7	3.3217	2	-0.262734	0.422805		-3.97029	0.00192467	+	-1.27807	0.0388657	+	2	1	0	0.72277	0.96121	NaN	5.6871	NaN	NaN	2	1	0	73325000	679520	0	40059000	33266000	280870	398650	0	0	1	1	1	0.051105	0.06559	0.077476	NaN	NaN	NaN	1	1
276	Tb927.11.12750:mRNA-p1;Tb11.v5.0291.1-p1	Tb927.11.12750:mRNA-p1;Tb11.v5.0291.1-p1	CPSF30	cleavage and polyadenylation specificity factor 30 kDa subunit ;cleavage and polyadenylation specificity factor 30 kDa subunit, putative	31.603	16.2	7.0944	2	0.0766659	0.653342		-0.288179	0.0317329	+	0.43473	0.0109124	+	2	2	1	1.0924	0.87117	1.2324	25.984	12.605	NaN	2	2	1	25765000	19780000	6741300	12310000	13454000	8236400	11544000	3189400	3551900	3	2	1	0.825	0.86882	0.76624	17.904	27.794	NaN	3	2
277	Tb11.v5.0304.1-p1;Tb927.10.15940:mRNA-p1	Tb11.v5.0304.1-p1;Tb927.10.15940:mRNA-p1		cation transporter, putative ;cation transporter, putative	40.114	14.5	53.466	2	-0.450504	0.0494973	+	0.36625	0.221586		0.65032	0.0267249	+	3	2	3	0.75604	0.8132	0.6374	71.909	24.965	86.323	3	2	3	11485000	6138900	10621000	6697600	4787800	2718900	3420000	6872600	3748100	4	4	5	0.982	1.6092	1.3553	32.691	90.587	97.07	4	3
278	Tb927.10.15950:mRNA-p1;Tb11.v5.0305.1-p1	Tb927.10.15950:mRNA-p1;Tb11.v5.0305.1-p1	TRF4	TATA-box-binding protein ;TFIID-like protein, putative	28.822	5.3	3.0364	2				0.0618285	0.665953					0	0	0	NaN	NaN	NaN	NaN	NaN	NaN	0	0	0	0	0	0	0	0	0	0	0	0	1	0	1	0.9693	NaN	1.124	NaN	NaN	NaN	1	0
279	Tb927.10.8450:mRNA-p1;Tb11.v5.0310.1-p1	Tb927.10.8450:mRNA-p1;Tb11.v5.0310.1-p1	THT1E	glucose transporter 1E ;THT1 - hexose transporter, putative	56.558	4.4	115.7	2	-1.15575	0.300309		2.57094	0.00509724	+	-1.03527	0.192173		1	1	1	0.84037	0.76118	0.14135	NaN	NaN	NaN	1	1	1	29415000	27114000	19686000	15476000	13939000	15232000	11882000	16856000	2829500	1	1	1	7.6621	5.3455	5.1222	120.63	114.77	105.5	4	3
280	Tb927.1.1470:mRNA-p1;Tb11.v5.0315.1-p1	Tb927.1.1470:mRNA-p1;Tb11.v5.0315.1-p1		conserved protein, unknown function ;hypothetical protein, conserved	64.876	22.2	30.891	2	-0.196024	0.0630469		-1.82811	0.0102475	+	-0.151418	0.706778		6	6	4	0.91493	0.89362	0.81364	42.438	13.994	33.759	6	5	5	67053000	49759000	14818000	21473000	45579000	22890000	26869000	8803900	6014400	2	2	4	0.36304	0.23781	0.25874	0.77093	72.553	62.41	2	2
281	Tb11.v5.0325.1-p1	Tb11.v5.0325.1-p1		retrotransposon hot spot (RHS) protein, putative	36.986	38.8	5.8212	1	-0.658741	0.0128673	+	1.02368	0.0390894	+	0.73111	0.127456		4	3	3	0.68835	0.64197	0.57514	28.663	74.459	15.59	5	3	3	74317000	59400000	62536000	37227000	37091000	40299000	19101000	38822000	23714000	4	3	3	2.7031	1.8406	1.6891	78.959	72.465	85.44	4	3
282	Tb11.v5.0326.1-p1	Tb11.v5.0326.1-p1		retrotransposon hot spot (RHS) protein, putative	34.883	59.3	62.682	1	0.149084	0.588932		0.380748	0.0138327	+	-0.196841	0.690184		5	2	4	0.94184	1.5333	0.94413	60.913	46.549	31.425	6	5	6	115910000	21118000	32280000	50404000	65508000	6918600	14199000	15825000	16455000	5	5	5	1.2349	1.2985	1.3765	31.316	44.567	53.489	6	4
283	Tb927.10.8530:mRNA-p1;Tb927.10.8520:mRNA-p1;Tb927.10.8510:mRNA-p1;Tb927.10.8500:mRNA-p1;Tb927.10.8490:mRNA-p1;Tb11.v5.0332.1-p1;Tb11.v5.0331.1-p1;Tb11.v5.0333.1-p1	Tb927.10.8530:mRNA-p1;Tb927.10.8520:mRNA-p1;Tb927.10.8510:mRNA-p1;Tb927.10.8500:mRNA-p1;Tb927.10.8490:mRNA-p1;Tb11.v5.0332.1-p1;Tb11.v5.0331.1-p1;Tb11.v5.0333.1-p1	THT2A	glucose transporter 2A ;glucose transporter, putative ;glucose transporter, putative ;glucose transporter, putative ;glucose transporter, putative ;THT2A - glucose transporter, putative ;THT1 - hexose transporter, putative ;THT1 - hexose transporter, putat	56.926	12.1	283.38	8	-0.220539	0.281609		1.97175	0.00457623	+	0.250506	0.402859		6	6	7	0.99508	0.90614	0.7011	19.28	30.414	58.379	11	11	11	272500000	275250000	230090000	129680000	142820000	128980000	146270000	126200000	103890000	7	6	6	4.7146	3.6538	3.5033	53.674	33.995	36.544	12	12
284	Tb927.10.5080:mRNA-p1;Tb11.v5.0339.1-p1	Tb927.10.5080:mRNA-p1;Tb11.v5.0339.1-p1	TTA2	GPI transamidase component Tta2 ;hypothetical protein, conserved	45.619	6.1	2.6331	2										0	0	0	NaN	NaN	NaN	NaN	NaN	NaN	0	0	0	0	0	0	0	0	0	0	0	0	1	0	0	2.2987	NaN	NaN	NaN	NaN	NaN	1	0
285	Tb927.10.5040:mRNA-p1;Tb11.v5.0342.1-p1	Tb927.10.5040:mRNA-p1;Tb11.v5.0342.1-p1		chaperone protein DnaJ, putative ;chaperone protein DnaJ, putative	30.863	25.5	119.59	2	0.0948919	0.340339		-2.64911	0.00736904	+	-0.028181	0.607668		3	4	3	1.1849	1.0325	0.99569	20.804	25.151	6.8509	4	6	4	47940000	62410000	34346000	19832000	28108000	30830000	31580000	17434000	16912000	4	3	4	0.13035	0.21795	0.14261	6.3668	61.187	32.634	5	4
286	Tb927.1.1240:mRNA-p1;Tb11.v5.0356.1-p1	Tb927.1.1240:mRNA-p1;Tb11.v5.0356.1-p1		cytidine triphosphate synthase, putative ;cytidine triphosphate synthase, putative	65.212	35.3	323.31	2	0.289879	0.00723437	+	-2.1923	0.00264424	+	0.628541	0.0172464	+	16	15	17	1.2632	1.2137	1.1918	26.774	33.639	35.735	22	22	25	525920000	481660000	531450000	197090000	328820000	184700000	296970000	223180000	308280000	11	9	9	0.21719	0.19179	0.25147	55.793	74.266	43.709	15	8
287	Tb927.1.1270:mRNA-p1;Tb11.v5.0357.1-p1	Tb927.1.1270:mRNA-p1;Tb11.v5.0357.1-p1		homocysteine S-methyltransferase, putative ;homocysteine S-methyltransferase, putative	48.278	14.8	10.129	2	0.0872111	0.661096					1.25593	0.0362469	+	3	2	4	0.94963	1.3467	0.93742	4.3908	57.138	58.589	3	2	4	41697000	23855000	36966000	21236000	20461000	10020000	13836000	18563000	18403000	0	0	0	NaN	NaN	NaN	NaN	NaN	NaN	0	0
288	Tb11.v5.0365.1-p1	Tb11.v5.0365.1-p1		hypothetical protein, conserved	82.854	31.8	196.96	1	0.205341	0.139686		0.792863	0.198312		0.165192	0.52159		1	2	1	1.1313	1.2889	1.0511	15.426	7.3402	12.943	3	4	4	57521000	66424000	50740000	31249000	26272000	28542000	37882000	27938000	22802000	2	1	3	0.99094	2.6175	2.0049	81.06	16.435	106.84	2	2
289	Tb11.v5.0366.1-p1	Tb11.v5.0366.1-p1		hypothetical protein, conserved	120.58	45.4	244.65	1	-0.187051	0.0809768		1.18677	0.0146304	+	-0.190049	0.0112926	+	3	3	3	0.9248	0.81311	0.90132	17.91	28.093	33.26	34	30	31	391840000	293550000	339010000	185260000	206580000	150730000	142820000	196340000	142670000	3	4	4	2.759	2.1768	1.9642	49.301	40.763	62.166	42	41
290	Tb927.1.1330:mRNA-p1;Tb11.v5.0371.1-p1	Tb927.1.1330:mRNA-p1;Tb11.v5.0371.1-p1	MEAT1	Mitochondrial Editosome-like Complex TUTase ;hypothetical protein, conserved	46.764	21.4	10.82	2	-0.276642	0.216925		1.448	0.0235669	+	0.499802	0.0521458		2	2	1	0.86443	0.67234	0.96794	15.359	4.8523	NaN	2	2	1	6514200	5319400	3679200	3322000	3192200	2909100	2410300	2131100	1548200	5	3	4	2.9734	2.0125	3.3938	53.081	36.615	68.358	5	4
291	Tb927.1.1310:mRNA-p1;Tb11.v5.0372.1-p1	Tb927.1.1310:mRNA-p1;Tb11.v5.0372.1-p1		transmembrane protein, conserved ;hypothetical protein, conserved	47.016	3	2.1589	2	0.67213	0.505867								1	0	1	2.5611	NaN	0.99137	NaN	NaN	NaN	1	0	1	3153500	0	2567100	784220	2369300	0	0	1272300	1294700	1	0	1	NaN	NaN	1.8914	NaN	NaN	NaN	0	0
292	Tb927.1.1130:mRNA-p1;Tb11.v5.0384.1-p1	Tb927.1.1130:mRNA-p1;Tb11.v5.0384.1-p1		glycerol-3-phosphate dehydrogenase (FAD-dependent), putative ;glycerol-3-phosphate dehydrogenase (FAD-dependent),putative	66.174	13.6	31.423	2	-0.0780043	0.72463		0.375098	0.691554		-0.18253	0.577338		3	2	2	1.0556	1.1087	0.72651	32.525	23.895	NaN	3	2	1	11706000	3420800	3664800	5495500	6210500	1433400	1987400	1988900	1675900	1	0	2	2.1254	NaN	0.79139	NaN	NaN	82.662	1	0
293	Tb927.1.1370:mRNA-p1;Tb11.v5.0391.1-p1	Tb927.1.1370:mRNA-p1;Tb11.v5.0391.1-p1		rRNA biogenesis protein, putative ;rRNA biogenesis protein, putative	75.103	16.1	60.735	2	0.0628221	0.499543		0.19287	0.0250558	+	0.252904	0.703509		7	6	9	1.1027	1.1006	0.93896	25.426	55.093	44.992	7	6	10	67950000	67607000	83019000	32403000	35547000	33964000	33643000	36217000	46801000	6	6	6	1.0996	1.1847	1.1464	51.189	39.426	51.491	6	9
294	Tb11.v5.0394.1-p1;Tb927.10.15750:mRNA-p1	Tb11.v5.0394.1-p1;Tb927.10.15750:mRNA-p1		hypothetical protein, conserved ;Tripartite attachment complex protein 197	183.78	35.1	130.71	2	-0.122183	0.287374		1.57	0.00292659	+	-0.165354	0.0133721	+	16	15	15	0.87332	1.0334	0.85944	46.24	39.564	48.843	24	20	19	388670000	393180000	348340000	195990000	192680000	184380000	208790000	180260000	168080000	18	16	14	3.3346	2.8531	2.751	57.803	55.253	37.352	27	26
295	Tb927.10.16170:mRNA-p1;Tb11.v5.0396.1-p1	Tb927.10.16170:mRNA-p1;Tb11.v5.0396.1-p1		potassium voltage-gated channel, putative ;potassium voltage-gated channel, putative	34.606	15.3	22.266	2	-0.50911	0.0590885		0.882081	0.0213401	+	0.827992	0.030337	+	1	1	0	0.67995	0.72612	NaN	NaN	NaN	NaN	1	1	0	10504000	14333000	0	5807800	4696600	6816800	7516400	0	0	4	3	3	1.7614	1.619	2.1953	30.142	10.721	23.496	5	3
296	Tb927.10.16150:mRNA-p1;Tb11.v5.0397.1-p1	Tb927.10.16150:mRNA-p1;Tb11.v5.0397.1-p1		ATP-dependent zinc metallopeptidase, putative ;ATP-dependent zinc metallopeptidase, putative	62.779	29.6	182.72	2	-0.440262	0.0776631		0.668365	0.0547238		0.240106	0.101281		2	1	3	0.69666	0.65324	0.87965	29.29	NaN	9.0005	2	1	2	8610600	6567500	10268000	5003400	3607200	3860900	2706600	5882100	4386100	6	6	4	1.7377	1.2696	1.8195	57.101	59.661	60.003	6	6
297	Tb11.v5.0410.1-p1	Tb11.v5.0410.1-p1		antigenic protein, conserved	200.51	75.2	3.0974	1	0.385587	0.505209								1	1	0	0.9956	1.7142	NaN	NaN	NaN	NaN	1	1	0	1080100	31060000	0	475880	604230	10185000	20875000	0	0	1	0	0	1.9442	NaN	NaN	NaN	NaN	NaN	1	0
298	Tb11.v5.0412.1-p1;Tb927.10.16090:mRNA-p1	Tb11.v5.0412.1-p1;Tb927.10.16090:mRNA-p1		hypothetical protein, conserved ;Mitochondrial SSU ribosomal protein, putative	89.646	14.3	18.861	2	-0.59407	0.137692		1.47638	0.0256411	+	0.112199	0.623996		2	1	1	0.75727	0.81377	0.47179	10.284	NaN	NaN	2	1	1	2110300	2153200	1963100	1109000	1001400	929900	1223300	1355100	607970	6	1	6	2.4091	3.8827	2.3031	17.046	NaN	38.659	6	1
299	Tb927.10.540:mRNA-p1;Tb11.v5.0414.1-p1	Tb927.10.540:mRNA-p1;Tb11.v5.0414.1-p1		ATP-dependent RNA helicase SUB2, putative ;ATP-dependent DEAD/H RNA helicase, putative	49.226	55.7	218.07	2	0.267669	0.0239425	+	-1.62394	0.0285175	+	-0.159683	0.0971292		18	20	20	1.2763	1.167	1.1714	17.992	24.008	33.402	28	36	28	1648600000	1825600000	1446900000	654720000	993890000	717670000	1107900000	629440000	817470000	21	16	21	0.35238	0.22409	0.43252	58.555	54.914	58.936	34	25
300	Tb927.10.14490:mRNA-p1;Tb11.v5.0420.1-p1	Tb927.10.14490:mRNA-p1;Tb11.v5.0420.1-p1		hypothetical protein, conserved ;hypothetical protein, conserved	46.24	56.4	323.31	2	-0.0110904	0.825433		-0.209514	0.153944		-0.60642	0.0123026	+	15	14	14	0.98184	1.0512	0.9468	19.077	28.519	32.325	21	21	22	263020000	290310000	267720000	125670000	137340000	135780000	154530000	134030000	133700000	18	17	17	0.95191	0.88871	0.7646	72.012	44.251	44.106	28	23
301	Tb927.10.4600:mRNA-p1;Tb11.v5.0422.1-p1	Tb927.10.4600:mRNA-p1;Tb11.v5.0422.1-p1		predicted SET domain protein ;SET domain containing protein, putative	51.527	14	9.2726	2	-0.255527	0.0972543		-1.47733	0.035023	+	0.010457	0.407316		3	4	2	0.85353	0.74933	0.91906	22.78	11.292	0.17866	3	5	2	26514000	40573000	23496000	13296000	13218000	20386000	20187000	12045000	11451000	3	4	3	0.2536	0.36442	0.50129	28.272	26.44	43.345	3	4
302	Tb927.10.15850:mRNA-p1;Tb11.v5.0427.1-p1	Tb927.10.15850:mRNA-p1;Tb11.v5.0427.1-p1	PEX12	Peroxisome biogenesis factor 12 ;peroxisome assembly protein, putative	43.172	30.6	84.027	2	-0.167565	0.0210613	+	0.406582	0.050946		0.0330203	0.870874		5	6	6	0.92046	0.86948	0.88188	10.233	18.77	24.546	6	8	9	80173000	98214000	88223000	38691000	41482000	47370000	50844000	46003000	42220000	7	6	8	1.2039	1.5047	1.2857	27.289	13.606	53.548	10	7
303	Tb927.10.15390:mRNA-p1;Tb11.v5.0434.1-p1	Tb927.10.15390:mRNA-p1;Tb11.v5.0434.1-p1		Flagellum attachment zone protein 7 ;kinesin, putative	123.56	14	28.781	2	0.127924	0.519131		0.819294	0.0092818	+	0.125162	0.296594		4	3	4	1.2293	0.86941	1.2208	19.308	13.081	17.689	6	5	6	125030000	128540000	125460000	52979000	72055000	61245000	67291000	58298000	67164000	9	6	7	1.5864	1.9076	1.8155	77.725	118.91	73.657	10	10
304	Tb927.11.3650:mRNA-p1;Tb11.v5.0435.1-p1	Tb927.11.3650:mRNA-p1;Tb11.v5.0435.1-p1		adenylosuccinate synthetase, putative ;adenylosuccinate synthetase, putative	66.674	64.1	323.31	2	0.201985	0.0318014	+	-2.51308	0.00716573	+	-0.0526508	0.561617		27	28	29	1.1011	1.1489	1.2031	18.898	35.614	17.339	48	53	45	1512400000	1623800000	1380200000	665580000	846850000	706910000	916850000	612520000	767680000	24	20	24	0.18444	0.13258	0.21985	78.339	66.43	71.217	31	28
305	Tb927.1.1030:mRNA-p1;Tb11.v5.0436.1-p1	Tb927.1.1030:mRNA-p1;Tb11.v5.0436.1-p1		leucine-rich repeat protein (LRRP), putative ;Leucine Rich Repeat, putative	49.852	14.2	17.6	2	0.240171	0.46274		-0.354531	0.153784		0.297242	0.132341		2	0	1	1.0186	NaN	1.3696	79.408	NaN	NaN	2	0	1	14005000	0	6033700	7763100	6242400	0	0	2727300	3306300	4	2	2	0.8068	0.63835	0.92897	25.307	25.002	22.708	2	2
306	Tb927.10.10310:mRNA-p1;Tb11.v5.0446.1-p1	Tb927.10.10310:mRNA-p1;Tb11.v5.0446.1-p1		hypothetical protein, conserved ;hypothetical protein, conserved	53.184	6	6.2021	2				0.428533	0.590029					0	0	0	NaN	NaN	NaN	NaN	NaN	NaN	0	0	0	0	0	0	0	0	0	0	0	0	2	1	1	3.1933	0.6418	1.1895	NaN	NaN	NaN	1	1
307	Tb927.1.1560:mRNA-p1;Tb11.v5.0464.1-p1	Tb927.1.1560:mRNA-p1;Tb11.v5.0464.1-p1		vesicular-fusion protein nsf, putative ;vesicular-fusion protein nsf, putative	79.953	30.2	230.9	2	0.159015	0.00551243	+	0.159428	0.132555		0.40074	0.0630567		7	9	7	1.1019	1.1335	1.1144	17.823	17.046	27.384	7	9	9	41434000	73842000	50764000	16878000	24556000	31936000	41906000	22833000	27931000	9	8	9	1.0247	1.1411	1.1914	41.009	27.237	23.597	9	9
308	Tb927.10.15650:mRNA-p1;Tb11.v5.0465.1-p1	Tb927.10.15650:mRNA-p1;Tb11.v5.0465.1-p1		Mitochondrial SSU ribosomal protein, putative ;tRNA pseudouridine synthase A-like protein, putative	65.858	2.2	2.8654	2				0.551896	0.152904		0.931744	0.40117		0	0	0	NaN	NaN	NaN	NaN	NaN	NaN	0	0	0	0	0	0	0	0	0	0	0	0	1	1	0	1.3349	1.61	NaN	NaN	NaN	NaN	1	1
309	Tb11.v5.0468.1-p1	Tb11.v5.0468.1-p1		alpha tubulin, putative	27.962	90	1.8503	1				-0.655577	0.0986185		-0.979272	0.0376773	+	0	0	0	NaN	NaN	NaN	NaN	NaN	NaN	0	0	0	0	0	0	0	0	0	0	0	0	2	1	2	0.8227	0.64477	0.48229	8.5846	NaN	9.9046	2	1
310	Tb927.1.2390:mRNA-p1;Tb927.1.2370:mRNA-p1;Tb927.1.2350:mRNA-p1;Tb927.1.2330:mRNA-p1;Tb11.v5.0469.1-p1;Tb927.1.2410:pseudogenic_transcript-p1	Tb927.1.2390:mRNA-p1;Tb927.1.2370:mRNA-p1;Tb927.1.2350:mRNA-p1;Tb927.1.2330:mRNA-p1;Tb11.v5.0469.1-p1;Tb927.1.2410:pseudogenic_transcript-p1		beta tubulin ;beta tubulin ;beta tubulin ;beta tubulin ;beta tubulin, putative ;beta tubulin, pseudogene	49.704	76.9	323.31	6	0.219686	0.157512		0.0826305	0.209379		-0.295249	0.0155293	+	33	35	34	1.0323	1.3103	1.1674	24.932	34.16	37.876	172	181	182	40599000000	46119000000	37716000000	17584000000	23015000000	17753000000	28366000000	15906000000	21810000000	30	28	29	1.1275	1.0257	1.0268	117.66	119	128.68	185	166
311	Tb11.v5.0477.1-p1;Tb927.10.14560:mRNA-p1	Tb11.v5.0477.1-p1;Tb927.10.14560:mRNA-p1		TPR repeat, putative ;TPR repeat, putative	60.725	7.3	108.53	2	-0.208972	0.291601		0.49815	0.183975					1	1	1	0.71156	0.90661	1.0038	NaN	10.157	NaN	1	2	1	1935100	3761100	2780400	1149600	785520	1637600	2123500	1365700	1414700	2	1	1	1.5651	NaN	1.2746	NaN	NaN	NaN	1	0
312	Tb11.v5.0480.1-p1;Tb927.10.15370:mRNA-p1	Tb11.v5.0480.1-p1;Tb927.10.15370:mRNA-p1	RPC40	DNA-directed RNA polymerase, alpha subunit, putative ;DNA-directed RNA polymerases I and III subunit RPAC1, putative	37.329	44.2	26.357	2	0.225467	0.00963158	+	-1.26957	0.00986383	+	0.00642585	0.718815		9	7	8	1.1899	1.1847	1.1337	36.959	39.983	57.172	11	11	10	197640000	199610000	168450000	72288000	125350000	78920000	120690000	68230000	100220000	5	5	8	0.44006	0.34881	0.4649	49.882	67.207	61.433	8	6
313	Tb927.10.15380:mRNA-p1;Tb11.v5.0481.1-p1	Tb927.10.15380:mRNA-p1;Tb11.v5.0481.1-p1		U3 snoRNA-associated protein UTP11, putative ;U3 snoRNA-associated protein UTP11, putative	40.445	19.7	16.632	2	0.379864	0.0990278		1.48804	0.00567594	+	1.07298	0.0389525	+	3	1	4	1.1177	1.293	1.5245	8.1291	6.6655	3.6931	4	2	4	43560000	24737000	37554000	18509000	25051000	9040200	15697000	15106000	22448000	4	5	4	2.448	2.8107	3.2078	70.163	34.772	75.763	4	4
314	Tb11.v5.0482.1-p1;Tb927.11.2720:mRNA-p1	Tb11.v5.0482.1-p1;Tb927.11.2720:mRNA-p1		hypothetical protein, conserved ;hypothetical protein, conserved	48.075	6.5	3.8705	2	-0.403464	0.392165		0.110481	0.464438		0.165093	0.446313		0	1	1	NaN	0.62025	0.92156	NaN	NaN	NaN	0	1	1	0	5902300	53466000	0	0	3317500	2584800	29687000	23779000	1	2	1	1.1389	1.2096	0.91337	NaN	16.93	NaN	1	2
315	Tb11.v5.0487.1-p1;Tb927.10.1200:mRNA-p1	Tb11.v5.0487.1-p1;Tb927.10.1200:mRNA-p1		Programmed cell death protein 2, C-terminal putative domain containing protein, putative ;Programmed cell death protein 2, C-terminal putative domain containing protein, putative	38.911	18	24.53	2	0.507261	0.143463		-1.82684	0.00405841	+	0.460069	0.041251	+	5	2	3	1.0536	1.6349	1.667	4.6694	0.41263	13.309	7	4	4	30568000	27479000	21639000	12431000	18136000	10404000	17075000	8807500	12832000	5	3	4	0.25584	0.26447	0.33102	25.499	5.6244	28.472	5	4
316	Tb11.v5.0489.1-p1	Tb11.v5.0489.1-p1		retrotransposon hot spot (RHS) protein, putative	65.818	56.4	149.68	1	0.664763	0.0347132	+	-0.714491	0.157159		-0.0652308	0.575986		3	2	3	1.3347	1.7863	1.6711	15.002	37.784	76.458	3	4	3	38697000	44992000	34407000	15191000	23507000	17399000	27593000	12865000	21542000	3	2	3	0.90957	0.41985	0.59268	73.776	23.544	16.961	3	2
317	Tb927.10.660:mRNA-p1;Tb11.v5.0500.1-p1	Tb927.10.660:mRNA-p1;Tb11.v5.0500.1-p1		2-oxoisovalerate dehydrogenase alpha subunit, putative ;2-oxoisovalerate dehydrogenase alpha subunit, putative	46.369	41.3	133.22	2	-0.142763	0.0185929	+	0.340572	0.0138571	+	-0.247574	0.40023		10	10	9	0.89564	0.93079	0.89143	19.071	24.581	38.716	13	14	11	171110000	167670000	179900000	80062000	91046000	78611000	89063000	86219000	93683000	13	12	12	1.228	1.2345	1.3393	52.957	73.094	60.252	19	15
318	Tb927.10.3940:mRNA-p1;Tb11.v5.0501.1-p1;Tb927.10.3930:mRNA-p1	Tb927.10.3940:mRNA-p1;Tb11.v5.0501.1-p1;Tb927.10.3930:mRNA-p1		40S ribosomal protein S3A, putative ;40S ribosomal protein S3A, putative ;40S ribosomal protein S3A, putative	29.422	59.4	233.08	3	-0.0788305	0.0994881		-2.4905	0.000411264	+	0.622372	0.0255705	+	22	18	21	0.95363	0.91399	0.97384	37.267	24.898	28.451	47	50	43	5775700000	6253900000	5639200000	2681700000	3094000000	2907800000	3346100000	2716800000	2922400000	17	13	17	0.16798	0.18957	0.17694	68.344	59.612	65.408	34	31
319	Tb11.v5.0515.1-p1;Tb927.10.15300:mRNA-p1	Tb11.v5.0515.1-p1;Tb927.10.15300:mRNA-p1		protein kinase, putative ;Calcium/calmodulin-dependent protein kinase kinase, putative	81.801	2.1	1.6415	2										0	0	0	NaN	NaN	NaN	NaN	NaN	NaN	0	0	0	0	0	0	0	0	0	0	0	0	0	0	1	NaN	NaN	1.0172	NaN	NaN	NaN	0	0
320	Tb927.10.6880:mRNA-p1;Tb11.v5.0516.1-p1	Tb927.10.6880:mRNA-p1;Tb11.v5.0516.1-p1	GAP	glyceraldehyde 3-phosphate dehydrogenase, cytosolic ;glyceraldehyde 3-phosphate dehydrogenase, cytosolic, putative	35.61	65.9	297.87	2	0.0451201	0.332806		-2.56709	0.000234396	+	-0.521037	0.0248219	+	10	10	10	1.0633	1.0514	0.98248	24.492	35.112	21.66	16	17	14	672280000	758210000	481630000	298770000	373510000	329660000	428550000	234880000	246750000	10	9	10	0.16771	0.16151	0.17739	48.956	37.228	30.213	16	12
321	Tb11.v5.0517.1-p1;Tb927.11.4050:mRNA-p1	Tb11.v5.0517.1-p1;Tb927.11.4050:mRNA-p1		hypothetical protein, conserved ;hypothetical protein, conserved	58.022	2.9	7.0621	2										0	0	1	NaN	NaN	NaN	NaN	NaN	NaN	0	0	0	0	0	0	0	0	0	0	0	0	0	0	0	NaN	NaN	NaN	NaN	NaN	NaN	0	0
322	Tb927.8.3320:mRNA-p1;Tb11.v5.0519.1-p1	Tb927.8.3320:mRNA-p1;Tb11.v5.0519.1-p1		Mitochondrial ATP synthase subunit, putative ;hypothetical protein, conserved	45.866	6	2.8135	2	-0.555118	0.068737		-0.0443981	0.738502					2	2	2	0.62549	0.59941	0.84088	19.627	15.17	6.1207	2	2	3	9670700	8728500	11038000	5322100	4348500	5448900	3279600	5840400	5197200	1	1	1	0.84112	0.976	1.1107	NaN	NaN	NaN	1	1
323	Tb927.10.16110:mRNA-p1;Tb11.v5.0527.1-p1	Tb927.10.16110:mRNA-p1;Tb11.v5.0527.1-p1		component of motile flagella 1 ;WD domain, G-beta repeat, putative	42.99	30.8	37.302	2	0.23633	0.0973066		-1.87788	0.0188041	+	0.183951	0.00406142	+	5	5	8	1.3108	1.1441	1.09	22.724	20.598	27.78	6	7	7	118550000	121350000	118340000	48390000	70161000	52931000	68423000	59162000	59177000	4	4	5	0.32725	0.18943	0.32492	20.149	35.274	40.701	4	4
324	Tb927.9.3630:mRNA-p1;Tb11.v5.0530.1-p1	Tb927.9.3630:mRNA-p1;Tb11.v5.0530.1-p1		BSD domain containing protein, putative ;BSD domain containing protein, putative	61.829	24.6	32.881	2	0.137653	0.306714		-1.72698	0.0119074	+	0.555205	0.0223008	+	5	7	6	1.0013	1.0538	1.2618	19.936	21.021	27.044	5	6	8	30420000	46827000	73005000	15495000	14925000	22066000	24762000	33265000	39740000	3	3	5	0.35965	0.2333	0.32854	20.469	50.699	40.499	4	2
325	Tb927.10.5620:mRNA-p1;Tb11.v5.0531.1-p1	Tb927.10.5620:mRNA-p1;Tb11.v5.0531.1-p1	ALD	fructose-bisphosphate aldolase, glycosomal ;fructose-bisphosphate aldolase, glycosomal, putative	41.071	80.4	323.31	2	-0.0582951	0.15658		0.790957	0.0043039	+	-0.499763	0.00406358	+	29	32	29	0.95956	0.93101	0.99158	23.916	25.482	19.817	64	80	60	5942600000	6449600000	5715800000	2696700000	3245900000	3000000000	3449600000	2832200000	2883600000	29	30	30	1.6198	1.7434	1.8342	115.48	122.66	93.58	92	81
327	Tb927.8.5010:mRNA-p1;Tb927.8.5000:mRNA-p1;Tb927.8.4990:mRNA-p1;Tb927.8.4980:mRNA-p1;Tb927.8.4970:mRNA-p1;Tb11.v5.0538.1-p1	Tb927.8.5010:mRNA-p1;Tb927.8.5000:mRNA-p1;Tb927.8.4990:mRNA-p1;Tb927.8.4980:mRNA-p1;Tb927.8.4970:mRNA-p1;Tb11.v5.0538.1-p1	PFR2	Paraflagellar rod protein 2-5 ;Paraflagellar rod protein 2-4 ;Paraflagellar rod protein 2-3 ;Paraflagellar rod protein 2-2 ;Paraflagellar rod protein 2-1 ;69 kDa paraflagellar rod protein, putative	69.596	81.8	323.31	6	-0.104756	0.106901		-0.20802	0.0393917	+	-0.753442	0.0138554	+	56	53	55	0.94649	0.88379	0.96146	22.147	29.891	29.643	149	147	141	7697800000	8969800000	7719100000	3680700000	4017200000	4096700000	4873200000	3902300000	3816800000	54	45	50	0.90912	0.86929	0.82102	40.916	37.85	41.994	155	114
328	Tb927.10.6830:mRNA-p1;Tb11.v5.0539.1-p1	Tb927.10.6830:mRNA-p1;Tb11.v5.0539.1-p1		bardet-biedl syndrome 4 protein ;Bardet-Biedl syndrome 4 protein, putative	51.894	2.4	1.5464	2										1	0	0	0.91358	NaN	NaN	NaN	NaN	NaN	1	0	0	5600300	0	0	2485400	3114900	0	0	0	0	0	0	0	NaN	NaN	NaN	NaN	NaN	NaN	0	0
329	Tb927.10.10960:mRNA-p1;Tb927.10.10950:mRNA-p1;Tb927.10.10940:mRNA-p1;Tb927.10.10920:mRNA-p1;Tb927.10.10900:mRNA-p1;Tb927.10.10890:mRNA-p1;Tb11.v5.0543.1-p1;Tb927.10.10910:mRNA-p1;Tb927.10.10980:mRNA-p1;Tb927.10.10970:mRNA-p1;Tb927.10.10930:mRNA-p1	Tb927.10.10960:mRNA-p1;Tb927.10.10950:mRNA-p1;Tb927.10.10940:mRNA-p1;Tb927.10.10920:mRNA-p1;Tb927.10.10900:mRNA-p1;Tb927.10.10890:mRNA-p1;Tb11.v5.0543.1-p1;Tb927.10.10910:mRNA-p1;Tb927.10.10980:mRNA-p1;Tb927.10.10970:mRNA-p1;Tb927.10.10930:mRNA-p1		heat shock protein, putative ;heat shock protein, putative ;heat shock protein, putative ;heat shock protein, putative ;heat shock protein, putative ;heat shock protein, putative ;Heat shock protein 83, putative ;heat shock protein, putative ;heat shock pr	80.763	75.4	323.31	11	0.68314	0.00816469	+	-0.970255	0.0133543	+	-0.219735	0.0578867		72	71	72	1.6625	1.6893	1.4739	29.657	36.974	71.65	264	286	251	32030000000	39077000000	29280000000	11215000000	20815000000	12947000000	26129000000	11530000000	17750000000	56	49	53	0.57215	0.43913	0.52926	83.521	97.712	90.042	198	170
330	Tb11.v5.0555.1-p1;Tb927.10.5390:mRNA-p1	Tb11.v5.0555.1-p1;Tb927.10.5390:mRNA-p1		hypothetical protein, conserved ;hypothetical protein, conserved	126.38	1.2	1.9806	2							1.09055	0.0990725		0	0	0	NaN	NaN	NaN	NaN	NaN	NaN	0	0	0	0	0	0	0	0	0	0	0	0	0	0	0	NaN	NaN	NaN	NaN	NaN	NaN	0	0
331	Tb927.10.13270:mRNA-p1;Tb11.v5.0563.1-p1	Tb927.10.13270:mRNA-p1;Tb11.v5.0563.1-p1		Periodic tryptophan protein 2 homolog, putative ;periodic tryptophan protein 2, putative	102.91	16.6	147.8	2	0.160438	0.351192		-0.0824487	0.0219871	+	0.94428	0.0277838	+	6	7	7	1.0931	1.3243	0.96437	18.397	23.087	38.406	7	7	8	41554000	42022000	36090000	17934000	23620000	17150000	24872000	18201000	17889000	6	5	6	0.94498	0.93021	0.95838	19.185	22.368	57.158	6	5
332	Tb927.10.350:mRNA-p1;Tb11.v5.0564.1-p1	Tb927.10.350:mRNA-p1;Tb11.v5.0564.1-p1		protein kinase PK4, putative ;protein kinase, putative	58.557	14.6	89.073	2	0.20948	0.363631					0.142066	0.406317		2	3	3	0.91156	1.3879	1.2219	11.972	18.98	30.284	2	3	2	9042400	14794000	7221600	4370700	4671700	5706900	9086700	2949500	4272200	1	0	0	0.20367	NaN	NaN	NaN	NaN	NaN	1	0
333	Tb11.v5.0567.1-p1;Tb927.6.140:mRNA-p1	Tb11.v5.0567.1-p1;Tb927.6.140:mRNA-p1		retrotransposon hot spot (RHS) protein, putative ;retrotransposon hot spot protein 5 (RHS5), putative	69.441	27.8	43.828	2	0.476911	0.231666		-0.56618	0.00334432	+	0.393085	0.000352998	+	0	0	1	1.1169	1.1762	2.0521	21.029	15.431	44.139	5	5	5	101620000	86103000	110870000	49407000	52216000	41254000	44849000	53659000	57213000	0	0	1	0.64567	0.68683	0.69475	23.275	34.886	12.914	4	2
334	Tb927.8.4740:mRNA-p1;Tb927.8.4730:mRNA-p1;Tb927.8.4720:mRNA-p1;Tb927.8.4710:mRNA-p1;Tb927.8.4700:mRNA-p1;Tb11.v5.0569.1-p1	Tb927.8.4740:mRNA-p1;Tb927.8.4730:mRNA-p1;Tb927.8.4720:mRNA-p1;Tb927.8.4710:mRNA-p1;Tb927.8.4700:mRNA-p1;Tb11.v5.0569.1-p1		amino acid transporter, putative ;amino acid transporter, putative ;amino acid transporter, putative ;amino acid transporter, putative ;amino acid transporter, putative ;amino acid transporter, putative	49.685	5.2	4.789	6	-0.0913336	0.618597		1.97513	0.00754462	+	1.29228	0.418709		1	1	2	0.91249	1.147	0.79018	NaN	25.562	4.7975	1	2	2	7480900	10580000	10444000	4333200	3147700	4613600	5966500	6073500	4370500	2	2	2	3.1447	4.7345	4.0819	27.875	54.102	70.383	3	3
335	Tb927.10.7100:mRNA-p1;Tb11.v5.0580.1-p1	Tb927.10.7100:mRNA-p1;Tb11.v5.0580.1-p1		delta-4 fatty acid desaturase ;delta-6 fatty acid desaturase, putative	47.965	26.8	164.14	2	0.118414	0.150908		0.846369	0.0501639		0.167394	0.12255		6	6	6	1.0697	1.1626	1.0286	14.304	24.45	28.598	7	8	6	97121000	104660000	59532000	44807000	52314000	48612000	56052000	29824000	29709000	10	8	9	1.5794	1.5577	2.3625	59.256	35.341	71.864	15	10
336	Tb927.11.4610:mRNA-p1;Tb11.v5.0587.1-p1	Tb927.11.4610:mRNA-p1;Tb11.v5.0587.1-p1	PKA-R	protein kinase A regulatory subunit ;protein kinase A regulatory subunit	56.734	44.9	180.24	2	-0.0474143	0.313436		-0.831973	0.0403674	+	-0.24197	0.0595951		14	13	13	0.94178	1.0164	0.9466	35.738	26.863	44.343	15	17	17	287970000	296710000	286560000	135230000	152740000	136020000	160690000	141810000	144750000	14	15	12	0.4774	0.52364	0.70915	22.177	32.976	48.739	20	17
337	Tb11.v5.0594.1-p1;Tb10.v4.0219:pseudogenic_transcript-p1	Tb11.v5.0594.1-p1		retrotransposon hot spot (RHS) protein, putative	68.785	45.2	91.49	2	0.640933	0.103802								2	2	2	1.5965	2.0159	1.1781	0.13404	26.123	8.5874	2	3	2	32397000	36359000	28086000	11817000	20580000	10921000	25439000	12970000	15116000	0	1	1	NaN	NaN	0.52809	NaN	NaN	NaN	0	0
338	Tb927.10.4940:mRNA-p1;Tb11.v5.0596.1-p1	Tb927.10.4940:mRNA-p1;Tb11.v5.0596.1-p1	PK50	Nuclear Dbf2-related kinase ;serine/threonine protein kinase, putative	50.146	24.7	43.647	2	0.143788	0.151578		-1.66673	0.0102898	+	0.258639	0.0371919	+	9	9	8	1.2049	1.0713	1.0447	9.0318	18.987	32.021	11	15	10	144910000	181320000	129360000	56620000	88288000	76486000	104830000	53983000	75382000	8	6	8	0.34691	0.24901	0.36171	29.796	19.529	24.441	10	8
339	Tb927.7.2570:mRNA-p1;Tb11.v5.0611.1-p1	Tb927.7.2570:mRNA-p1;Tb11.v5.0611.1-p1		mitochondrial RNA binding protein 1 ;hypothetical protein, conserved	52.545	46.9	310.72	2	0.0393698	0.378261		0.336319	0.0327714	+	0.19439	0.123907		11	11	10	1.0088	0.99763	1.0784	25.875	41.639	46.814	19	19	19	324420000	222160000	212240000	137860000	186550000	107650000	114510000	94662000	117580000	12	11	12	1.3628	1.2587	1.1732	54.121	36.712	49.788	17	13
340	Tb927.7.7070:mRNA-p1;Tb11.v5.0612.1-p1	Tb927.7.7070:mRNA-p1;Tb11.v5.0612.1-p1		MYND finger, putative ;MYND finger, putative	49.45	20.5	27.778	2	0.138108	0.58989		-1.73313	0.0233404	+	0.684237	0.0187076	+	3	2	3	0.98314	1.4827	0.91423	21.299	42.853	27.214	3	2	3	20894000	8623100	26283000	9868600	11025000	3641400	4981700	13039000	13245000	2	3	4	0.35472	0.20719	0.37032	80.438	49.574	56.994	2	3
341	Tb11.v5.0616.1-p1;Tb927.7.6970:mRNA-p1	Tb11.v5.0616.1-p1;Tb927.7.6970:mRNA-p1		paraflagellar rod protein, putative ;paraflagellar rod protein, putative	76.144	44.1	323.31	2	-0.140861	0.251149		0.0504916	0.668574		-0.0516496	0.741528		12	12	15	0.9462	0.80406	0.98066	22.146	25.487	62.183	15	16	18	83325000	98361000	97687000	41332000	41993000	46773000	51588000	51032000	46656000	14	15	18	1.1808	0.92765	1.014	74.576	35.098	49.159	13	15
342	Tb11.v5.0623.1-p1;Tb927.10.2510:mRNA-p1	Tb11.v5.0623.1-p1;Tb927.10.2510:mRNA-p1		hypothetical protein, conserved ;hypothetical protein, conserved	38.698	7.7	4.1767	2				-1.0913	0.139165		0.08574	0.843639		0	0	1	NaN	NaN	1.7276	NaN	NaN	NaN	0	0	1	0	0	4796800	0	0	0	0	1774300	3022500	0	1	1	NaN	0.55522	0.39674	NaN	NaN	NaN	0	1
343	Tb11.v5.0624.1-p1	Tb11.v5.0624.1-p1		retrotransposon hot spot protein (PHS), putative	62.492	42.1	323.31	1	0.398046	0.012564	+	-1.41451	0.00290439	+	0.927285	0.0130463	+	3	2	3	1.3328	1.3818	1.2424	18.137	28.508	28.424	13	16	17	400060000	401870000	402390000	156190000	243870000	151030000	250840000	172400000	229990000	2	3	2	0.33778	0.40037	0.39037	35.993	47.602	41.741	14	11
344	Tb11.v5.0627.1-p1;Tb927.10.13680:mRNA-p1	Tb11.v5.0627.1-p1;Tb927.10.13680:mRNA-p1		lipase domain protein, putative ;lipase domain protein, putative	72.192	9.2	3.3542	2	-0.100038	0.796706								1	0	1	1.1507	NaN	0.7565	NaN	NaN	NaN	1	0	1	2412600	0	485390	913840	1498800	0	0	370960	114430	2	0	0	3.7187	NaN	NaN	67.993	NaN	NaN	2	0
345	Tb927.8.660:mRNA-p1;Tb11.v5.0632.1-p1	Tb927.8.660:mRNA-p1;Tb11.v5.0632.1-p1		Sel1 repeat, putative ;Sel1 repeat, putative	34.902	8.6	1.5238	2	0.111487	0.56717		1.00976	0.0794585		-0.138315	0.5819		1	1	1	NaN	1.1887	0.98186	NaN	NaN	NaN	0	1	1	1340100	2237900	3103300	1340100	0	616510	1621400	1986300	1117000	1	0	1	2.1984	NaN	1.8443	NaN	NaN	NaN	1	0
346	Tb927.10.14890:mRNA-p1;Tb11.v5.0636.1-p1;REV__CON__Q497I4;Tb927.7.4830:mRNA-p1;Tb11.v5.0165.1-p1	Tb927.10.14890:mRNA-p1;Tb11.v5.0636.1-p1	TBKIFC1	C-terminal motor kinesin, putative ;C-terminal motor kinesin, putative	90.8	30.2	188.28	5	0.0117198	0.945704		-1.61564	0.00278041	+				10	9	10	0.86884	0.95363	1.2367	15.26	21.809	27.266	11	9	9	107840000	93662000	106670000	50418000	57423000	43235000	50427000	46950000	59716000	9	8	9	0.3577	0.29216	0.3325	57.589	45.68	24.836	9	9
347	Tb927.10.380:mRNA-p1;Tb11.v5.0637.1-p1	Tb927.10.380:mRNA-p1;Tb11.v5.0637.1-p1	PPR5	kinetoplast ribosomal PPR-repeat containing protein 5 ;hypothetical protein, conserved	39.683	40.1	82.152	2	-1.29283	0.139906		1.1183	0.0613957		0.932043	0.0241504	+	1	2	0	0.33411	0.4986	NaN	NaN	3.1465	NaN	1	2	0	1022600	7026200	0	770240	252350	4646100	2380100	0	0	7	6	5	1.491	2.9716	2.3092	69.077	49.168	43.456	10	4
348	Tb927.5.1230:mRNA-p1;Tb11.v5.0639.1-p1	Tb927.5.1230:mRNA-p1;Tb11.v5.0639.1-p1		hypothetical protein, conserved ;hypothetical protein, conserved	58.564	22.6	175.59	2	-0.198638	0.13138		0.569253	0.0196923	+	-0.425145	0.018714	+	7	5	6	0.77988	0.91663	0.92553	20.765	60.127	22.64	7	5	8	69612000	59183000	59851000	33709000	35903000	31370000	27812000	27675000	32177000	12	10	8	1.3527	1.6424	1.4703	104.2	72.363	90.809	12	13
349	Tb927.10.2890:mRNA-p1;Tb11.v5.0650.1-p1	Tb927.10.2890:mRNA-p1;Tb11.v5.0650.1-p1		enolase ;enolase, putative	46.592	81.8	323.31	2	0.098141	0.0678283		-2.27483	0.00344291	+	-0.149874	0.0961165		39	41	39	1.0717	1.1049	1.0357	23.289	39.175	49.049	115	124	116	12616000000	13205000000	12136000000	5785600000	6830000000	5767500000	7437000000	5664000000	6472000000	35	32	33	0.19838	0.1803	0.24668	58.256	77.959	53.938	93	70
350	Tb11.v5.0651.1-p1;Tb927.10.15540:mRNA-p1	Tb11.v5.0651.1-p1;Tb927.10.15540:mRNA-p1		Vps53-like, N-terminal, putative ;predicted VPS53-like domain protein	73.418	3.2	1.4556	2										0	0	0	NaN	NaN	NaN	NaN	NaN	NaN	0	0	0	0	0	0	0	0	0	0	0	0	1	0	0	1.1818	NaN	NaN	NaN	NaN	NaN	1	0
351	Tb927.2.830:pseudogenic_transcript-p1;Tb11.v5.0655.1-p1	Tb927.2.830:pseudogenic_transcript-p1;Tb11.v5.0655.1-p1		retrotransposon hot spot protein 1 (RHS1), interrupted ;trypanosome RHS family, putative	40.504	63.1	48.513	2	0.230177	0.114153		-0.898579	0.00657912	+	0.636546	0.144616		2	5	4	1.2552	1.2331	1.0427	25.679	1.1843	12.879	5	9	7	126220000	132110000	153340000	51597000	74624000	47966000	84145000	66426000	86912000	4	2	4	0.55269	0.48586	0.57479	54.711	25.338	66.91	8	5
352	Tb11.v5.0660.1-p1;Tb927.2.2190:mRNA-p1	Tb11.v5.0660.1-p1;Tb927.2.2190:mRNA-p1	HDAC3	histone deacetylase, putative ;histone deacetylase 3	67.546	12.6	129.22	2	0.103939	0.557683		-1.46128	0.00023087	+	0.366542	0.023093	+	3	3	3	1.1055	1.2651	0.88753	12.939	25.396	36.821	2	3	3	4270000	5766900	7943500	1974500	2295600	2399600	3367300	4030200	3913300	3	1	3	0.36683	0.35236	0.37058	35.768	NaN	79.997	3	1
353	Tb927.11.15650:mRNA-p1;Tb11.v5.0667.1-p1	Tb927.11.15650:mRNA-p1;Tb11.v5.0667.1-p1		terminal uridylyltransferase 4 ;poly(A) polymerase, putative	37.656	15.3	9.5742	2				0.683498	0.154298		0.724013	0.217916		0	0	1	NaN	NaN	1.3968	NaN	NaN	NaN	0	0	1	0	0	4845000	0	0	0	0	1505300	3339700	2	3	1	1.0524	1.9687	1.9994	0.71969	46.835	NaN	2	3
354	Tb927.10.8230:mRNA-p1;Tb11.v5.0668.1-p1	Tb927.10.8230:mRNA-p1;Tb11.v5.0668.1-p1		protein disulfide isomerase 2 ;protein disulfide isomerase	55.579	43.7	197.35	2	0.0595766	0.182744		0.311187	0.03467	+	0.098461	0.317314		18	17	15	1.0509	1.0747	1.0022	27.508	31.054	20.565	26	30	23	1055900000	1107800000	860040000	446410000	609520000	475110000	632730000	408040000	452000000	20	16	17	1.1998	1.182	1.3468	58.166	67.176	47.427	28	27
355	Tb11.v5.0670.1-p1	Tb11.v5.0670.1-p1		retrotransposon hot spot (RHS) protein, putative	34.014	64.5	14.262	1	0.263969	0.287255					0.819294	0.023958	+	1	0	1	1.0989	NaN	1.3121	NaN	NaN	NaN	1	0	1	35353000	0	28117000	17950000	17403000	0	0	13103000	15014000	1	1	0	0.4953	NaN	NaN	NaN	NaN	NaN	1	0
356	Tb927.10.13010:mRNA-p1;Tb11.v5.0671.1-p1	Tb927.10.13010:mRNA-p1;Tb11.v5.0671.1-p1	PKAC3	cAMP-dependent protein kinase catalytic subunit 3 ;protein kinase A catalytic subunit, putative	39.183	8.9	72.386	2				1.01621	0.0125549	+	0.590366	0.215627		1	0	0	0.61917	NaN	NaN	NaN	NaN	NaN	1	0	0	3600000	0	0	1791300	1808700	0	0	0	0	2	2	1	1.7579	2.3164	2.032	81.586	NaN	NaN	2	1
357	Tb927.10.2770:mRNA-p1;Tb11.v5.0684.1-p1	Tb927.10.2770:mRNA-p1;Tb11.v5.0684.1-p1		eukaryotic translation initiation factor 5, putative ;eukaryotic translation initiation factor 5, putative	42.945	56	323.31	2	0.195361	0.0283736	+	-1.50642	0.00305027	+	0.678041	0.000475646	+	21	21	20	1.1926	1.1001	1.1442	16.185	33.161	39.437	33	40	31	1179800000	1120700000	881470000	488300000	691490000	442200000	678510000	395420000	486050000	15	13	17	0.33803	0.32702	0.39449	43.309	50.929	58.448	19	18
358	Tb927.9.15380:mRNA-p1;Tb11.v5.0686.1-p1	Tb927.9.15380:mRNA-p1;Tb11.v5.0686.1-p1		nadh-ubiquinone oxidoreductase 39 kda subunit ;hypothetical protein, conserved	42.585	4.6	9.6299	2										1	0	0	0.9386	NaN	NaN	NaN	NaN	NaN	1	0	0	5331100	0	0	2149200	3181900	0	0	0	0	0	1	0	NaN	NaN	NaN	NaN	NaN	NaN	0	0
359	Tb11.v5.0692.1-p1;Tb927.5.3000:mRNA-p1;Tb07.11L3.100:mRNA-p1;Tb927.7.2150:mRNA-p1	Tb11.v5.0692.1-p1;Tb927.5.3000:mRNA-p1;Tb07.11L3.100:mRNA-p1;Tb927.7.2150:mRNA-p1		Thiopurine S-methyltransferase (TPMT), putative ;Thiopurine S-methyltransferase (TPMT), putative ;hypothetical protein, conserved ;hypothetical protein, conserved	58.31	4.3	1.3139	4	-0.303065	0.0701881		-0.0725014	0.767459		-0.0985943	0.554456		1	1	2	0.76978	0.91141	0.75897	NaN	NaN	8.7448	1	1	2	2622700	49429000	5572500	1167700	1455000	22797000	26632000	3161300	2411200	1	1	1	0.73644	0.9477	1.2323	NaN	NaN	NaN	1	1
360	Tb927.10.13210:mRNA-p1;Tb11.v5.0694.1-p1	Tb927.10.13210:mRNA-p1;Tb11.v5.0694.1-p1		dolichyl-P-Man:GDP-ManGlcNAc2-PP-dolichyl beta-1,4-mannosyltransferase, putative ;glycosyltransferase, putative	68.515	5.9	5.3507	2				-0.656117	0.275582		0.0645935	0.853803		0	0	0	NaN	NaN	NaN	NaN	NaN	NaN	0	0	0	0	0	0	0	0	0	0	0	0	1	0	2	0.5143	NaN	0.783	NaN	NaN	NaN	1	0
361	Tb927.10.8650:mRNA-p1;Tb11.v5.0707.1-p1	Tb927.10.8650:mRNA-p1;Tb11.v5.0707.1-p1		ran binding protein, putative ;hypothetical protein, conserved	34.723	22.8	34.044	2	0.00985959	0.935067		-1.39396	0.0341408	+	0.613765	0.00652048	+	4	2	4	1.0316	0.87616	1.1293	30.102	0.32495	19.788	4	2	4	23691000	13517000	19996000	12247000	11444000	6222900	7293800	9607300	10389000	4	3	4	0.46186	0.4522	0.26381	20.928	31.111	45.412	4	3
362	Tb11.v5.0713.1-p1	Tb11.v5.0713.1-p1		retrotransposon hot spot (RHS) protein, putative	78.342	53.6	323.31	1	0.156052	0.00248402	+	-1.22617	0.00777739	+	0.251768	0.00457405	+	8	9	9	1.1259	1.1112	1.1057	19.533	23.248	24.995	66	61	53	3028200000	2584200000	2604900000	1307300000	1720900000	1082500000	1501700000	1163800000	1441100000	9	7	6	0.4955	0.38676	0.40754	53.961	59.797	54.278	50	41
363	Tb11.v5.0717.1-p1;Tb927.10.7890:mRNA-p1	Tb11.v5.0717.1-p1;Tb927.10.7890:mRNA-p1		hypothetical protein, conserved ;hypothetical protein, conserved	42.944	2.9	1.5374	2										0	0	0	NaN	NaN	NaN	NaN	NaN	NaN	0	0	0	0	0	0	0	0	0	0	0	0	1	0	0	2.7404	NaN	NaN	NaN	NaN	NaN	1	0
364	Tb927.10.13780:mRNA-p1;Tb11.v5.0718.1-p1	Tb927.10.13780:mRNA-p1;Tb11.v5.0718.1-p1	GSK3	glycogen synthase kinase 3 ;protein kinase, putative	40.32	47.7	39.153	2	0.00534483	0.968393		-1.16894	0.0216965	+	-0.014508	0.816576		9	7	8	0.86173	1.0242	1.1457	25.279	25.79	29.423	13	8	10	228900000	130150000	166880000	108940000	119960000	60479000	69675000	84800000	82078000	11	8	11	0.42095	0.37253	0.56098	62.967	60.406	60.15	16	14
365	Tb11.v5.0721.1-p1;Tb927.8.2870:mRNA-p1	Tb11.v5.0721.1-p1;Tb927.8.2870:mRNA-p1		hypothetical protein, conserved ;conserved protein	76.347	4.9	38.752	2										0	0	0	NaN	NaN	NaN	NaN	NaN	NaN	0	0	0	0	0	0	0	0	0	0	0	0	2	0	0	4.5657	NaN	NaN	NaN	NaN	NaN	1	0
366	Tb927.10.15670:mRNA-p1;Tb11.v5.0725.1-p1	Tb927.10.15670:mRNA-p1;Tb11.v5.0725.1-p1		hypothetical protein, conserved ;hypothetical protein, conserved	73.765	7.3	1.3552	2	0.972851	0.391083		1.57824	0.211935					1	1	0	1.2198	3.1581	NaN	NaN	NaN	NaN	1	1	0	24367000	44597000	0	9036800	15331000	10791000	33806000	0	0	0	1	1	NaN	2.0456	4.3589	NaN	NaN	NaN	0	1
367	Tb11.v5.0736.1-p1;Tb927.5.3420:mRNA-p1	Tb11.v5.0736.1-p1;Tb927.5.3420:mRNA-p1		ABC1 family, putative ;ABC1 family, putative	54.843	10.5	2.2125	2	-0.38838	0.253535		-0.701992	0.539267		-0.358558	0.0766759		2	1	2	0.84299	0.54898	0.96356	3.1162	NaN	18.765	2	1	2	8869100	5719200	5437500	4322000	4547100	3126300	2593000	3176300	2261100	3	1	1	0.50339	2.1132	0.21837	NaN	NaN	NaN	1	1
368	Tb927.8.3910:mRNA-p1;Tb927.8.3510:mRNA-p1;Tb11.v5.0738.1-p1	Tb927.8.3910:mRNA-p1;Tb927.8.3510:mRNA-p1;Tb11.v5.0738.1-p1		thymidylate kinase, putative ;thymidylate kinase, putative ;thymidylate kinase, putative	39.57	9.6	44.676	3	-0.193809	0.646498					0.300169	0.0549407		1	2	1	1.1243	0.52884	1.124	NaN	193.56	NaN	1	3	1	1915900	46416000	6263100	846290	1069600	43071000	3344900	3180000	3083200	1	0	0	0.37676	NaN	NaN	NaN	NaN	NaN	1	0
369	Tb11.v5.0739.1-p1;Tb927.7.7000:mRNA-p1	Tb11.v5.0739.1-p1;Tb927.7.7000:mRNA-p1		hypothetical protein, conserved ;hook complex protein, conserved	84.657	2.2	2.703	2				-0.232908	0.0820976					0	0	1	NaN	NaN	NaN	NaN	NaN	NaN	0	0	0	0	0	0	0	0	0	0	0	0	1	1	1	0.85495	0.92457	0.77944	NaN	NaN	NaN	1	1
370	Tb927.3.3790:mRNA-p1;Tb927.3.3770:mRNA-p1;Tb11.v5.0741.1-p1	Tb927.3.3790:mRNA-p1;Tb927.3.3770:mRNA-p1;Tb11.v5.0741.1-p1	PFC6	hypothetical protein, conserved ;paraflagellar rod component, putative ;hypothetical protein, conserved	31.661	71.3	170.14	3	0.00390666	0.978512		-0.393708	0.0878938		-0.846046	0.00421891	+	12	9	8	1.1873	0.96771	0.87745	33.994	35.698	26.023	20	16	13	356080000	332650000	306570000	163680000	192390000	173590000	159060000	158110000	148460000	12	13	12	0.71431	0.90362	0.68324	53.91	55.36	69.343	20	17
371	Tb927.6.1260:mRNA-p1;Tb11.v5.0742.1-p1	Tb927.6.1260:mRNA-p1;Tb11.v5.0742.1-p1	TbPSB1	proteasome beta-1 subunit, putative ;proteasome beta-1 subunit, putative	30.441	25.9	32.972	2	-0.0847272	0.593512		-3.64761	0.01745	+	0.111922	0.125983		5	5	5	1.1107	0.80391	0.93903	20.735	17.496	24.098	9	7	10	240090000	187080000	170280000	114710000	125380000	87595000	99480000	77491000	92792000	2	2	3	0.093839	0.12999	0.041647	104.18	103.18	54.311	3	2
372	Tb11.v5.0745.1-p1;Tb927.10.9180:mRNA-p1	Tb11.v5.0745.1-p1;Tb927.10.9180:mRNA-p1		hypothetical protein, conserved ;PRA1 family protein, putative	40.268	10.4	14.969	2				2.24566	0.0173062	+	0.170998	0.479789		1	0	0	1.1951	NaN	NaN	NaN	NaN	NaN	1	0	0	3646600	0	0	1798300	1848300	0	0	0	0	2	3	1	6.9393	4.5238	3.3979	29.503	20.75	NaN	2	2
373	Tb927.11.6090:mRNA-p1;Tb11.v5.0746.1-p1	Tb927.11.6090:mRNA-p1;Tb11.v5.0746.1-p1		tatD related deoxyribonuclease, putative ;tatD related deoxyribonuclease, putative	37.431	29.6	128.85	2	0.218777	0.0430865	+	-1.5548	0.00319687	+	0.733621	0.03462	+	4	4	4	1.1951	1.0908	1.209	9.8923	40.351	40.077	4	6	4	26136000	28954000	38881000	11416000	14721000	15471000	13483000	17203000	21678000	3	5	5	0.30929	0.33437	0.38131	82.262	84.258	75.087	3	5
374	Tb11.v5.0775.1-p1;Tb927.10.7560:mRNA-p1	Tb11.v5.0775.1-p1;Tb927.10.7560:mRNA-p1		methyltransferase domain containing protein, putative ;methyltransferase domain containing protein, putative	31.112	12.4	5.751	2	0.473941	0.414553					0.858188	0.0715808		1	0	1	1.0813	NaN	1.784	NaN	NaN	52.397	1	0	2	3321400	0	6767300	1588700	1732700	0	0	3102400	3665000	0	0	0	NaN	NaN	NaN	NaN	NaN	NaN	0	0
375	Tb927.11.16940:mRNA-p1;Tb11.v5.0781.1-p1	Tb927.11.16940:mRNA-p1;Tb11.v5.0781.1-p1		MIZ/SP-RING zinc finger, putative ;MIZ/SP-RING zinc finger, putative	50.581	3.5	1.7356	2				1.48948	0.0218923	+				0	0	0	NaN	NaN	NaN	NaN	NaN	NaN	0	0	0	0	0	0	0	0	0	0	0	0	1	0	1	2.9094	NaN	2.7099	NaN	NaN	NaN	1	0
377	Tb927.8.2470:mRNA-p1;Tb11.v5.0799.1-p1	Tb927.8.2470:mRNA-p1;Tb11.v5.0799.1-p1		hypothetical protein, conserved ;hypothetical protein, conserved	11.223	31.9	78.553	2	-0.693301	0.0246624	+	-0.95416	0.00192644	+	0.175274	0.154053		2	3	3	0.68951	0.64352	0.53307	0.89373	2.6044	23.357	4	5	5	53157000	74054000	59076000	30237000	22921000	41909000	32145000	38316000	20760000	3	3	3	0.51969	0.48929	0.54075	33.766	43.35	21.312	3	3
378	Tb11.v5.0807.1-p1;Tb927.9.13510:mRNA-p1	Tb11.v5.0807.1-p1;Tb927.9.13510:mRNA-p1	parn3	ribonuclease, putative ;Poly(A)-specific ribonuclease PARN-3	64.261	15	100.86	2	-0.216558	0.196145		-1.47406	0.0144535	+	-0.35215	0.0283361	+	5	5	5	0.89851	0.73899	0.95999	15.108	31.542	38.931	6	8	5	52506000	58845000	56925000	25610000	26896000	32077000	26768000	29321000	27604000	4	3	2	0.42842	0.38467	0.28303	45.311	18.616	30.012	4	6
379	Tb927.4.2720:mRNA-p1;Tb11.v5.0842.1-p1	Tb927.4.2720:mRNA-p1;Tb11.v5.0842.1-p1	RH	ATP dependent DEAD-box helicase ;Vesicle coat protein involved in Golgi to plasma membrane transport, putative	83.637	1.9	1.2238	2										0	0	0	NaN	NaN	NaN	NaN	NaN	NaN	0	0	0	0	0	0	0	0	0	0	0	0	1	0	0	1.3577	NaN	NaN	NaN	NaN	NaN	1	0
380	Tb11.v5.0843.1-p1;Tb927.10.14340:mRNA-p1	Tb11.v5.0843.1-p1;Tb927.10.14340:mRNA-p1		hypothetical protein, conserved ;hypothetical protein, conserved	30.129	9.7	5.9281	2	0.00204938	0.970978		1.07739	0.0465736	+	-0.111659	0.796208		1	1	1	1.021	0.93633	1.0505	NaN	NaN	NaN	1	1	1	9658500	10345000	7253000	4866500	4792000	5188800	5156500	3804800	3448200	2	2	2	1.636	1.987	2.8907	60.978	105.84	67.306	2	2
381	Tb11.v5.0846.1-p1;Tb927.10.13260:mRNA-p1	Tb11.v5.0846.1-p1;Tb927.10.13260:mRNA-p1		hypothetical protein, conserved ;hypothetical protein, conserved	31.124	8.7	20.46	2	-0.0553591	0.903994								1	1	1	1.2388	0.7476	NaN	NaN	NaN	NaN	1	1	0	1480500	832930	409400	513880	966590	398930	434000	409400	0	0	0	0	NaN	NaN	NaN	NaN	NaN	NaN	0	0
382	Tb927.5.1500.1:mRNA-p1;Tb927.5.1500.2:mRNA-p1;Tb11.v5.0852.1-p1	Tb927.5.1500.1:mRNA-p1;Tb927.5.1500.2:mRNA-p1;Tb11.v5.0852.1-p1		hypothetical protein, conserved ;hypothetical protein, conserved ;hypothetical protein, conserved	56.276	3.9	17.733	3										0	0	0	NaN	NaN	NaN	NaN	NaN	NaN	0	0	0	0	0	0	0	0	0	0	0	0	1	0	1	NaN	NaN	2.0331	NaN	NaN	NaN	0	0
383	Tb927.8.4080:mRNA-p1;Tb927.8.4030:mRNA-p1;Tb11.v5.0861.1-p1	Tb927.8.4080:mRNA-p1;Tb927.8.4030:mRNA-p1;Tb11.v5.0861.1-p1	CITFA-5a	hypothetical protein, conserved ;class I transcription factor A, subunit 5a ;hypothetical protein, conserved	23.557	20.3	19.756	3				0.115899	0.687408		0.35644	0.0225689	+	0	0	0	NaN	NaN	1.2014	NaN	NaN	NaN	0	0	1	0	0	8180900	0	0	0	0	4166200	4014700	1	1	1	1.0857	0.80285	1.4599	26.806	72.164	47.671	2	2
384	Tb11.v5.0868.1-p1;Tb927.9.2520:mRNA-p1	Tb11.v5.0868.1-p1;Tb927.9.2520:mRNA-p1	GB4	mitotubule-associated protein Gb4, putative ;microtubule-associated protein	110.57	31.6	11.55	2	0.139956	0.657045		0.624805	0.0484353	+	-0.271373	0.28909		2	2	2	1.2776	1.3801	0.75873	36.079	97.864	22.228	2	2	2	2385800	3603200	2196700	753010	1632800	904360	2698800	1351500	845220	3	3	3	1.8793	1.4032	1.3904	49.115	44.268	36.449	4	3
385	Tb11.v5.0880.1-p1;Tb927.4.5290:mRNA-p1;Tb927.4.5280:mRNA-p1;Tb927.4.5270:mRNA-p1;Tb927.4.5260:mRNA-p1;Tb927.4.5250:mRNA-p1	Tb11.v5.0880.1-p1;Tb927.4.5290:mRNA-p1;Tb927.4.5280:mRNA-p1;Tb927.4.5270:mRNA-p1;Tb927.4.5260:mRNA-p1;Tb927.4.5250:mRNA-p1		UDP-Gal or UDP-GlcNAc-dependent glycosyltransferase, putative ;UDP-Gal or UDP-GlcNAc-dependent glycosyltransferase, putative ;UDP-Gal or UDP-GlcNAc-dependent glycosyltransferase, putative ;UDP-Gal or UDP-GlcNAc-dependent glycosyltransferase, putative ;UDP-	43.493	11.8	5.4135	6	-0.283684	0.596962		-0.335073	0.779262		1.01713	0.361055		1	1	1	0.4723	0.83271	1.4096	113.57	13.618	NaN	2	2	1	2763600	7510000	1969700	1627200	1136300	3964300	3545600	873490	1096200	0	1	0	NaN	0.41685	1.5076	NaN	96.647	81.996	0	2
387	Tb11.v5.0895.1-p1;Tb927.9.12340:mRNA-p1	Tb11.v5.0895.1-p1;Tb927.9.12340:mRNA-p1		hypothetical protein, conserved ;hypothetical protein, conserved	63.762	2.1	2.5462	2	-0.193249	0.36492		-0.292802	0.349062		0.394924	0.0952762		1	1	1	1.0229	0.69864	0.93625	66.881	18.823	NaN	2	2	1	9684800	9283700	6475800	4252200	5432600	3866500	5417300	3694400	2781300	1	1	1	0.96521	0.5841	0.96486	NaN	NaN	NaN	1	1
388	Tb11.v5.0902.1-p1;Tb927.10.6700:mRNA-p1	Tb11.v5.0902.1-p1;Tb927.10.6700:mRNA-p1		hypothetical protein, conserved ;Kinetochore interacting protein 3	44.395	11.1	8.5019	2	0.0469292	0.872736		2.16218	0.0410126	+				2	1	2	1.1025	1.3571	0.73687	10.496	11.091	7.8121	2	2	2	1045300	540460	1860000	519990	525280	251390	289080	1245000	614980	1	1	1	8.3018	3.5963	3.0034	NaN	NaN	NaN	1	1
389	Tb927.4.3800:mRNA-p1;Tb11.v5.0905.1-p1	Tb927.4.3800:mRNA-p1;Tb11.v5.0905.1-p1		hypothetical protein, conserved ;hypothetical protein, conserved	35.891	6.2	1.2614	2	-0.73972	0.0560101		-0.316435	0.484465		0.103894	0.835613		1	1	1	0.46484	0.67479	0.68469	NaN	NaN	NaN	1	1	1	4017500	4235800	3708100	2817100	1200400	2202800	2033000	2410400	1297700	1	1	2	1.2888	0.53078	0.75706	NaN	NaN	56.886	1	1
390	Tb927.5.5670.1-p1;Tb927.5.5240:mRNA-p1;Tb11.v5.0947.1-p1	Tb927.5.5670.1-p1;Tb927.5.5240:mRNA-p1;Tb11.v5.0947.1-p1		Variant Surface Glycoprotein, putative ;variant surface glycoprotein (VSG), putative ;variant surface glycoprotein (VSG), putative	53.981	2.4	1.2351	3	-0.504886	0.13158					-2.00363	0.0925448		1	1	1	0.53666	0.86178	0.75674	NaN	19.097	NaN	1	2	1	150130000	172030000	133470000	84638000	65490000	96906000	75119000	78793000	54679000	1	0	0	0.047528	NaN	NaN	NaN	NaN	NaN	1	0
391	Tb927.4.3120:mRNA-p1;Tb11.v5.0959.1-p1	Tb927.4.3120:mRNA-p1;Tb11.v5.0959.1-p1		hook complex protein, conserved ;hypothetical protein, conserved	101.26	4.2	8.5549	2										0	0	0	NaN	NaN	NaN	NaN	NaN	NaN	0	0	0	0	0	0	0	0	0	0	0	0	3	0	0	1.0317	NaN	NaN	NaN	NaN	NaN	1	0
392	Tb927.4.3080:mRNA-p1;Tb11.v5.0963.1-p1	Tb927.4.3080:mRNA-p1;Tb11.v5.0963.1-p1		Uncharacterised ACR, YggU family COG1872, putative ;Uncharacterised ACR, YggU family COG1872, putative	18.44	33.3	12.12	2	0.173351	0.260541		0.140453	0.681849		-0.129346	0.829571		2	1	2	1.2091	0.96628	1.2274	28.781	NaN	40.165	2	1	2	20475000	19979000	20339000	8758600	11716000	7449400	12529000	10597000	9742400	1	2	2	1.6436	0.97855	0.83265	NaN	2.0938	13.444	1	2
393	Tb927.4.2990:mRNA-p1;Tb11.v5.0968.1-p1	Tb927.4.2990:mRNA-p1;Tb11.v5.0968.1-p1		hypothetical protein, conserved ;hypothetical protein, conserved	143.1	4.1	9.4433	2	0.726492	0.161614		1.44978	0.0317459	+	-0.362876	0.239202		1	1	1	2.2594	1.0525	1.9049	NaN	NaN	NaN	1	1	1	6749500	4449800	5603600	1606400	5143100	1413400	3036400	2151200	3452400	3	1	1	2.6056	3.8329	2.041	10.476	NaN	19.838	2	1
394	Tb927.11.1780:mRNA-p1;Tb11.v5.0991.1-p1	Tb927.11.1780:mRNA-p1;Tb11.v5.0991.1-p1		protein phosphatase 2C, putative ;protein phosphatase 2C, putative	36.559	4.8	1.6247	2										0	0	0	NaN	NaN	NaN	NaN	NaN	NaN	0	0	0	0	0	0	0	0	0	0	0	0	0	1	0	NaN	1.5517	NaN	NaN	NaN	NaN	0	1
395	Tb927.10.11640:mRNA-p1;Tb11.v5.1013.1-p1	Tb927.10.11640:mRNA-p1;Tb11.v5.1013.1-p1		Protein prenyltransferase alpha subunit repeat, putative ;Protein prenyltransferase alpha subunit repeat, putative	56.414	9.2	32.417	2	-0.0206379	0.912457		0.413412	0.0514859		0.874197	0.107096		4	4	3	1.095	1.1169	0.78331	68.486	20.297	103.37	3	4	3	5425300	7456700	5857800	2562400	2862900	3288500	4168200	3364700	2493100	2	1	1	1.4319	1.4181	1.1634	17.521	NaN	NaN	2	1
396	Tb927.10.11650:mRNA-p1;Tb11.v5.1014.1-p1	Tb927.10.11650:mRNA-p1;Tb11.v5.1014.1-p1		hypothetical protein, conserved ;hypothetical protein, conserved	17.392	23.6	2.0403	2	-1.05548	0.205078		0.669529	0.3137		-1.83549	0.0928589		3	3	2	0.8963	0.53716	0.23134	25.35	65.185	99.443	3	3	2	6107000	4453600	2578300	2570300	3536600	1717800	2735800	2258200	320110	3	1	1	2.5216	1.9835	0.80452	26.872	NaN	NaN	4	1
397	Tb11.v5.1020.1-p1	Tb11.v5.1020.1-p1		retrotransposon hot spot (RHS) protein, putative	62.306	10.1	43.278	1	-0.225181	0.691305		-1.3835	0.00677685	+	-0.661406	0.0267862	+	2	2	2	1.0494	1.3547	0.44041	28.001	45.693	100.71	7	8	9	77022000	108000000	67265000	36564000	40458000	46818000	61177000	42473000	24792000	2	2	2	0.42871	0.39948	0.32879	66.056	22.652	36.488	5	5
398	Tb927.10.3340:mRNA-p1;Tb11.v5.1022.1-p1	Tb927.10.3340:mRNA-p1;Tb11.v5.1022.1-p1		CMGC/MAPK protein kinase, putative ;protein kinase, putative	98.706	7.2	2.4696	2	-0.0675073	0.456856		-1.04329	0.0121449	+	-0.477576	0.27494		3	2	2	0.9597	0.87103	1.0396	10.195	7.2808	35.482	3	2	2	20762000	14635000	8287600	10188000	10574000	6935300	7700100	3816300	4471300	1	0	2	0.47857	NaN	0.49196	14.122	NaN	5.0424	2	0
399	Tb927.11.11330:mRNA-p1;Tb11.v5.1035.1-p1;Tb11.v5.1034.1-p1	Tb927.11.11330:mRNA-p1;Tb11.v5.1035.1-p1		heat shock protein 70 ;heat shock protein 70 (hsp70), putative	71.408	81.7	323.31	3	0.484142	0.0125849	+	0.415666	0.0464846	+				59	59	57	1.3412	1.3522	1.509	19.207	34.187	70.163	269	291	240	48382000000	50654000000	40810000000	19077000000	29305000000	19639000000	31015000000	17102000000	23708000000	41	40	42	1.2174	1.2908	1.5104	48.957	40.794	47.71	277	240
400	Tb11.v5.1052.1-p1;Tb11.v5.1049.1-p1;Tb927.11.3610:mRNA-p1;Tb11.v5.1044.1-p1;Tb11.v5.1043.1-p1;Tb11.v5.1051.1-p1	Tb11.v5.1052.1-p1;Tb11.v5.1049.1-p1;Tb927.11.3610:mRNA-p1;Tb11.v5.1044.1-p1;Tb11.v5.1043.1-p1;Tb11.v5.1051.1-p1	NT8.1	nucleobase/nucleoside transporter 8.1, putative ;nucleobase/nucleoside transporter 8.1, putative ;nucleobase/nucleoside transporter 8.1 ;nucleobase/nucleoside transporter 8.1, putative ;nucleobase/nucleoside transporter 8.1, putative ;nucleobase/nucleoside	32.862	26.9	204.51	6	-0.0496142	0.634189		-0.352705	0.0921797		-2.04065	0.00156064	+	1	1	0	0.94446	1.0858	0.87955	13.613	30.822	8.363	4	6	2	81567000	89577000	72207000	34627000	46940000	39931000	49646000	37789000	34418000	1	1	1	0.84646	0.84996	0.66753	30.298	72.412	67.503	8	9
401	Tb927.10.2110:mRNA-p1;Tb927.10.2100:mRNA-p1;Tb927.10.2090:mRNA-p1;Tb11.v5.1046.1-p1	Tb927.10.2110:mRNA-p1;Tb927.10.2100:mRNA-p1;Tb927.10.2090:mRNA-p1;Tb11.v5.1046.1-p1	TEF1	elongation factor 1-alpha ;elongation factor 1-alpha ;elongation factor 1-alpha ;elongation factor 1-alpha, putative	49.105	89.5	323.31	4	0.26069	0.0389548	+	-0.774675	0.0121478	+	0.231081	0.20004		43	44	47	1.2027	1.2742	1.1221	73.088	39.564	95.627	195	223	194	53954000000	58414000000	48600000000	22643000000	31311000000	24175000000	34239000000	22102000000	26498000000	37	28	33	0.63517	0.60399	0.52057	69.892	103.15	73.14	180	128
402	Tb927.3.4330:mRNA-p1;Tb927.3.4320:mRNA-p1;Tb927.3.4310:mRNA-p1;Tb927.3.4300:mRNA-p1;Tb927.3.4290:mRNA-p1;Tb11.v5.1055.1-p1;Tb927.11.860:mRNA-p1	Tb927.3.4330:mRNA-p1;Tb927.3.4320:mRNA-p1;Tb927.3.4310:mRNA-p1;Tb927.3.4300:mRNA-p1;Tb927.3.4290:mRNA-p1;Tb11.v5.1055.1-p1	PFR1	Paraflagellar rod protein 1-5 ;Paraflagellar rod protein 1-4 ;Paraflagellar rod protein 1-3 ;Paraflagellar rod protein 1-2 ;Paraflagellar rod protein 1-1 ;73 kDa paraflagellar rod protein, putative	68.682	79.3	323.31	7	-0.0719705	0.144931		-0.335251	0.0931071					57	57	54	0.96966	0.97408	0.91157	24.817	34.253	70.633	144	160	143	8845800000	9640600000	8182300000	4379100000	4466800000	4449500000	5191100000	4329000000	3853300000	58	48	55	0.9136	0.70331	0.77506	57.771	56.038	53.496	150	106
403	Tb927.10.12040:mRNA-p1;Tb11.v5.1057.1-p1	Tb927.10.12040:mRNA-p1;Tb11.v5.1057.1-p1		mitogen-activated protein kinase 11, putative ;protein kinase, putative	47.389	30.5	211.11	2	0.0792943	0.608517		-1.93993	0.00180602	+	0.108884	0.449871		6	7	6	1.0929	0.88918	1.2135	22.079	27.149	47.117	7	7	6	60976000	76381000	59679000	27659000	33317000	36832000	39549000	32621000	27059000	5	4	4	0.29165	0.24189	0.25095	124.62	80.259	2.0106	4	2
404	Tb927.11.3600:mRNA-p1;Tb927.11.3590:mRNA-p1;Tb11.v5.1059.1-p1	Tb927.11.3600:mRNA-p1;Tb927.11.3590:mRNA-p1;Tb11.v5.1059.1-p1		40S ribosomal protein S4, putative ;40S ribosomal protein S4, putative ;40S ribosomal protein S4, putative	30.644	63.7	147.43	3	-0.164477	0.0768553		-2.30917	0.000391503	+	0.686453	0.0132555	+	22	23	22	0.95009	0.88263	0.84707	17.154	32.208	35.035	51	59	56	4671300000	4942000000	3977900000	2180100000	2491200000	2354300000	2587700000	2036000000	1941900000	17	20	19	0.18953	0.20645	0.20995	58.561	56.191	62.178	43	43
405	Tb927.1.1000:mRNA-p1	Tb927.1.1000:mRNA-p1		developmentally regulated phosphoprotein	47.206	21.7	14.071	1	-0.358899	0.127992		0.0264424	0.942458		0.0248619	0.939405		5	5	2	0.86035	0.86102	0.64002	10.682	17.266	3.302	5	5	2	39017000	28891000	18224000	19656000	19361000	14222000	14670000	10583000	7641400	7	5	6	1.1552	0.65802	1.3899	64.473	80.239	32.767	6	6
406	Tb927.1.1050:mRNA-p1;Tb11.v5.0536.1-p1	Tb927.1.1050:mRNA-p1;Tb11.v5.0536.1-p1		Metallo-dependent phosphatase-like domain-containing protein ;hypothetical protein, conserved	126.7	6.7	1.2922	2	0.170692	0.129942		0.985814	0.0851101		0.432527	0.0014149	+	2	2	2	1.0647	1.0829	1.2369	29.645	39.746	56.915	2	2	2	16283000	14829000	10507000	7219200	9063800	6015700	8813100	4750600	5756600	1	2	2	1.3343	2.7734	2.099	NaN	10.606	9.5889	1	2
407	Tb927.1.1060:mRNA-p1	Tb927.1.1060:mRNA-p1		Cell cycle checkpoint protein RAD1-like, putative	33.034	9.5	4.8376	1				-1.16811	0.144933		0.729829	0.0974072		0	0	0	NaN	NaN	NaN	NaN	NaN	NaN	0	0	0	0	0	0	0	0	0	0	0	0	1	0	1	0.53682	NaN	0.36889	NaN	NaN	NaN	1	0
408	Tb927.1.1100:mRNA-p1	Tb927.1.1100:mRNA-p1		Basal body protein	108.81	2.6	6.1788	1							-0.288745	0.720711		1	0	0	0.79227	NaN	NaN	NaN	NaN	NaN	1	0	0	771480	0	0	453680	317800	0	0	0	0	1	0	2	NaN	NaN	1.6192	NaN	NaN	NaN	0	0
409	Tb927.1.1120:mRNA-p1	Tb927.1.1120:mRNA-p1	RRP8	ribosomal RNA-processing protein 8, putative	41.536	15.2	16.932	1	0.0516999	0.80628		0.287336	0.0250824	+	0.305513	0.467287		3	4	3	1.0666	1.2743	0.81925	33.452	18.691	20.707	5	4	5	77396000	100180000	75303000	36017000	41379000	46966000	53218000	35201000	40102000	4	3	4	1.2618	1.2587	1.1444	113.4	13.203	129.97	7	3
410	Tb927.1.1140:mRNA-p1	Tb927.1.1140:mRNA-p1		Transmembrane protein 231, putative	40.006	13.7	21.92	1	0.16239	0.107817								3	2	2	1.0325	1.1665	1.1638	50.742	9.4292	2.8241	3	3	2	4957900	7935700	3531100	2146600	2811300	3853300	4082400	1665700	1865400	1	0	0	NaN	NaN	NaN	NaN	NaN	NaN	0	0
411	Tb927.1.120:mRNA-p1;Tb11.v5.0294.1-p1	Tb927.1.120:mRNA-p1		retrotransposon hot spot protein 4 (RHS4), putative	98.024	59.9	323.31	2	0.379841	0.00331395	+	-0.547745	0.00223928	+				12	12	12	1.2919	1.3397	1.2729	24.759	28.36	34.157	94	98	90	6986900000	6338100000	6222600000	2651500000	4335300000	2515900000	3822200000	2528900000	3693700000	10	8	7	0.68565	0.66238	0.7049	59.241	73.326	72.667	86	87
412	Tb927.1.1200:mRNA-p1	Tb927.1.1200:mRNA-p1	MRPS15	Mitochondrial ribosomal protein S15	50.307	4	5.9997	1	-0.457937	0.180284		0.526041	0.027445	+	0.645778	0.0253476	+	1	1	0	0.66379	0.79848	NaN	NaN	NaN	NaN	1	1	0	7920800	9552900	0	5042200	2878700	5195000	4357800	0	0	1	1	0	1.4175	1.4628	NaN	NaN	NaN	NaN	1	1
413	Tb927.1.1220:mRNA-p1	Tb927.1.1220:mRNA-p1		RWD domain-containing protein	25.965	24.7	166.02	1	0.416073	0.0988048					0.282096	0.341721		4	2	4	1.6011	1.2969	1.144	51.299	18.072	30.334	5	3	4	28754000	35525000	38547000	10655000	18099000	13694000	21831000	17836000	20710000	0	1	0	NaN	NaN	NaN	NaN	NaN	NaN	0	0
414	Tb927.1.1340:mRNA-p1	Tb927.1.1340:mRNA-p1		Quinonprotein alcohol dehydrogenase-like protein, putative	79.368	3.4	70.874	1	0.503027	0.124992		-2.17196	0.0436345	+	1.05273	0.018453	+	1	1	2	1.4146	1.7965	1.12	NaN	47.34	4.2235	1	2	2	12552000	13270000	15361000	4891900	7660400	5081300	8189000	7276100	8084500	1	1	0	0.20012	0.24607	NaN	69.59	NaN	NaN	2	1
415	Tb927.1.1380:mRNA-p1;Tb11.v5.0390.1-p1	Tb927.1.1380:mRNA-p1;Tb11.v5.0390.1-p1		serine/threonine protein phosphatase 2A regulatory subunit, putative ;serine/threonine protein phosphatase 2A regulatory subunit, putative	62.615	23.6	41.966	2	0.329057	0.141538		-0.637305	0.000271676	+	0.396232	0.0868445		7	7	4	1.0714	1.238	1.4945	36.033	35.416	28.56	9	8	4	52023000	42870000	28748000	22491000	29532000	17936000	24934000	11499000	17249000	6	2	7	0.64738	0.63362	0.64784	31.857	20.552	54.766	6	2
416	Tb927.1.1390:mRNA-p1	Tb927.1.1390:mRNA-p1		hypothetical protein, conserved	28.393	11	2.2258	1				0.590622	0.0148488	+	0.0612126	0.729948		0	0	0	NaN	NaN	NaN	NaN	NaN	NaN	0	0	0	0	0	0	0	0	0	0	0	0	3	2	1	1.5869	1.3614	1.5807	73.562	63.832	NaN	3	2
417	Tb927.1.1400:mRNA-p1	Tb927.1.1400:mRNA-p1		Overproducer of inositol protein 10 homolog, putative	21.445	17.1	4.9578	1	-0.303557	0.419748		-1.37213	0.0601562					1	0	1	0.68833	NaN	0.95377	NaN	NaN	NaN	1	0	1	2532000	0	2244600	1109800	1422100	0	0	1230200	1014300	0	1	1	NaN	0.35302	0.42276	NaN	NaN	NaN	0	1
418	Tb927.1.1420:mRNA-p1	Tb927.1.1420:mRNA-p1		conserved protein, unknown function	70.98	5.1	3.7766	1	-0.0964929	0.249309		-1.12394	0.281695		0.810517	0.311819		2	3	2	0.98183	0.96793	0.86095	7.5815	NaN	32.507	2	1	2	50311000	35245000	54787000	21717000	28593000	12287000	22958000	29504000	25284000	1	1	0	0.6637	0.31721	NaN	NaN	NaN	NaN	1	1
419	Tb927.1.1540:mRNA-p1	Tb927.1.1540:mRNA-p1		Tubulin/FtsZ family, putative	71.283	6.8	5.1646	1							0.0522409	0.93082		0	0	0	NaN	NaN	NaN	NaN	NaN	NaN	0	0	0	0	0	0	0	0	0	0	0	0	1	0	1	0.43629	NaN	NaN	NaN	NaN	NaN	1	0
420	Tb927.1.1580:mRNA-p1	Tb927.1.1580:mRNA-p1		electron transport protein SCO1/2, putative	33.578	18.9	37.594	1	-0.523399	0.0258491	+	0.595821	0.0167213	+	-0.526274	0.0244369	+	2	2	2	0.76029	0.62139	0.71282	1.7389	0.97256	13.498	2	2	3	17364000	19041000	15839000	9067700	8296800	10845000	8196000	10395000	5443500	6	5	4	1.6833	1.4205	1.4437	28.762	22.494	33.215	7	5
421	Tb927.1.1610:mRNA-p1	Tb927.1.1610:mRNA-p1		hypothetical protein, conserved	30.678	4.4	2.4662	1				-0.385595	0.0991554		-0.0071525	0.983815		0	0	0	NaN	NaN	NaN	NaN	NaN	NaN	0	0	0	0	0	0	0	0	0	0	0	0	1	1	1	0.90877	0.66632	0.74069	NaN	NaN	NaN	1	1
422	Tb927.1.1620:mRNA-p1;Tb11.v5.0529.1-p1	Tb927.1.1620:mRNA-p1		ATP-dependent DEAD/H RNA helicase, putative	81.817	10.1	123.94	2	0.206717	0.00728489	+	-0.211677	0.0622304					2	3	2	1.1783	1.1292	1.1552	26.228	18.408	18.42	3	4	2	10939000	21367000	8169700	4562200	6376900	10902000	10464000	3856100	4313600	2	3	4	0.83645	0.82585	0.93217	42.06	30.109	17.331	2	3
423	Tb927.1.1630:mRNA-p1	Tb927.1.1630:mRNA-p1	ELOF1	transcription elongation factor 1 homolog	18.087	13.1	2.7082	1							0.0490521	0.961862		0	0	0	NaN	NaN	NaN	NaN	NaN	NaN	0	0	0	0	0	0	0	0	0	0	0	0	0	0	1	NaN	NaN	0.66116	NaN	NaN	38.29	0	0
424	Tb927.1.1670:mRNA-p1;Tb11.v5.0887.1-p1	Tb927.1.1670:mRNA-p1;Tb11.v5.0887.1-p1		ARM-like helical domain-containing protein ;hypothetical protein, conserved	120.87	27.5	215.63	2	0.175955	0.0331489	+	-2.4838	0.00918968	+	0.175532	0.102758		19	15	17	1.1214	1.0906	1.1789	23.175	14.715	12.123	20	15	18	247270000	232140000	219130000	101460000	145810000	104570000	127570000	99507000	119620000	15	10	17	0.1869	0.13145	0.23256	58.166	30.43	81.787	16	9
425	Tb927.1.1700:mRNA-p1	Tb927.1.1700:mRNA-p1		AATF protein, putative	55.093	23.3	99.995	1	0.557728	0.0523602		0.0118248	0.906683		0.142122	0.652911		3	2	3	1.27	1.4403	1.7435	25.86	19.8	19.598	5	3	5	36959000	28303000	28184000	15648000	21310000	10053000	18250000	9783400	18400000	7	6	6	0.9201	1.1343	0.98201	19.149	51.43	21.462	7	7
426	Tb927.1.1710:mRNA-p1	Tb927.1.1710:mRNA-p1		transmembrane protein, conserved	195.44	8.5	50.373	1	0.0482917	0.52999		-0.693521	0.0797364		0.20813	0.421436		7	5	8	1.0208	1.1231	0.96439	17.963	22.632	16.967	7	5	6	37722000	32086000	39470000	17483000	20239000	14978000	17108000	19016000	20454000	1	2	2	0.82547	0.53079	0.53959	NaN	NaN	52.905	1	1
427	Tb927.1.1720:mRNA-p1	Tb927.1.1720:mRNA-p1		cyclophilin 15, putative	43.954	16.2	44.761	1	0.05175	0.83869		-0.962681	0.00461727	+	0.107517	0.254429		1	1	3	1.3627	0.79627	1.0263	NaN	NaN	25.63	1	1	2	17898000	10742000	24995000	6871800	11026000	4934900	5807000	11383000	13612000	3	2	2	0.5559	0.47487	0.51173	38.734	NaN	14.445	3	1
428	Tb927.1.1730:mRNA-p1	Tb927.1.1730:mRNA-p1		Polyadenylation mediator complex protein PAMC1, putative	75.065	24.5	163.29	1	-0.203167	0.168168		0.263167	0.245345		0.350225	0.172915		6	6	6	0.90923	0.76206	0.94593	21.146	21.227	46.436	6	6	5	65000000	59790000	48589000	31490000	33511000	31374000	28416000	25362000	23227000	8	8	6	1.1038	1.4985	1.045	38.315	33.568	20.739	9	8
429	Tb927.1.1770:mRNA-p1	Tb927.1.1770:mRNA-p1	2-C-Grx2	Dithiol glutaredoxin 2	12.152	31.8	2.3141	1	0.0562413	0.668486		0.456319	0.203229		-0.342739	0.364599		1	2	1	1.1075	0.88961	1.1409	NaN	19.744	NaN	1	2	1	32487000	27453000	21204000	15107000	17380000	13469000	13984000	9395600	11808000	2	2	3	0.97748	1.6408	1.6104	78.967	32.247	57.101	3	2
430	Tb927.1.1790:mRNA-p1	Tb927.1.1790:mRNA-p1		hypothetical PIN domain-containing protein, conserved	25.682	15.9	2.0249	1	-0.190893	0.534089		1.30858	0.31903					1	0	1	0.75607	NaN	1.0151	NaN	NaN	NaN	1	0	1	373090	0	476690	143000	230090	0	0	337040	139650	1	0	1	1.5071	NaN	4.071	NaN	NaN	NaN	1	0
431	Tb927.1.180:mRNA-p1	Tb927.1.180:mRNA-p1		retrotransposon hot spot protein 1 (RHS1), putative	94.488	51.7	323.31	1	0.255496	0.0409238	+	-1.49422	0.00030116	+	0.508909	0.00921355	+	1	2	1	1.2617	1.2115	1.1129	33.951	27.812	43.114	52	47	47	1414800000	1291100000	1141200000	586730000	828040000	501630000	789470000	522120000	619110000	2	1	2	0.36316	0.3426	0.3595	57.343	55.796	58.556	38	30
432	Tb927.1.190:pseudogenic_transcript-p1	Tb927.1.190:pseudogenic_transcript-p1		retrotransposon hot spot protein (RHS, pseudogene), putative	94.659	37.6	189.08	1	0.332399	0.000416435	+	-0.79837	0.0691618		0.548579	0.0438966	+	5	5	6	1.2546	1.2519	1.2709	25.852	33.525	38.759	12	8	15	126290000	103700000	162820000	46793000	79495000	40821000	62877000	67512000	95311000	2	3	3	0.56925	0.44295	0.75395	89.596	27.457	29.391	6	6
433	Tb927.1.1930:mRNA-p1	Tb927.1.1930:mRNA-p1		phosphatidylinositol 3-kinase, putative	324.21	10.4	101.15	1	-0.00598831	0.849874		-1.07677	0.0212659	+	0.1235	0.499152		7	6	5	0.9632	0.99559	1.0299	29.207	3.8369	46.374	6	6	4	16467000	28117000	14287000	8340100	8127100	13683000	14434000	7406100	6880700	7	4	4	0.38118	0.51209	0.54589	17.249	100.87	70.52	6	3
434	Tb927.1.1960:mRNA-p1	Tb927.1.1960:mRNA-p1		chaperone protein DnaJ, putative	75.71	15.7	151.61	1	0.0681423	0.702718		-2.2815	0.012578	+	0.410354	0.0436048	+	4	4	6	1.2893	0.89994	0.99305	73.651	43.509	51.359	5	6	6	78520000	85571000	71440000	38061000	40459000	40506000	45065000	35501000	35940000	3	2	5	0.16335	0.18203	0.29264	56.542	42.783	94.518	3	2
435	Tb927.1.1980:mRNA-p1	Tb927.1.1980:mRNA-p1		protein transport protein YIF1, putative	34.251	6.7	7.9349	1	-0.707977	0.0534806		0.222804	0.268414		-0.783463	0.0307024	+	1	2	1	0.67607	0.48368	0.70159	NaN	NaN	NaN	1	1	1	1535000	21384000	1252000	837180	697790	18059000	3325100	803410	448590	2	0	1	1.2507	NaN	1.0889	11.155	NaN	29.307	2	0
436	Tb927.1.2100:mRNA-p1	Tb927.1.2100:mRNA-p1		Calpain-like protein 1.1	126.15	53	323.31	1	0.0706364	0.223194		-0.576863	0.0460057	+	0.468586	0.00707764	+	20	20	21	1.0963	1.0605	0.99621	23.015	24.701	57.186	28	25	27	501340000	497450000	338220000	242180000	259160000	199330000	298120000	150010000	188220000	27	23	23	0.7638	0.56574	0.69734	72.186	73.602	61.501	36	29
437	Tb927.1.2110:mRNA-p1	Tb927.1.2110:mRNA-p1		Calpain-like protein 1.2	75.538	2.5	6.5495	1										0	1	0	NaN	1.0174	NaN	NaN	NaN	NaN	0	1	0	0	3582500	0	0	0	2020600	1561900	0	0	0	1	0	NaN	0.13425	NaN	NaN	NaN	NaN	0	1
438	Tb927.1.2120:mRNA-p1	Tb927.1.2120:mRNA-p1		Calpain-like protein CALP1.3	82.62	21.9	103.21	1	-0.244823	0.400634		0.0196279	0.829239		0.164672	0.149783		7	5	7	0.81892	1.1294	0.64985	27.327	14.376	46.92	8	6	8	50050000	43407000	43916000	22867000	27183000	18988000	24419000	19965000	23951000	7	8	9	0.92481	1.0054	1.1203	37.953	42.435	46.263	7	8
439	Tb927.1.2210:mRNA-p1	Tb927.1.2210:mRNA-p1		nucleosome assembly protein (NAP), putative	35.904	28.6	72.789	1	0.0342168	0.864084		-1.49737	0.0376513	+	0.640114	0.00964557	+	4	4	5	0.85465	1.2926	0.97196	29.703	19.153	30.688	7	8	10	129810000	169800000	121530000	41883000	87929000	66516000	103280000	53344000	68186000	4	4	4	0.42277	0.23432	0.44857	34.067	74.316	69.821	4	6
440	Tb927.1.2230:mRNA-p1	Tb927.1.2230:mRNA-p1		small myristoylated protein 1-1	13.535	62.6	12.604	1	0.189831	0.0149363	+	-0.067966	0.372029		-0.217455	0.236774		3	3	3	1.1172	1.1278	1.1778	2.8139	5.059	8.8727	7	10	9	1483700000	1593600000	1329600000	706580000	777090000	671430000	922120000	617380000	712220000	3	3	4	0.93005	1.0342	0.90263	23.361	14.853	27.985	9	9
441	Tb927.1.2260:mRNA-p1	Tb927.1.2260:mRNA-p1		small myristoylated protein 1-2	14.03	45	46.932	1	-0.0208011	0.836458		0.453064	0.00287879	+	-0.285248	0.00278931	+	4	4	3	1.0983	0.98234	0.88763	10.094	158.64	27.833	17	18	16	1119900000	1163100000	1105600000	461360000	658570000	435220000	727920000	484710000	620920000	5	4	4	1.3248	1.3818	1.4014	34.734	25.957	17.684	18	17
442	Tb927.1.2320:mRNA-p1	Tb927.1.2320:mRNA-p1		hypothetical protein, conserved	32.51	9.5	1.9839	1				-0.308911	0.849116					0	0	0	NaN	NaN	NaN	NaN	NaN	NaN	0	0	0	0	0	0	0	0	0	0	0	0	1	1	0	1.9588	0.33268	NaN	NaN	NaN	NaN	1	1
443	Tb927.1.2400:mRNA-p1;Tb927.1.2380:mRNA-p1;Tb927.1.2360:mRNA-p1;Tb927.1.2340:mRNA-p1	Tb927.1.2400:mRNA-p1;Tb927.1.2380:mRNA-p1;Tb927.1.2360:mRNA-p1;Tb927.1.2340:mRNA-p1		alpha tubulin ;alpha tubulin ;alpha tubulin ;alpha tubulin	49.787	83.1	323.31	4	0.247318	0.0558537		0.10572	0.15832		-0.235072	0.0487514	+	14	15	15	1.0929	1.2569	1.2175	23.36	47.669	81.927	172	197	177	54150000000	61979000000	55145000000	25166000000	28984000000	26372000000	35608000000	25569000000	29576000000	14	13	14	1.1496	1.0349	1.0472	126.25	128.83	129.17	177	152
444	Tb927.1.240:pseudogenic_transcript-p1;Tb927.11.18610.1-p1;Tb927.11.18630.1-p1	Tb927.1.240:pseudogenic_transcript-p1		retrotransposon hot spot protein (RHS, pseudogene), putative	283.49	5.9	19.615	3	0.104933	0.501339								0	0	0	1.2856	0.99261	0.97472	29.926	90.468	13.743	2	3	3	13595000	27334000	14859000	5712400	7882800	11387000	15947000	8544100	6314500	1	0	0	NaN	NaN	0.32994	NaN	NaN	41.071	0	0
445	Tb927.1.2550:mRNA-p1;Tb927.1.2530:mRNA-p1;Tb927.1.2510:mRNA-p1;Tb927.1.2490:mRNA-p1;Tb927.1.2470:mRNA-p1;Tb927.1.2450:mRNA-p1;Tb927.1.2430:mRNA-p1	Tb927.1.2550:mRNA-p1;Tb927.1.2530:mRNA-p1;Tb927.1.2510:mRNA-p1;Tb927.1.2490:mRNA-p1;Tb927.1.2470:mRNA-p1;Tb927.1.2450:mRNA-p1;Tb927.1.2430:mRNA-p1		histone H3, putative ;histone H3, putative ;histone H3, putative ;histone H3, putative ;histone H3, putative ;histone H3, putative ;histone H3, putative	14.75	67.7	162.43	7	0.108343	0.334265		0.136632	0.686838		0.907363	0.0191757	+	6	5	6	0.9696	1.0845	1.1913	50.713	56.42	67.196	20	17	19	852320000	793980000	969690000	392800000	459520000	402340000	391640000	468910000	500780000	5	5	5	1.4808	0.74575	1.2031	126.62	73.378	99.843	20	13
446	Tb927.1.2570:mRNA-p1	Tb927.1.2570:mRNA-p1	beta-coP	coatomer beta subunit	110.05	49.6	323.31	1	0.0611562	0.57021		-2.56439	0.00573267	+	0.191769	0.0392098	+	27	24	25	1.0034	0.95904	1.1801	13.984	25.986	42.367	36	33	26	325790000	326730000	334150000	152980000	172810000	151620000	175110000	158460000	175690000	12	11	17	0.182	0.13008	0.2041	76.716	17.459	59.038	13	11
447	Tb927.1.2580:mRNA-p1	Tb927.1.2580:mRNA-p1	TbEAP1	exosome-associated protein 1	42.635	11.6	20.78	1	0.360591	0.081419		-1.40949	0.00767609	+	0.659377	0.00407469	+	3	3	3	1.1275	1.4672	1.2795	23.429	45.57	22.012	3	3	4	32344000	31654000	44882000	14420000	17923000	12580000	19074000	20600000	24282000	2	2	2	0.31746	0.40128	0.41876	15.82	52.735	6.7273	2	3
448	Tb927.1.2600:mRNA-p1	Tb927.1.2600:mRNA-p1	PUF9	pumilio/PUF RNA binding protein 9	74.065	12.4	20.658	1	-0.0498444	0.758244		0.65788	0.116655		-1.17239	0.128663		4	3	4	1.1396	0.97465	0.81168	18.523	25.264	99.573	5	3	5	38198000	14296000	28857000	17643000	20555000	6290800	8004900	13910000	14948000	5	3	4	1.806	1.9362	1.1232	108.79	22.305	87.986	7	3
449	Tb927.1.2670:mRNA-p1	Tb927.1.2670:mRNA-p1		paralyzed flagella 16	56.126	39	109.24	1	-0.141486	0.298953		-0.404284	0.00920123	+	-0.407646	0.0149954	+	11	13	13	1.0355	0.88366	0.81431	16.966	15.943	32.457	18	17	12	321480000	242720000	288000000	166440000	155040000	124860000	117860000	153510000	134490000	15	12	13	0.77475	0.71583	0.7779	49.796	49.548	49.571	18	15
450	Tb927.1.2730:mRNA-p1	Tb927.1.2730:mRNA-p1		conserved protein, unknown function	38.735	10.7	3.2303	1				0.412677	0.237439		-0.0458571	0.831941		0	0	0	NaN	NaN	NaN	NaN	NaN	NaN	0	0	0	0	0	0	0	0	0	0	0	0	1	1	0	1.4888	1.1902	NaN	NaN	NaN	NaN	1	1
451	Tb927.1.2750:mRNA-p1	Tb927.1.2750:mRNA-p1		hypothetical protein, conserved	18.698	75.6	186.26	1	0.131111	0.231917		-0.892928	0.00320028	+	0.204473	0.0238203	+	10	9	12	1.2177	1.0251	1.0522	15.25	24.484	9.4928	19	14	19	347440000	347590000	327870000	140100000	207330000	153870000	193710000	153230000	174640000	8	9	10	0.50949	0.53337	0.5747	67.902	47.016	41.826	12	13
452	Tb927.1.2850:mRNA-p1;Tb927.1.2820:mRNA-p1;Tb927.1.2880:mRNA-p1	Tb927.1.2850:mRNA-p1;Tb927.1.2820:mRNA-p1;Tb927.1.2880:mRNA-p1		pteridine transporter, putative ;pteridine transporter, putative ;pteridine transporter, putative	70.891	16.7	128.92	3	-0.714656	0.0217057	+	-1.63195	0.0417608	+	-1.2533	0.0126485	+	6	7	8	0.65824	0.6543	0.52534	19.719	45.057	41.045	6	7	10	28404000	34741000	59863000	16594000	11810000	20504000	14237000	37834000	22029000	1	2	2	0.41007	0.40921	0.20017	NaN	4.7683	NaN	1	2
453	Tb927.1.2970:mRNA-p1	Tb927.1.2970:mRNA-p1		hypothetical protein, conserved	27.299	7.3	84.429	1	0.74755	0.301246								1	1	1	1.0713	3.5364	1.2492	NaN	NaN	NaN	1	1	1	338890	344720	146000	145890	192990	57445	287280	52795	93208	1	0	1	1.0603	NaN	NaN	NaN	NaN	NaN	1	0
454	Tb927.1.2990:mRNA-p1	Tb927.1.2990:mRNA-p1		kinetoplast ribosomal PPR-repeat containing protein 2	115.95	3.7	7.1556	1	-0.579623	0.159124		-0.192311	0.19548		0.527021	0.261873		3	3	3	0.70751	0.47585	0.88991	30.892	27.527	23.018	3	4	4	31915000	32898000	18723000	17339000	14576000	19849000	13048000	11769000	6954100	4	4	3	1.0058	0.81298	0.81985	109	101.59	113.17	4	4
455	Tb927.1.3000:mRNA-p1	Tb927.1.3000:mRNA-p1		amidohydrolase, putative	42.938	13.9	58.6	1	0.188886	0.344279		-0.827596	0.0306029	+	0.00458723	0.982986		2	2	2	1.0017	1.0499	1.4083	14.825	28.128	24.739	4	3	2	18681000	22352000	10125000	10082000	8599200	8251400	14100000	5082800	5042600	2	2	2	0.52598	0.68964	0.49319	87.925	109.27	34.363	3	2
456	Tb927.1.3010:mRNA-p1	Tb927.1.3010:mRNA-p1		mRNA processing protein, putative	40.813	49.5	90.556	1	-0.485438	0.0577684		0.494185	0.0393477	+	0.268642	0.0546895		5	8	5	0.82816	0.61785	0.71221	9.6437	48.647	44.85	5	7	4	17582000	21761000	22249000	9252200	8329800	11703000	10058000	11420000	10829000	13	9	10	1.3041	1.6199	1.3228	41.165	31.543	40.543	15	9
457	Tb927.1.3030:mRNA-p1	Tb927.1.3030:mRNA-p1	KREL2	KREL2	47.576	19.2	34.115	1	-0.442614	0.0400376	+	0.354505	0.0461199	+	0.416772	0.622211		2	3	1	0.81644	0.65617	0.7436	NaN	26.917	NaN	1	3	1	5648600	7927200	2331100	1416500	4232100	4880200	3046900	1351900	979160	4	2	4	1.424	1.192	1.2313	25.429	8.1083	25.482	4	2
458	Tb927.1.3040:mRNA-p1	Tb927.1.3040:mRNA-p1		hypothetical protein, conserved	29.227	10	3.5125	1										0	0	0	NaN	NaN	NaN	NaN	NaN	NaN	0	0	0	0	0	0	0	0	0	0	0	0	0	0	1	NaN	NaN	NaN	NaN	NaN	NaN	0	0
459	Tb927.1.3050:mRNA-p1	Tb927.1.3050:mRNA-p1		tRNA (Uracil-5-)-methyltransferase, putative	61.59	8.2	4.8385	1	-0.106055	0.766802		-0.368613	0.346161		0.491132	0.0882896		1	2	1	0.78682	1.4281	0.71382	NaN	74.382	NaN	1	2	1	2685900	6422100	3315100	1349000	1336900	2452300	3969700	2045500	1269600	3	3	2	1.0509	0.5191	0.85172	54.844	47.516	47.809	3	3
460	Tb927.1.3070:mRNA-p1	Tb927.1.3070:mRNA-p1		hypothetical protein, conserved	44.99	49.4	212.7	1	0.284872	0.0822045		-0.645059	0.0571794		-0.346994	0.0761911		9	11	8	1.3657	1.1121	1.1906	48.916	30.17	45.971	14	18	12	84054000	90073000	77925000	33398000	50656000	38546000	51527000	40811000	37114000	9	8	9	0.78796	0.53761	0.61728	54.382	62.107	36.725	15	11
461	Tb927.1.3110:mRNA-p1	Tb927.1.3110:mRNA-p1		soluble N-ethylmaleimide sensitive factor (NSF) attachment protein, putative	32.136	51.2	96.575	1	0.378679	0.0417241	+	-0.181531	0.0198446	+	0.34565	0.0318611	+	7	8	6	1.2083	1.4492	1.2551	17.926	36.235	23.81	10	12	7	123980000	114650000	82857000	51810000	72169000	47929000	66724000	38009000	44848000	9	7	9	0.8586	0.91252	0.87504	41.119	27.099	27.744	12	9
462	Tb927.1.3150:mRNA-p1	Tb927.1.3150:mRNA-p1		hypothetical protein, conserved	35.613	4.3	3.3766	1				1.2744	0.0601263					0	0	0	NaN	NaN	NaN	NaN	NaN	NaN	0	0	0	0	0	0	0	0	0	0	0	0	0	1	1	NaN	2.2248	2.6301	NaN	NaN	NaN	0	1
463	Tb927.1.3170:mRNA-p1	Tb927.1.3170:mRNA-p1		CHORD, putative	34.259	19.3	19.598	1	0.116757	0.02767	+	-2.54119	0.00682753	+	0.23687	0.161899		4	5	5	1.0816	1.1117	1.0602	25.9	43.353	46.503	4	5	4	113640000	115100000	60327000	54159000	59481000	49547000	65553000	27962000	32365000	7	5	4	0.16719	0.13532	0.22413	18.656	91.496	38.735	6	5
464	Tb927.1.3180:mRNA-p1	Tb927.1.3180:mRNA-p1		40S ribosomal protein S11, putative	20.059	48.3	40.167	1	-0.0802177	0.660457		-2.21025	0.0116494	+	1.08232	0.00423154	+	1	1	1	1.0164	1.0904	0.76367	18.677	26.289	29.261	14	16	13	1183900000	913130000	1065400000	585930000	597980000	447230000	465900000	576920000	488490000	1	1	1	0.18702	0.17903	0.30139	74.466	67.54	78.379	14	14
465	Tb927.1.3200:mRNA-p1	Tb927.1.3200:mRNA-p1		Suppressor of G2 allele of SKP1, putative	24.493	55.7	323.31	1	0.558232	0.0520207		-0.49801	0.101528		0.239359	0.0293743	+	9	7	7	1.7371	1.2646	1.4533	23.318	31.502	14.506	11	10	9	152550000	93381000	102870000	53789000	98761000	33176000	60205000	40495000	62377000	8	9	9	0.87351	0.57797	0.7032	31.573	27.323	32.405	11	9
466	Tb927.1.3250:mRNA-p1	Tb927.1.3250:mRNA-p1		Domain of unknown function (DUF4456), putative	197.64	4.6	30.75	1				0.254163	0.80237					0	0	0	NaN	NaN	NaN	NaN	NaN	NaN	0	0	0	0	0	0	0	0	0	0	0	0	2	3	2	2.0654	NaN	0.68868	NaN	NaN	65.767	1	0
467	Tb927.1.3260:mRNA-p1	Tb927.1.3260:mRNA-p1		hypothetical protein, conserved	203.06	3.1	9.9688	1	0.0183908	0.764075					-0.0571253	0.875629		2	2	4	1.0808	0.95038	1.0115	6.7692	56.4	38.174	2	2	6	4480300	5642000	17987000	1990600	2489700	3097300	2544700	6088600	11898000	0	0	1	NaN	NaN	0.47436	NaN	NaN	NaN	0	0
468	Tb927.1.3270:mRNA-p1	Tb927.1.3270:mRNA-p1		hypothetical protein, conserved	98.508	4.4	5.588	1	0.10025	0.631077		-0.591707	0.0333023	+	0.0788772	0.770649		1	1	1	0.94681	0.94748	1.3731	19.172	NaN	NaN	2	1	1	14171000	6313100	7923600	5088200	9082500	3148100	3164900	2867600	5056000	3	3	3	0.67682	0.57585	0.74964	14.174	16.116	40.462	3	4
469	Tb927.1.3290:mRNA-p1	Tb927.1.3290:mRNA-p1		hypothetical protein, conserved	107.32	1.2	2.1824	1										0	0	0	NaN	NaN	NaN	NaN	NaN	NaN	0	0	0	0	0	0	0	0	0	0	0	0	1	0	0	NaN	NaN	NaN	NaN	NaN	NaN	0	0
470	Tb927.1.330:pseudogenic_transcript-p1	Tb927.1.330:pseudogenic_transcript-p1		retrotransposon hot spot protein (RHS, pseudogene), putative	30.257	7.7	10.103	1	0.341268	0.0074211	+	-1.41091	0.019689	+	0.88312	0.0598971		1	1	1	1.3094	1.2726	1.2202	12.168	NaN	NaN	2	1	1	6914500	6374700	2659600	3173900	3740600	3281400	3093300	883170	1776400	1	1	1	0.35753	0.30424	0.48898	NaN	NaN	NaN	1	1
471	Tb927.1.3300:mRNA-p1	Tb927.1.3300:mRNA-p1		Myotubularin-related protein, putative	97.543	13.1	39.899	1				-2.64014	0.156279		-0.250403	0.554431		0	1	1	NaN	0.54171	NaN	NaN	NaN	NaN	0	1	0	0	3252600	0	0	0	1578800	1673800	0	0	2	1	0	0.25372	0.10142	NaN	31.513	NaN	NaN	2	1
472	Tb927.1.3310:mRNA-p1	Tb927.1.3310:mRNA-p1		hypothetical protein, conserved	28.503	42.1	93.31	1	0.070703	0.393944		-0.178471	0.115889		-0.517956	0.141735		10	11	10	1.1418	1.039	0.97644	17.202	37.946	97.218	11	12	13	242640000	216720000	195590000	101620000	141020000	90257000	126460000	102360000	93224000	11	11	10	0.83768	0.96886	0.85013	71.57	61.724	53.409	15	11
473	Tb927.1.3390:mRNA-p1	Tb927.1.3390:mRNA-p1		Eukaryotic protein of unknown function (DUF866), putative	17.88	7.4	4.6747	1				-2.12507	0.0332801	+	0.326841	0.239606		0	0	1	NaN	NaN	0.77035	NaN	NaN	NaN	0	0	1	0	0	3991300	0	0	0	0	2136500	1854800	1	1	1	0.13209	0.30238	0.30161	NaN	NaN	NaN	1	1
474	Tb927.1.3400:mRNA-p1	Tb927.1.3400:mRNA-p1		hypothetical protein, conserved	38.214	6.6	2.0542	1										0	1	0	NaN	NaN	NaN	NaN	NaN	NaN	0	0	0	0	266790	0	0	0	0	266790	0	0	0	0	0	NaN	NaN	NaN	NaN	NaN	NaN	0	0
475	Tb927.1.3410.1:mRNA-p1;Tb927.1.3410.2:mRNA-p1	Tb927.1.3410.1:mRNA-p1;Tb927.1.3410.2:mRNA-p1		hypothetical protein, conserved ;hypothetical protein, conserved	47.123	6.9	5.2257	2	0.0612784	0.897644		0.581018	0.0833323		-0.487122	0.0539338		2	1	2	1.096	1.6848	0.61515	34.085	NaN	111.02	2	1	2	7345200	2264400	6867700	3304600	4040600	887770	1376700	3429300	3438300	2	2	3	1.3965	1.2592	1.9036	88.239	0.61951	50.902	2	2
476	Tb927.1.3450:mRNA-p1;Tb11.v5.0619.1-p1	Tb927.1.3450:mRNA-p1;Tb11.v5.0619.1-p1		hypothetical protein, conserved ;COG4 transport protein, putative	84.883	16.1	126.09	2	0.0371902	0.343471		1.53548	0.0690966		0.655999	0.0558313		4	4	3	1.0043	1.07	1.0054	30.59	58.781	14.452	5	5	3	32717000	25035000	24606000	16043000	16674000	11815000	13220000	10791000	13815000	9	8	6	3.9678	1.6066	3.8214	91.855	87.284	81.013	7	6
478	Tb927.1.3560:mRNA-p1	Tb927.1.3560:mRNA-p1		Centrosomal protein of 164 kDa, putative	97.704	16.5	130.03	1	-0.633088	0.162926		0.759713	0.655544		0.0300012	0.879526		1	2	0	0.57485	0.72325	NaN	NaN	83.259	NaN	1	2	0	6057600	7539500	0	2862700	3194900	4723400	2816200	0	0	8	7	5	12.874	0.57985	0.65022	116.63	173.9	172.2	5	5
479	Tb927.1.3810:mRNA-p1	Tb927.1.3810:mRNA-p1		hypothetical protein, conserved	13.375	25.8	1.3156	1				0.103297	0.855844		0.146119	0.176769		0	0	0	NaN	NaN	NaN	NaN	NaN	NaN	0	0	0	0	0	0	0	0	0	0	0	0	2	1	2	0.73187	0.78787	2.1498	107.56	NaN	8.9083	2	1
480	Tb927.1.3830:mRNA-p1	Tb927.1.3830:mRNA-p1	PGI	glucose-6-phosphate isomerase, glycosomal	67.614	36.9	116.54	1	-0.141377	0.139123		0.678818	0.0340189	+	-0.453542	0.0300966	+	12	11	12	0.95567	0.93241	0.83639	39.134	34.466	24.693	13	11	16	234870000	167780000	244960000	123670000	111200000	81287000	86492000	142360000	102600000	15	9	12	1.8421	1.3571	1.641	42.094	125.95	87.526	22	11
481	Tb927.1.3880:mRNA-p1	Tb927.1.3880:mRNA-p1		Fusaric acid resistance protein-like, putative	188.01	0.7	1.3724	1				1.26863	0.12163					0	0	0	NaN	NaN	NaN	NaN	NaN	NaN	0	0	0	0	0	0	0	0	0	0	0	0	1	0	1	2.856	NaN	2.0325	56.256	NaN	NaN	2	0
482	Tb927.1.3910:mRNA-p1	Tb927.1.3910:mRNA-p1		TPR repeat, putative	99.782	5.5	68.302	1	0.0556781	0.643906		0.0878101	0.751738		0.0153059	0.965801		3	2	1	1.0214	1.1858	0.92699	4.5115	24.458	NaN	4	3	1	3149100	2209500	1588200	1373300	1775800	964490	1245000	802180	786000	2	2	3	1.4662	0.83252	0.98336	NaN	33.376	44.353	1	2
483	Tb927.1.3950:mRNA-p1	Tb927.1.3950:mRNA-p1	ALAT	alanine aminotransferase	55.704	51.6	209.25	1	-0.0518836	0.502539		-0.464933	0.0107061	+	0.0443599	0.666224		13	14	13	0.9386	0.90909	1.0521	21.492	36.843	32.598	14	17	15	297500000	309710000	326560000	143660000	153830000	143300000	166410000	147040000	179520000	15	9	13	0.73841	0.67867	0.75887	49.633	49.766	48.333	16	9
484	Tb927.1.4010:mRNA-p1	Tb927.1.4010:mRNA-p1		primase 2	129.41	2	2.6518	1							-0.13218	0.772204		0	0	0	NaN	NaN	NaN	NaN	NaN	NaN	0	0	0	0	0	0	0	0	0	0	0	0	0	1	0	NaN	2.6867	NaN	NaN	NaN	NaN	0	1
485	Tb927.1.4050:mRNA-p1	Tb927.1.4050:mRNA-p1		ser/thr protein phosphatase, putative	105.75	28.6	92.131	1	-0.084205	0.0870176		0.170949	0.29076		0.30632	0.0469578	+	11	10	9	0.96543	0.90955	0.95589	18.143	31.767	21.843	16	11	11	161220000	140910000	120670000	78803000	82419000	65507000	75404000	61726000	58944000	20	14	17	0.96583	1.1487	1.2861	75.282	64.335	75.716	22	13
486	Tb927.1.4100:mRNA-p1	Tb927.1.4100:mRNA-p1	COXIV	cytochrome oxidase subunit IV	40.534	58.4	249.23	1	-0.393989	0.00580836	+	0.258958	0.225823		-0.588947	0.00460745	+	19	17	17	0.77136	0.73044	0.78226	22.417	22.979	43.757	42	44	40	1280500000	1429500000	1198600000	701050000	579420000	752780000	676680000	682340000	516220000	19	16	19	1.394	1.2522	0.98158	57.655	58.844	58.649	46	36
487	Tb927.1.4180:mRNA-p1	Tb927.1.4180:mRNA-p1		leucine-rich repeat protein (LRRP), putative	81.988	12.4	61.256	1	0.115873	0.251565		0.2519	0.0872065		-0.322362	0.0490683	+	4	3	4	1.0035	1.1913	1.0644	54.254	37.422	34.51	5	3	6	60212000	39058000	66495000	24290000	35922000	16448000	22610000	38751000	27744000	4	3	6	1.0708	1.223	1.2893	21.484	8.0354	33.086	4	3
488	Tb927.1.420:mRNA-p1;Tb927.2.980:pseudogenic_transcript-p1;Tb927.4.190:pseudogenic_transcript-p1	Tb927.1.420:mRNA-p1		retrotransposon hot spot protein 5 (RHS5), putative	76.289	40	80.5	3	0.156266	0.107739		-0.624776	0.0452233	+				0	1	1	1.1865	1.1235	1.0382	12.381	37.107	24.393	11	16	11	423710000	717070000	377120000	202970000	220730000	319710000	397360000	200520000	176610000	0	0	0	0.54788	0.76216	0.65319	134.51	45.561	129.53	10	12
489	Tb927.1.4230:mRNA-p1	Tb927.1.4230:mRNA-p1		hypothetical protein, conserved	49.86	23	173.29	1	-0.401548	0.0884411		-0.774561	0.0246704	+	-0.658536	0.0299319	+	6	6	6	0.85975	0.79082	0.63814	18.082	28.52	52.709	7	9	8	28590000	44980000	37498000	14991000	13598000	24801000	20179000	22237000	15262000	4	6	4	0.50487	0.67984	0.58199	44.256	33.068	47.935	5	7
490	Tb927.1.4280:mRNA-p1	Tb927.1.4280:mRNA-p1		hypothetical protein, conserved	75.277	9.9	7.6399	1	0.409125	0.180431		0.25564	0.192615		-0.7707	0.155155		1	1	1	1.0063	1.5811	1.4716	NaN	NaN	7.2229	1	1	2	43364000	33881000	32579000	20865000	22499000	10785000	23096000	12393000	20186000	4	4	3	1.1188	1.4304	1.0633	52.814	45.623	16.954	5	3
491	Tb927.1.4310:mRNA-p1	Tb927.1.4310:mRNA-p1		Flagellum attachment zone protein 2	183.76	37.1	323.31	1	0.0225159	0.386532		-0.273587	0.0664123		-0.253212	0.047038	+	29	29	32	1.0313	1.0292	0.9873	31.978	40.155	34.22	46	43	45	531600000	449370000	492080000	241020000	290580000	203580000	245790000	227710000	264370000	41	41	41	0.90716	0.82194	0.75928	39.893	46.809	36.591	60	46
492	Tb927.1.4340:mRNA-p1	Tb927.1.4340:mRNA-p1		hypothetical protein, conserved	77.649	8.9	204.71	1	-0.230334	0.363099		1.44919	0.00279881	+				1	1	1	0.64871	0.96853	0.98588	NaN	NaN	NaN	1	1	1	3191200	2212600	1814100	1713100	1478100	1268200	944340	1116600	697550	4	3	3	2.8003	2.9491	2.4652	96.303	2.6576	66.023	4	2
493	Tb927.1.4410:mRNA-p1	Tb927.1.4410:mRNA-p1		hypothetical protein, conserved	83.123	13.4	111.81	1	0.342699	0.121307		-1.27548	0.129665		0.238799	0.457838		4	4	5	1.093	1.2462	1.4972	9.7311	66.965	62.004	5	5	6	21578000	17678000	19314000	13673000	7904900	10488000	7189600	10855000	8459100	2	1	2	0.56263	0.20398	0.61421	20.744	NaN	80.158	2	1
494	Tb927.1.4420:mRNA-p1	Tb927.1.4420:mRNA-p1		ABC transporter, putative	104.68	23.9	150.2	1	-1.05202	0.00410749	+	0.567453	0.0065213	+	-0.0397971	0.615312		11	10	12	0.44088	0.51638	0.49277	10.954	19.286	28.57	13	10	10	85953000	80233000	84841000	56239000	29714000	51926000	28307000	60739000	24102000	18	15	15	1.5398	1.3909	1.5195	50.528	31.115	35.42	20	19
495	Tb927.1.4490:mRNA-p1	Tb927.1.4490:mRNA-p1		acetyltransferase, putative	19.682	43.6	89.964	1	0.381322	0.0682908		0.657036	0.0255388	+	0.706727	0.00402457	+	4	4	6	1.5029	1.2419	1.184	23.636	78.289	18.666	4	5	5	89638000	101170000	93307000	36503000	53135000	39248000	61923000	38567000	54740000	3	3	3	1.7928	1.5774	1.3864	70.2	36.192	9.3247	3	3
496	Tb927.1.450:pseudogenic_transcript-p1	Tb927.1.450:pseudogenic_transcript-p1		retrotransposon hot spot protein (RHS, pseudogene), putative	229.01	9.1	113.43	1	0.239155	0.00202218	+	-1.16568	0.000901895	+	0.672718	0.0344381	+	2	2	2	1.1736	1.1979	1.1696	2.9704	8.1886	35.992	7	8	6	189130000	217570000	211210000	76575000	112550000	94847000	122730000	81537000	129670000	2	1	2	0.42463	0.45619	0.45722	58.682	26.994	73.674	8	6
497	Tb927.1.4500:mRNA-p1	Tb927.1.4500:mRNA-p1		SNARE associated Golgi protein, putative	32.525	13.9	21.485	1	0.269201	0.40853		0.605775	0.203275		-0.208511	0.319355		1	1	1	1.6928	1.1264	0.91794	NaN	132.82	5.6222	1	2	2	5379700	7093300	7982300	2170800	3208900	2786600	4306700	4298800	3683500	3	3	3	1.0493	2.2842	1.4704	30.271	16.741	29.367	5	3
498	Tb927.1.4680:mRNA-p1	Tb927.1.4680:mRNA-p1		Kinetochore interacting protein 6	37.287	18.7	23.792	1	0.302249	0.147492		-0.574012	0.342956		0.596309	0.027876	+	2	2	2	1.0293	1.3271	1.3725	4.4248	1.264	85.56	2	2	2	5144200	10359000	2503500	2494700	2649600	4041200	6317700	991330	1512200	3	2	3	0.35657	0.82735	1.0275	50.153	48.483	64.126	3	2
499	Tb927.1.4690:mRNA-p1	Tb927.1.4690:mRNA-p1	PRMT1	Protein arginine N-methyltransferase 1 catalytic subunit	39.206	40.6	301.3	1	0.249652	0.191534		-1.18364	0.0150861	+	0.223745	0.039526	+	8	11	10	0.99592	1.3206	1.2778	27.64	38.338	56.285	13	14	11	312600000	341240000	281580000	143400000	169200000	126920000	214310000	115060000	166520000	9	8	9	0.50762	0.36133	0.46518	27.878	23.484	23.666	13	11
500	Tb927.1.4740:mRNA-p1	Tb927.1.4740:mRNA-p1		FAM91 N-terminus/FAM91 C-terminus, putative	116.56	1.9	4.5291	1	0.23441	0.180316		-0.460825	0.091205		0.486122	0.101538		2	1	2	1.0303	1.3596	1.1623	23.206	NaN	13.154	3	1	2	5290800	3130000	5548300	2218800	3072000	1161000	1969000	2568700	2979600	1	1	1	0.70225	0.61905	0.8823	NaN	NaN	NaN	1	1
501	Tb927.1.4760:mRNA-p1	Tb927.1.4760:mRNA-p1		Vacuolar sorting protein 39 domain 1/Vacuolar sorting protein 39 domain 2, putative	114.71	3.9	3.0649	1	0.639215	0.352299		-0.602557	0.012464	+	-0.7487	0.0713493		1	1	2	1.1105	3.2522	1.0461	10.502	64.758	12.179	2	2	2	3757200	3406000	9642400	1793700	1963500	807720	2598300	4647500	4994900	1	1	2	0.60147	0.70432	0.6743	NaN	NaN	31.903	1	1
502	Tb927.1.4780:mRNA-p1	Tb927.1.4780:mRNA-p1		Alpha/beta hydrolase domain-containing protein	74.451	4.8	2.8302	1	0.747268	0.0184455	+				0.717289	0.263921		2	1	2	1.704	NaN	1.6536	11.534	NaN	52.002	2	0	2	3660600	1944700	6321200	1116900	2543700	0	1944700	2128500	4192700	0	0	0	NaN	NaN	NaN	NaN	NaN	NaN	0	0
503	Tb927.1.4830:mRNA-p1	Tb927.1.4830:mRNA-p1	PLA1	phospholipase A1	32.404	27.7	59.964	1	0.603823	0.132613		-1.54002	0.0253135	+	0.1528	0.577974		4	3	5	1.3801	2.1143	1.2029	16.073	19.967	95.484	5	3	7	64004000	54775000	61348000	21552000	42452000	19286000	35490000	24302000	37046000	2	3	2	0.25701	0.33818	0.46787	9.8812	26.929	16.439	2	3
504	Tb927.1.5000:mRNA-p1	Tb927.1.5000:mRNA-p1		hypothetical protein, conserved	30.458	50.6	323.31	1	0.0485753	0.422537		0.602696	0.0194292	+	-0.259047	0.014989	+	10	9	10	0.98016	1.1004	1.0257	18.206	26.691	19.376	15	16	17	168260000	231300000	184780000	83953000	84308000	99228000	132070000	92574000	92202000	9	10	10	1.659	1.5549	1.3575	27.303	24.947	27.326	14	14
505	Tb927.1.5030:mRNA-p1	Tb927.1.5030:mRNA-p1		leucine-rich repeat protein (LRRP), putative	80.773	6.8	37.921	1	-0.0609103	0.792372		0.387342	0.326275		-0.23246	0.455135		1	1	2	1.2661	0.80443	0.86504	NaN	NaN	NaN	1	1	1	4361900	4846200	4246900	1985500	2376400	2595700	2250500	2675000	1571900	2	2	4	0.88886	1.8156	1.3866	35.383	5.6631	12.972	2	2
506	Tb927.1.540:mRNA-p1	Tb927.1.540:mRNA-p1	RPC128	DNA-directed RNA polymerase III, putative	126.58	8.3	62.153	1	0.16628	0.118813		-0.241811	0.302763		0.500338	0.274618		5	3	5	1.0913	1.2226	1.0591	9.2977	39.888	36.542	4	2	4	37273000	17580000	31419000	17039000	20234000	6632400	10947000	13823000	17596000	2	3	3	0.66751	1.0013	0.9049	17.21	18.854	16.791	2	3
507	Tb927.1.560:mRNA-p1	Tb927.1.560:mRNA-p1		WD domain, G-beta repeat, putative	48.026	9.7	9.167	1	-0.191436	0.598239		0.18728	0.414488		0.839209	0.0395918	+	2	1	1	1.0501	0.73032	NaN	31.696	NaN	NaN	2	1	0	5771900	2421300	0	2711100	3060800	1324000	1097300	0	0	3	2	3	1.0935	1.4439	0.93492	44.731	88.395	79.106	3	2
508	Tb927.1.600:mRNA-p1;Tb927.1.580:mRNA-p1	Tb927.1.600:mRNA-p1		phosphate-repressible phosphate permease, putative	54.7	8	6.8152	2	0.856458	0.0374887	+	1.43751	0.00515675	+				1	1	1	1.8464	2.1991	1.4618	NaN	NaN	NaN	1	1	1	6699700	6292400	6954400	1985300	4714300	2079700	4212700	2471100	4483300	3	1	3	2.4276	2.6396	3.1009	20.882	NaN	18.568	2	1
509	Tb927.1.640:mRNA-p1	Tb927.1.640:mRNA-p1		BRCA2	176.31	4.6	86.347	1	-0.253619	0.760796		-0.12875	0.407787		0.436947	0.17463		1	3	2	0.30578	1.3756	1.403	NaN	32.579	31.504	1	3	2	961990	38848000	4659400	658650	303340	17369000	21478000	1690000	2969400	4	1	5	0.87438	1.0798	0.81037	69.304	NaN	90.93	4	1
510	Tb927.1.650:mRNA-p1	Tb927.1.650:mRNA-p1		conserved protein, unknown function	22.435	22.1	24.417	1										1	0	0	1.3347	NaN	NaN	NaN	NaN	NaN	1	0	0	768680	0	0	234370	534310	0	0	0	0	0	2	1	NaN	NaN	NaN	NaN	NaN	NaN	0	0
511	Tb927.1.670:mRNA-p1	Tb927.1.670:mRNA-p1		conserved protein, unknown function	65.781	5.7	5.7823	1				-1.17182	0.552917		0.44261	0.720465		0	0	0	NaN	NaN	NaN	NaN	NaN	NaN	0	0	0	0	0	0	0	0	0	0	0	0	1	0	1	1.1591	NaN	0.16997	NaN	NaN	NaN	1	0
512	Tb927.1.690:mRNA-p1	Tb927.1.690:mRNA-p1		hypothetical protein, conserved	27.397	11.9	4.6729	1				-0.00219427	0.99807		-0.243271	0.0626928		0	0	0	NaN	NaN	NaN	NaN	NaN	NaN	0	0	0	0	0	0	0	0	0	0	0	0	2	2	2	3.0394	0.54446	0.60154	121.5	79.455	74.579	2	2
513	Tb927.1.700:mRNA-p1	Tb927.1.700:mRNA-p1	PGKC	phosphoglycerate kinase	47.245	51.1	5.2696	1	-0.563279	0.0093722	+	-0.742393	0.440589		-0.37927	0.223986		1	1	1	0.71223	0.69275	0.62822	NaN	NaN	NaN	1	1	1	47037000	49147000	43051000	24560000	22477000	26368000	22779000	24140000	18911000	2	1	1	1.756	0.36046	0.33742	207.89	NaN	NaN	2	1
514	Tb927.1.710:mRNA-p1	Tb927.1.710:mRNA-p1	PGKB	phosphoglycerate kinase	45.247	74.5	313.9	1	-0.1686	0.0871792		-2.00669	0.000151428	+	-0.779832	0.0174637	+	9	9	10	0.82951	0.90275	0.94048	24.81	44.07	33.01	48	55	46	2020200000	2194200000	1852800000	1043000000	977150000	1080500000	1113700000	917170000	935660000	5	7	5	0.25624	0.24149	0.24902	90.733	79.898	81.932	39	40
515	Tb927.1.720:mRNA-p1	Tb927.1.720:mRNA-p1	PGKA	phosphoglycerate kinase	55.747	55	155.86	1	-0.117753	0.185482		-0.432664	0.128265		-0.830667	0.0320418	+	5	6	7	0.99998	0.87713	0.89249	5.3596	36.212	16.247	9	13	10	217120000	296990000	186430000	105760000	111360000	138150000	158840000	100470000	85961000	11	9	9	0.6035	0.73893	0.91198	74.798	87.4	83.59	15	10
516	Tb927.1.730:mRNA-p1	Tb927.1.730:mRNA-p1		NADH-ubiquinone oxidoreductase complex I subunit, putative	62.84	5.1	52.199	1	0.386753	0.4292		0.869639	0.0204818	+				1	1	1	1.2376	2.1499	0.83999	NaN	NaN	NaN	1	1	1	832470	1312300	1125400	369320	463160	278600	1033700	549820	575530	1	0	1	1.863	NaN	1.7921	NaN	NaN	27.093	1	0
517	Tb927.1.740:mRNA-p1	Tb927.1.740:mRNA-p1		phosphatidylinositol-4-phosphate 5-kinase related	48.865	33.3	49.883	1	-0.202185	0.0417119	+	0.332866	0.0360032	+	0.0864342	0.816064		3	4	2	0.86745	0.82673	0.9158	9.738	9.9367	21.694	4	4	3	21413000	25734000	15597000	10249000	11164000	12304000	13429000	9197400	6399600	6	7	7	1.2185	1.191	1.3768	25.382	27.832	14.113	8	6
518	Tb927.1.750:mRNA-p1	Tb927.1.750:mRNA-p1		Metal-binding domain-containing protein	132.69	22.4	30.012	1				0.262359	0.196604					0	0	1	NaN	NaN	1.3636	NaN	NaN	NaN	0	0	1	0	0	167740	0	0	0	0	79829	87913	1	1	1	1.4448	1.1325	1.0546	NaN	NaN	NaN	1	1
519	Tb927.1.840:mRNA-p1	Tb927.1.840:mRNA-p1		transmembrane protein, putative	21.18	32.1	39.853	1	-0.249246	0.351072		0.0576619	0.851097		-0.228397	0.0425747	+	2	1	2	0.79475	1.1039	0.67881	NaN	NaN	31.851	1	1	2	14789000	23141000	23345000	7773200	7015600	14254000	8887400	15102000	8242700	6	3	5	1.1595	1.3462	0.72226	64.131	27.445	53.752	10	3
520	Tb927.1.860:mRNA-p1	Tb927.1.860:mRNA-p1		transmembrane protein, putative	29.562	37.7	150.08	1	0.0395276	0.699816		0.324202	0.0779676		0.417033	0.110816		7	6	6	1.115	1.0689	0.91093	22.758	16.736	43.609	8	8	8	109070000	114940000	91440000	43744000	65330000	51666000	63276000	51413000	40027000	7	7	7	1.2596	1.1121	1.4009	92.457	44.355	73.674	7	7
521	Tb927.1.870:mRNA-p1	Tb927.1.870:mRNA-p1		deoxyhypusine synthase	37.378	21.6	8.8891	1				-1.92904	0.0245257	+	0.725173	0.400527		0	0	1	NaN	NaN	1.0487	NaN	NaN	NaN	0	0	1	0	0	3358700	0	0	0	0	1656700	1702000	1	1	1	0.36181	0.17529	0.28554	NaN	NaN	NaN	1	1
522	Tb927.1.880:mRNA-p1;Tb11.v5.0419.1-p1;Tb11.v5.0418.1-p1	Tb927.1.880:mRNA-p1	MDN1	Midasin, putative	512.6	11.5	200.18	3	0.221093	0.00182917	+	-0.188743	0.254606					19	17	22	1.1653	1.1791	1.1526	25.71	25.785	39.144	20	17	20	132330000	109410000	125640000	60216000	72117000	45309000	64097000	55784000	69857000	20	15	19	0.87026	0.76347	1.0165	37.643	36.308	40.618	21	15
523	Tb927.1.90:pseudogenic_transcript-p1	Tb927.1.90:pseudogenic_transcript-p1		retrotransposon hot spot protein (RHS, pseudogene), putative	67.289	22.8	5.2708	1	0.0481318	0.416737		-0.54557	0.10158		0.320002	0.0653577		1	1	1	1.099	0.98194	1.0242	40.602	31.381	47.172	4	5	4	102780000	119900000	97173000	43970000	58814000	56899000	62996000	53581000	43592000	1	1	1	0.77723	0.78431	0.52755	66.072	65.658	72.652	5	5
524	Tb927.1.990:mRNA-p1	Tb927.1.990:mRNA-p1		Enkuring domain-containig protein	42.207	38.2	180.71	1	0.0861954	0.53443		0.487608	0.0186192	+	-0.0545887	0.662064		4	4	3	1.081	0.91619	1.2079	15.468	12.085	30.232	4	3	2	24915000	17010000	12956000	12138000	12777000	7764500	9245100	7906600	5049600	11	10	8	1.3492	1.3276	1.5389	44.791	48.556	32.872	11	10
525	Tb927.10.1000:mRNA-p1	Tb927.10.1000:mRNA-p1		hypothetical protein	18.478	6.2	2.0693	1										0	0	0	NaN	NaN	NaN	NaN	NaN	NaN	0	0	0	0	0	0	0	0	0	0	0	0	0	1	0	NaN	10.034	NaN	NaN	NaN	NaN	0	1
526	Tb927.10.10010:mRNA-p1	Tb927.10.10010:mRNA-p1		mRNA turnover protein 4 homolog, putative	25.628	50.9	218.85	1	0.130725	0.359047		-0.179374	0.532705		0.818046	0.160122		4	6	6	0.99434	1.2741	1.0359	21.706	35.034	46.562	6	7	6	100970000	96743000	94029000	43937000	57031000	31154000	65589000	39824000	54205000	9	5	8	0.68034	1.2031	0.84136	60.086	81.357	77.284	11	5
527	Tb927.10.10030:mRNA-p1	Tb927.10.10030:mRNA-p1		hypothetical protein, conserved	11.38	65	30.847	1	0.0342726	0.829858		-2.25124	0.00199412	+	0.355687	0.0370556	+	6	5	4	1.2243	1.0013	0.87599	23.782	25.708	10.027	8	7	5	164070000	146200000	114390000	71730000	92341000	59778000	86421000	58106000	56284000	3	4	3	0.23417	0.21459	0.18441	49.768	86.522	61.015	4	5
528	Tb927.10.10050:mRNA-p1	Tb927.10.10050:mRNA-p1		hypothetical protein, conserved	132.74	5.5	204.7	1	0.0899041	0.750038		2.16075	0.00134038	+	0.380174	0.0300476	+	1	1	2	0.77764	1.1083	1.3988	14.239	7.2351	34.808	3	2	3	5529200	4342000	9130200	2885700	2643500	1695300	2646800	4326700	4803500	5	1	4	4.4574	NaN	4.4856	39.914	NaN	112.22	5	0
529	Tb927.10.10070:mRNA-p1	Tb927.10.10070:mRNA-p1		hypothetical protein, conserved	61.886	4.3	2.3924	1							0.368334	0.226978		0	0	1	NaN	NaN	1.1376	NaN	NaN	NaN	0	0	1	0	0	4311200	0	0	0	0	2156400	2154800	0	0	2	NaN	NaN	1.258	NaN	NaN	43.27	0	0
530	Tb927.10.10080:mRNA-p1	Tb927.10.10080:mRNA-p1		hypothetical protein, conserved	16.419	10.3	9.912	1				-0.0775935	0.747013		-0.143987	0.249583		1	0	0	0.42338	NaN	NaN	NaN	NaN	NaN	1	0	0	8388400	0	0	5890100	2498300	0	0	0	0	1	1	1	1.145	1.0439	0.71197	NaN	NaN	NaN	1	1
531	Tb927.10.10090:mRNA-p1	Tb927.10.10090:mRNA-p1		Component of motile flagella 14	121.48	4	1.7522	1	-0.266684	0.378062		0.369753	0.135804					1	0	1	0.94172	NaN	0.7337	NaN	NaN	NaN	1	0	1	2438600	0	3552800	1507600	931000	0	0	1310200	2242600	2	1	2	1.4133	1.0471	1.4578	NaN	NaN	NaN	1	1
532	Tb927.10.10120:mRNA-p1	Tb927.10.10120:mRNA-p1		hypothetical protein, conserved	63.236	10.5	18.388	1	-0.0265231	0.817884		-0.160688	0.531714		0.310524	0.106693		1	1	2	1.0217	1.0814	0.85652	NaN	22.113	NaN	1	2	1	5709200	7287200	7113600	2743300	2965800	3560700	3726400	3859900	3253700	2	1	2	0.80005	1.2008	0.74524	31.383	NaN	NaN	2	1
533	Tb927.10.10130:mRNA-p1	Tb927.10.10130:mRNA-p1	MRB10130	mitochondrial RNA binding complex 1 subunit	61.046	20	151.37	1	-0.367221	0.362417		0.682865	0.0601833		0.186856	0.565175		4	3	3	0.51464	1.0797	0.83861	89.663	38.403	28.934	6	5	3	27667000	17738000	17410000	15540000	12127000	8189600	9548300	8420100	8989600	4	3	3	1.309	1.9941	1.5849	87.998	10.245	22.465	6	2
534	Tb927.10.10140:mRNA-p1	Tb927.10.10140:mRNA-p1	PFC19	paraflagellar rod component, putative	37.014	45.6	256.36	1	0.187979	0.392954		-0.468826	0.0131401	+	-0.288052	0.331993		7	9	9	0.93418	1.117	1.4167	16.643	30.707	42.587	18	22	16	540040000	634370000	543960000	261940000	278090000	277570000	356800000	259420000	284540000	9	7	9	0.67377	0.76652	0.73042	41.792	34.923	80.177	15	14
535	Tb927.10.10160:mRNA-p1	Tb927.10.10160:mRNA-p1		Pentatricopeptide repeat protein (PPR), putative	31.781	25.7	6.3051	1	-0.841352	0.0479518	+	1.18547	0.00207176	+	0.801335	0.1263		1	3	2	0.44199	0.69935	0.56244	NaN	33.012	27.862	1	4	2	2272800	27831000	9433700	1516200	756580	14282000	13549000	5821700	3612100	3	2	3	2.4434	2.1533	2.2361	18.352	25.632	30.362	3	2
536	Tb927.10.10180:mRNA-p1	Tb927.10.10180:mRNA-p1		Miro-like protein, putative	33.301	6.7	1.6372	1				0.934499	0.249866					0	0	0	NaN	NaN	NaN	NaN	NaN	NaN	0	0	0	0	0	0	0	0	0	0	0	0	1	1	0	2.499	1.4617	NaN	NaN	NaN	NaN	1	1
537	Tb927.10.10230:mRNA-p1	Tb927.10.10230:mRNA-p1	PAG5	procyclin-associated gene 5 (PAG5) protein	40.798	6.2	3.4632	1	-0.017189	0.869752					-1.36246	0.00147603	+	1	1	1	1.017	0.87411	1.0854	NaN	NaN	6.5973	1	1	2	14640000	14763000	10701000	6233400	8406400	7747600	7015600	4833100	5867900	1	1	0	NaN	1.0851	NaN	NaN	NaN	NaN	0	1
538	Tb927.10.10280:mRNA-p1	Tb927.10.10280:mRNA-p1		microtubule-associated protein, putative	267.6	90.6	323.31	1	-0.265309	0.000919488	+	0.159323	0.103199		-0.711073	0.0154917	+	4	3	4	0.83391	0.83898	0.82325	27.993	24.761	22.412	70	70	65	14295000000	18340000000	12366000000	6884500000	7410500000	8723200000	9617000000	6521800000	5844200000	5	5	5	1.034	1.1634	1.1578	63.136	40.74	52.893	74	69
539	Tb927.10.10370:mRNA-p1;Tb927.10.10290:mRNA-p1	Tb927.10.10370:mRNA-p1;Tb927.10.10290:mRNA-p1		hypothetical protein, conserved ;hypothetical protein, conserved	20.152	39.6	41.09	2				0.477611	0.0531195					0	0	0	NaN	NaN	NaN	NaN	NaN	NaN	0	0	0	0	0	0	0	0	0	0	0	0	1	2	4	1.1923	1.5507	1.4602	NaN	NaN	47.934	1	1
540	Tb927.10.1030:mRNA-p1	Tb927.10.1030:mRNA-p1	CBP1	serine peptidase, Clan SC, Family S10	51.079	14.2	17.838	1										0	0	0	NaN	NaN	NaN	NaN	NaN	NaN	0	0	0	0	0	0	0	0	0	0	0	0	0	0	0	NaN	NaN	NaN	NaN	NaN	NaN	0	0
541	Tb927.10.10320:mRNA-p1	Tb927.10.10320:mRNA-p1		dynein light chain Tctex-type, putative	12.161	30.3	3.3221	1	0.110919	0.367999		-0.53593	0.442881		-0.010822	0.950428		1	1	2	1.2315	0.99144	1.0315	NaN	NaN	18.164	1	1	3	9448100	11552000	13641000	4253900	5194200	5307200	6245200	6850800	6790600	2	0	2	0.50579	NaN	0.94052	47.474	NaN	24.981	2	0
542	Tb927.10.10330:mRNA-p1	Tb927.10.10330:mRNA-p1		Anaphase-promoting complex, cyclosome, subunit 3/TPR repeat, putative	62.877	4.7	17.071	1				0.808269	0.0356316	+	-0.248949	0.314366		0	0	0	NaN	NaN	NaN	NaN	NaN	NaN	0	0	0	0	0	0	0	0	0	0	0	0	2	1	1	2.1759	1.5593	1.5826	27.866	30.086	26.4	2	2
543	Tb927.10.10340:mRNA-p1;Tb11.v5.0811.1-p1	Tb927.10.10340:mRNA-p1;Tb11.v5.0811.1-p1	SMC2	structural maintenance of chromosome 2, putative ;structural maintenance of chromosome 2, putative	134	14.3	52.601	2	0.00569945	0.980764		0.438957	0.185855		0.612501	0.0191693	+	7	4	8	0.90159	0.83872	1.3382	24.999	34.718	29.311	7	4	7	32574000	13771000	21861000	18570000	14004000	7223000	6547500	10748000	11113000	7	7	4	1.0534	1.3218	1.7892	32.475	52.524	36.221	7	7
544	Tb927.10.10350:mRNA-p1	Tb927.10.10350:mRNA-p1		STE/STE11 serine/threonine-protein kinase, putative	66.762	13.2	65.019	1	0.238167	0.158239		-0.522849	0.271983		-0.052475	0.908986		3	2	4	1.1603	1.3528	1.0454	31.439	47.117	17.483	3	3	4	6521800	42056000	40803000	3272400	3249400	19800000	22256000	16770000	24033000	2	2	3	0.53871	0.55512	1.1274	88.653	50.787	75.347	2	2
545	Tb927.10.10380:mRNA-p1	Tb927.10.10380:mRNA-p1		ATP-dependent DEAD/H RNA helicase, putative	56.623	18.1	6.5846	1				0.326244	0.216072		0.80678	0.220918		1	0	0	0.58652	NaN	NaN	NaN	NaN	NaN	1	0	0	893120	0	0	576010	317110	0	0	0	0	2	1	5	0.98887	1.3076	1.5241	NaN	NaN	0.92529	1	1
546	Tb927.10.10390:mRNA-p1	Tb927.10.10390:mRNA-p1		trypanothione reductase	53.156	41.1	229.39	1	0.282109	0.106021		-0.983204	0.00998785	+	0.28411	0.171956		13	11	13	1.2771	1.0605	1.3275	11.322	23.159	16.509	22	19	20	617880000	574410000	561470000	271980000	345900000	257050000	317360000	255390000	306080000	3	3	3	0.48325	0.57893	0.46268	61.748	11.913	70.261	3	3
547	Tb927.10.1040:mRNA-p1;Tb11.v5.0638.1-p1;Tb927.10.1050:mRNA-p1	Tb927.10.1040:mRNA-p1;Tb11.v5.0638.1-p1;Tb927.10.1050:mRNA-p1	CBP1	serine peptidase, Clan SC, Family S10 ;serine carboxypeptidase III precursor, putative ;serine peptidase, Clan SC, Family S10	51.509	19.8	110.23	3	-0.24574	0.0374168	+	-1.31778	0.00912235	+	-0.609932	0.0222599	+	3	2	3	0.80287	0.83018	0.90003	44.815	12.42	19.718	5	4	6	103480000	99517000	94887000	44958000	58521000	49975000	49542000	45169000	49718000	2	2	3	0.41196	0.34058	0.4601	34.795	79.033	47.41	5	5
548	Tb927.10.10400:mRNA-p1	Tb927.10.10400:mRNA-p1		Mitochondrial ribosomal protein S11	37.867	13.8	7.5085	1	-0.459631	0.12042		0.270198	0.057118		-0.252937	0.149519		1	2	2	0.70072	0.6013	0.91259	NaN	13.721	41.693	1	3	2	12681000	23417000	13782000	7046600	5634700	14416000	9001300	8002900	5778700	3	2	2	1.2202	1.2993	1.1063	40.973	36.479	15.524	4	2
549	Tb927.10.10420:mRNA-p1	Tb927.10.10420:mRNA-p1		monothiol glutaredoxin, putative	14.888	42.7	67.232	1	-0.610465	0.186108		1.16037	0.0192563	+	0.52385	0.206474		4	3	3	0.42959	0.85765	0.76266	38.103	39.415	34.342	4	3	2	36906000	29946000	18907000	21541000	15365000	15983000	13964000	5045100	13862000	3	3	4	2.1695	2.7557	1.8678	10.379	24.427	89.575	3	3
550	Tb927.10.10590:mRNA-p1;Tb927.10.10580:mRNA-p1;Tb927.10.10570:mRNA-p1;Tb927.10.10560:mRNA-p1;Tb927.10.10550:mRNA-p1;Tb927.10.10540:mRNA-p1;Tb927.10.10530:mRNA-p1;Tb927.10.10520:mRNA-p1;Tb927.10.10510:mRNA-p1;Tb927.10.10500:mRNA-p1;Tb927.10.10490:mRNA-p1;Tb927.10.10480:mRNA-p1;Tb927.10.10470:mRNA-p1;Tb927.10.10460:mRNA-p1;Tb927.10.10445:mRNA-p1	Tb927.10.10590:mRNA-p1;Tb927.10.10580:mRNA-p1;Tb927.10.10570:mRNA-p1;Tb927.10.10560:mRNA-p1;Tb927.10.10550:mRNA-p1;Tb927.10.10540:mRNA-p1;Tb927.10.10530:mRNA-p1;Tb927.10.10520:mRNA-p1;Tb927.10.10510:mRNA-p1;Tb927.10.10500:mRNA-p1;Tb927.10.10490:mRNA-p1;Tb927.10.10480:mRNA-p1;Tb927.10.10470:mRNA-p1;Tb927.10.10460:mRNA-p1;Tb927.10.10445:mRNA-p1		histone H2B, putative ;histone H2B, putative ;histone H2B, putative ;histone H2B, putative ;histone H2B, putative ;histone H2B, putative ;histone H2B, putative ;histone H2B, putative ;histone H2B, putative ;histone H2B, putative ;histone H2B, putative ;his	12.569	67	144.04	15	-0.0994141	0.189281		-0.131974	0.121544		-0.0136178	0.828242		10	9	10	0.91841	0.9985	0.88682	23.007	29.255	23.925	44	43	41	11363000000	10762000000	9935500000	4969000000	6393500000	4498600000	6263600000	4498900000	5436600000	8	7	8	0.87135	0.97783	0.89199	88.011	102.36	77.14	38	37
551	Tb927.10.1060:mRNA-p1	Tb927.10.1060:mRNA-p1	TCP-1-delta	T-complex protein 1, delta subunit, putative	58.361	79.1	323.31	1	0.219786	0.00872787	+	-2.55528	0.00169049	+	0.154842	0.0704026		36	33	37	1.1938	1.136	1.1646	23.132	35.087	47.142	60	71	64	3473600000	3879500000	3550600000	1474900000	1998700000	1673600000	2205800000	1624500000	1926200000	29	29	31	0.15262	0.16511	0.19542	90.498	64.539	66.282	51	48
552	Tb927.10.10610:mRNA-p1	Tb927.10.10610:mRNA-p1		protein tyrosine phosphatase, putative	25.449	38.4	323.31	1	-0.846892	0.271626		1.14772	0.120841		-0.451673	0.231315		4	5	6	0.68329	0.96291	0.26121	22.31	40.638	187.11	15	16	6	91924000	56789000	64231000	53211000	38712000	24056000	32733000	55563000	8667600	7	6	6	3.9303	1.3891	1.9922	15.445	100.28	77.195	11	9
553	Tb927.10.10620:mRNA-p1	Tb927.10.10620:mRNA-p1		hypothetical protein, conserved	33.272	30.4	140.42	1	0.517587	0.135004		-1.51266	0.00335027	+	0.382004	0.030984	+	6	3	4	1.0885	1.802	1.4957	37.759	68.558	77.058	7	4	6	36462000	20314000	30048000	15463000	20998000	7532700	12782000	10249000	19800000	4	2	2	0.36347	0.38054	0.31122	73.754	14.135	27.125	5	2
554	Tb927.10.10630:mRNA-p1	Tb927.10.10630:mRNA-p1		hypothetical protein, conserved	29.655	23.8	11.934	1	0.288425	0.69739		0.0566193	0.279529		-0.0577966	0.366622		0	1	1	NaN	1.801	0.8282	NaN	68.864	NaN	0	2	1	0	8571600	5793400	0	0	3458400	5113200	2717500	3075900	4	3	5	1.0341	0.99611	1.0921	74.384	41.461	41.97	4	3
555	Tb927.10.10650:mRNA-p1	Tb927.10.10650:mRNA-p1		cytosolic Fe-S cluster assembly factor NAR1, putative	51.836	4	10.646	1										0	0	0	NaN	NaN	NaN	NaN	NaN	NaN	0	0	0	0	0	0	0	0	0	0	0	0	0	0	0	NaN	NaN	NaN	NaN	NaN	NaN	0	0
556	Tb927.10.10690:mRNA-p1	Tb927.10.10690:mRNA-p1		CEP19-like protein, putative	43.206	9.1	20.246	1	0.348379	0.400586		0.794062	0.241739					1	1	0	1.0679	1.5178	NaN	NaN	49.673	NaN	1	2	0	4065700	5063800	0	2136800	1928900	2199500	2864300	0	0	2	1	2	1.392	NaN	2.1599	25.813	NaN	114.7	2	0
557	Tb927.10.1070:mRNA-p1	Tb927.10.1070:mRNA-p1	CRK1	cdc2-related kinase 1	34.35	35.5	65.128	1	0.103381	0.181875		-0.053009	0.813413		0.0268382	0.626064		5	5	6	1.0299	1.1531	1.044	20.637	22.77	31.552	7	7	7	105960000	112370000	98181000	43949000	62011000	50691000	61675000	40822000	57359000	7	6	6	0.8043	0.88349	1.2604	7.928	44.896	27.691	11	10
558	Tb927.10.10700:mRNA-p1	Tb927.10.10700:mRNA-p1		splicing factor Prp31	39.686	23.9	32.279	1	0.219753	0.102369		-0.51876	0.250968		0.153775	0.0507519		3	5	4	1.2638	1.1847	1.0548	23.126	23.895	39.385	4	6	4	10020000	18080000	21186000	4048700	5971100	8399500	9680400	10448000	10739000	5	3	4	0.51198	1.0808	0.61449	34.912	42.562	65.471	8	2
559	Tb927.10.10720:mRNA-p1	Tb927.10.10720:mRNA-p1		Tetraspanin family, putative	33.625	16.6	65.391	1	-0.239214	0.318412		0.685628	0.350351		1.14868	0.0403459	+	2	2	2	0.6902	0.82703	1.0653	38.853	58.961	50.895	2	3	4	10774000	24274000	28941000	5945100	4829100	14277000	9997000	17301000	11640000	2	3	1	0.87554	1.4154	3.3576	81.565	11.53	NaN	4	3
560	Tb927.10.10730:mRNA-p1	Tb927.10.10730:mRNA-p1	RIF5	RNA Interference Factor 5	166.05	2.7	7.0083	1	0.267034	0.0384283	+	-2.13206	0.0718471		0.64227	0.0694415		2	1	2	1.2967	1.1579	1.1605	26.594	NaN	0.032149	2	1	2	6625700	4134400	8243900	3065200	3560500	2089100	2045300	3813700	4430200	0	2	1	NaN	0.26973	0.19295	NaN	104.17	NaN	0	2
561	Tb927.10.10740:mRNA-p1	Tb927.10.10740:mRNA-p1		hypothetical protein, conserved	61.063	8.5	26.514	1	0.105379	0.364274		0.473432	0.0575314		0.0681237	0.0577375		2	2	2	1.1191	0.95142	1.1693	9.36	4.744	5.4033	2	2	3	12707000	12780000	13484000	5859300	6847400	6628000	6151700	6188600	7295600	1	3	2	1.1831	1.5552	1.4546	NaN	29.529	23.224	1	3
562	Tb927.10.10780:mRNA-p1	Tb927.10.10780:mRNA-p1		hypothetical protein, conserved	23.3	42.5	79.995	1	0.0747149	0.231648		-0.108537	0.56585		0.102169	0.119536		4	2	4	1.0817	1.0897	0.99097	33.43	43.297	28.313	5	3	5	36787000	10082000	18361000	18864000	17923000	4105500	5976900	10755000	7605500	6	5	5	0.75803	1.1087	0.94947	47.134	8.9149	26.362	7	5
563	Tb927.10.1090:mRNA-p1;Tb927.10.1080:mRNA-p1	Tb927.10.1090:mRNA-p1;Tb927.10.1080:mRNA-p1	RPS23	40S ribosomal protein S23, putative ;40S ribosomal protein S23, putative	15.928	40.6	40.449	2	-0.214285	0.0491762	+	-2.21625	0.00901112	+	0.258175	0.24473		4	4	4	0.80627	0.8799	0.90275	36.906	57.581	15.95	15	14	14	1040900000	1036500000	1064300000	510380000	530470000	479690000	556850000	520310000	543980000	4	4	4	0.28789	0.17985	0.19248	30.259	50.482	39.731	18	17
564	Tb927.10.10800:mRNA-p1	Tb927.10.10800:mRNA-p1		palmitoyl acyltransferase 2, putative	49.904	5.3	3.0002	1	-0.458475	0.345527		1.11411	0.0171145	+	0.633785	0.0365626	+	1	1	1	0.75126	0.45727	1.122	NaN	NaN	NaN	1	1	1	13110000	10237000	12639000	6679200	6431000	7052800	3183900	5553100	7085600	1	2	1	1.9813	2.6547	1.9283	NaN	NaN	164.31	1	1
565	Tb927.10.10830:mRNA-p1	Tb927.10.10830:mRNA-p1	RGG2	RGG-containing protein 2	32.404	28.4	260.4	1	0.0398639	0.832175		0.477417	0.0212599	+	0.0364081	0.800995		3	4	3	0.85077	1.0098	1.2646	42.375	10.155	17.763	3	4	3	204230000	215880000	107850000	101130000	103100000	97597000	118280000	50170000	57678000	8	5	9	1.2962	1.5293	1.3614	22.314	27.283	32.399	10	8
566	Tb927.10.10840:mRNA-p1;Tb11.v5.0423.1-p1	Tb927.10.10840:mRNA-p1		Enriched in surface-labeled proteome protein 15	60.057	12.1	14.554	2	-0.268423	0.0759328		0.626542	0.0147539	+				2	4	2	0.90819	0.83726	0.75258	25.237	35.274	NaN	2	3	1	14547000	21294000	6715600	7019200	7527300	9001800	12292000	3175200	3540400	3	1	2	1.7173	1.4725	1.4552	47.409	NaN	46.037	3	1
567	Tb927.10.10850:mRNA-p1	Tb927.10.10850:mRNA-p1	AGO1	Protein argonaute-1	99.184	48.8	305.11	1	0.0185023	0.785618		-0.977694	0.00223156	+	-0.0743016	0.568221		20	23	20	0.93375	1.0419	1.0682	27.318	19.69	20.666	27	28	24	525340000	548720000	382000000	245350000	279990000	253700000	295030000	185990000	196010000	26	22	28	0.53996	0.50036	0.48463	60.481	50.82	64.073	34	28
568	Tb927.10.10880:mRNA-p1	Tb927.10.10880:mRNA-p1	ABCF1	ATP-binding cassette sub-family F member 1, putative	77.697	31.6	88.355	1	-0.0381632	0.568706		-1.22222	0.00140861	+	0.347638	0.0479995	+	9	9	8	0.99767	0.90214	1.0263	16.239	37.999	19.954	14	10	12	195120000	182330000	161380000	88613000	106500000	81059000	101270000	78552000	82824000	9	7	8	0.43535	0.40316	0.44865	66.907	63.149	81.023	14	8
569	Tb927.10.1100:mRNA-p1;Tb927.6.4690:mRNA-p1	Tb927.10.1100:mRNA-p1;Tb927.6.4690:mRNA-p1		60S ribosomal protein L9, putative ;60S ribosomal protein L9, putative	21.857	70.4	323.31	2	0.0576908	0.552907		-1.27211	0.0010916	+	0.712691	0.0157891	+	13	14	14	1.1071	1.0955	0.92961	13.071	30.201	53.359	32	35	29	2388800000	2315000000	2125000000	1029000000	1359700000	919680000	1395300000	1085700000	1039300000	13	12	13	0.39199	0.41822	0.433	65.633	51.299	81.197	30	25
570	Tb927.10.11000:mRNA-p1	Tb927.10.11000:mRNA-p1		hypothetical protein, conserved	38.94	7.7	1.6993	1										0	1	0	NaN	NaN	NaN	NaN	NaN	NaN	0	0	0	0	2972900	0	0	0	0	2972900	0	0	0	0	0	NaN	NaN	NaN	NaN	NaN	NaN	0	0
571	Tb927.10.11020:mRNA-p1;Tb11.v5.0547.1-p1	Tb927.10.11020:mRNA-p1	MSH2	DNA mismatch repair protein MSH2, putative	105.34	9	25.592	2	0.30959	0.218615		-0.473351	0.147039					2	2	2	1.0152	1.2155	1.5427	22.512	19.28	19.583	2	3	4	15006000	18696000	15880000	7660300	7345500	7722000	10974000	6134500	9745500	3	3	4	0.67055	0.9471	0.58843	17.006	42.326	37.376	4	3
572	Tb927.10.11030:mRNA-p1	Tb927.10.11030:mRNA-p1	ATOM11	Archaic translocase of outer membrane 11 kDa subunit	11.261	23	1.9884	1	-0.28929	0.282071								1	1	1	0.63267	0.85566	1.0122	7.7342	14.821	NaN	2	2	1	8286700	11436000	6549000	4966400	3320300	5822700	5613300	3006500	3542500	0	0	0	NaN	NaN	NaN	NaN	NaN	NaN	0	0
573	Tb927.10.11050:mRNA-p1	Tb927.10.11050:mRNA-p1		LSU ribosomal protein, mitochondrial, putative	35.312	3.5	2.3395	1										0	0	0	NaN	NaN	NaN	NaN	NaN	NaN	0	0	0	0	0	0	0	0	0	0	0	0	1	0	0	3.3673	NaN	NaN	NaN	NaN	NaN	1	0
574	Tb927.10.11080:mRNA-p1	Tb927.10.11080:mRNA-p1		paraflagellar rod protein	134.45	59.5	199.35	1	-0.232315	0.184105		0.414595	0.0648986		-0.159619	0.573347		4	5	5	0.95264	0.72798	0.88951	2.0567	16.915	50.145	8	9	9	99821000	94418000	59844000	49013000	50808000	47536000	46881000	30195000	29649000	9	8	8	1.2004	1.2737	1.5489	35.022	49.37	51.602	12	9
575	Tb927.10.11100:mRNA-p1	Tb927.10.11100:mRNA-p1		deoxyribodipyrimidine photo-lyase, putative	64.327	3.9	2.0468	1										0	1	1	NaN	NaN	1.037	NaN	NaN	NaN	0	0	1	0	0	1173100	0	0	0	0	617800	555300	1	0	0	0.63903	NaN	NaN	NaN	NaN	NaN	1	0
576	Tb927.10.11120:mRNA-p1	Tb927.10.11120:mRNA-p1		hypothetical protein, conserved	28.669	18.5	34.679	1	0.312857	0.165406					-0.00359463	0.99071		1	1	1	1.0168	1.409	1.3378	NaN	NaN	NaN	1	1	1	4502200	3934700	4214800	1858300	2643900	1298500	2636200	1767300	2447500	1	0	0	NaN	NaN	NaN	NaN	NaN	NaN	0	0
577	Tb927.10.11130:mRNA-p1	Tb927.10.11130:mRNA-p1		SET domain containing protein, putative	107.62	2.4	2.8555	1							0.390612	0.591677		0	0	1	NaN	NaN	1.0239	NaN	NaN	NaN	0	0	1	0	0	1206500	0	0	0	0	647270	559280	0	0	0	NaN	NaN	NaN	NaN	NaN	NaN	0	0
578	Tb927.10.11140:mRNA-p1	Tb927.10.11140:mRNA-p1		hypothetical protein, conserved	169.26	0.8	1.8187	1							1.33175	0.0656029		0	0	0	NaN	NaN	NaN	NaN	NaN	NaN	0	0	0	0	0	0	0	0	0	0	0	0	1	0	0	1.6893	NaN	NaN	NaN	NaN	NaN	1	0
579	Tb927.10.11150:mRNA-p1	Tb927.10.11150:mRNA-p1		hypothetical protein, conserved	25.436	15	17.404	1	0.240947	0.152939		1.39341	0.000723969	+	1.08223	0.114248		1	1	2	1.1266	1.0719	1.3667	NaN	NaN	2.9094	1	1	3	8043100	12655000	23600000	3746500	4296600	5663300	6991400	8023200	15577000	2	1	2	2.5028	2.6476	2.7359	9.76	NaN	52.994	2	1
580	Tb927.10.11160:mRNA-p1	Tb927.10.11160:mRNA-p1		NFU2 iron-sulfur cluster scaffold homolog, mitochondrial	37.595	8	1.2902	1							-1.49782	0.321537		0	0	0	NaN	NaN	NaN	NaN	NaN	NaN	0	0	0	0	0	0	0	0	0	0	0	0	1	0	0	1.4662	NaN	NaN	NaN	NaN	NaN	1	0
581	Tb927.10.11170:mRNA-p1	Tb927.10.11170:mRNA-p1		hypothetical protein, conserved	198.94	1.7	33.05	1	0.250588	0.0138607	+	-2.94768	0.154623		-0.160926	0.502993		3	2	3	1.1483	1.1888	1.2335	8.7538	24.6	35.954	3	2	3	11644000	3704700	11606000	5208500	6435400	1337400	2367300	4906000	6699500	2	1	0	0.21504	0.078127	NaN	79.229	NaN	NaN	2	1
582	Tb927.10.11180:mRNA-p1	Tb927.10.11180:mRNA-p1	ATG7	Ubiquitin-like modifier-activating enzyme ATG7, putative	83.425	6.2	5.594	1	0.181027	0.491272		-2.01022	0.0325311	+	0.379498	0.361249		1	1	3	1.2809	NaN	1.0034	NaN	NaN	NaN	1	0	1	1302500	0	1085400	577040	725420	0	0	474970	610460	1	1	0	0.26657	0.23116	NaN	NaN	NaN	NaN	1	1
583	Tb927.10.11190:mRNA-p1	Tb927.10.11190:mRNA-p1		tRNA-splicing ligase RtcB, putative	52.561	8.2	8.5326	1	-0.0603356	0.888206		0.758662	0.182391		-0.103418	0.830077		1	2	2	1.103	1.387	0.57658	NaN	3.5073	64.352	1	2	2	1799600	1817400	2531800	879820	919830	666860	1150600	1580900	950860	2	1	1	1.6664	2.6827	1.0834	23.118	NaN	NaN	2	1
584	Tb927.10.11200:mRNA-p1	Tb927.10.11200:mRNA-p1		hypothetical protein, conserved	13.515	24.6	3.4448	1				1.71546	0.236733		-0.518616	0.149304		0	1	1	NaN	1.6621	NaN	NaN	NaN	NaN	0	1	0	0	335160	210920	0	0	109220	225940	210920	0	2	2	1	5.2216	2.0654	NaN	32.038	33.655	NaN	2	2
585	Tb927.10.11210:mRNA-p1	Tb927.10.11210:mRNA-p1		hypothetical protein, conserved	50.464	9.6	4.5977	1	-0.0507862	0.792349		-1.59308	0.381948		0.211452	0.279928		2	2	1	1.0138	1.1491	0.77237	15.153	NaN	NaN	2	1	1	17451000	13890000	5528600	8288100	9163000	7177200	6712400	3028200	2500500	1	1	0	0.7055	0.15573	NaN	NaN	NaN	NaN	1	1
586	Tb927.10.11220:mRNA-p1	Tb927.10.11220:mRNA-p1	PSSA-2	procyclic form surface phosphoprotein	46.04	33.4	293.33	1	-0.184085	0.0697813		0.360797	0.0172721	+	0.512609	0.0361947	+	8	8	8	0.87913	0.93675	0.82809	24.556	28.523	44.111	12	12	13	288800000	323320000	278320000	153930000	134870000	145380000	177950000	141280000	137030000	8	6	7	1.3666	1.2195	1.2706	37.69	26.587	29.111	7	8
587	Tb927.10.11230:mRNA-p1	Tb927.10.11230:mRNA-p1		Ras-induced vulval development antagonist, putative	34.706	14.9	4.0312	1				-0.571616	0.339479		0.205488	0.479128		0	1	2	NaN	NaN	1.6946	NaN	NaN	47.882	0	0	3	0	6174800	6181800	0	0	1966200	4208700	1501600	4680200	1	0	1	0.85016	NaN	0.53254	23.031	NaN	NaN	2	0
588	Tb927.10.11250:mRNA-p1;Tb11.v5.0575.1-p1	Tb927.10.11250:mRNA-p1		Coiled-coil domain-containing protein 40 homolog	101.14	39.1	323.31	2	0.213221	0.163521		1.08157	0.00732214	+				16	13	14	1.0336	1.3098	1.1508	36.69	47.958	28.228	18	16	19	92303000	71853000	95357000	42072000	50230000	29105000	42748000	45798000	49559000	19	21	20	2.3792	1.9045	2.0919	25.168	35	20.766	24	22
589	Tb927.10.11260:mRNA-p1	Tb927.10.11260:mRNA-p1		SSU ribosomal protein, mitochondrial, putative	22.384	7.5	5.5097	1										0	0	0	NaN	NaN	NaN	NaN	NaN	NaN	0	0	0	0	0	0	0	0	0	0	0	0	0	1	0	NaN	2.848	NaN	NaN	NaN	NaN	0	1
590	Tb927.10.11270:mRNA-p1	Tb927.10.11270:mRNA-p1	RBP23	RNA-binding protein, putative	26.664	9.1	4.7854	1	0.101219	0.193025		0.225661	0.520411		1.78011	0.0221732	+	1	1	1	1.0122	1.1468	1.0633	NaN	41.684	NaN	1	2	1	11535000	14169000	10388000	5091400	6443700	6367600	7801000	5170600	5217500	2	2	2	0.84257	1.1214	1.6921	6.211	10.661	34.964	2	2
591	Tb927.10.11300:mRNA-p1	Tb927.10.11300:mRNA-p1	PFC16	paraflagellar rod component, putative	14.328	79.4	259.2	1	-0.0537952	0.569882		-0.479439	0.00312772	+	-0.376059	0.0458633	+	8	8	8	0.87592	0.96214	1.061	15.778	45.058	17.759	22	20	15	1118800000	1245100000	1100600000	583780000	535030000	595680000	649380000	522530000	578040000	7	7	6	0.70007	0.70844	0.74401	41.531	88.445	40.757	14	12
592	Tb927.10.11310:mRNA-p1	Tb927.10.11310:mRNA-p1	IFT57/55	intraflagellar transport protein 57/55	46.366	54.2	323.31	1	0.137972	0.313021		-0.433691	0.0113409	+	-0.0103174	0.71002		9	9	7	1.1169	0.96556	1.2354	16.886	15.995	31.98	12	12	9	156400000	164750000	121740000	70922000	85480000	73954000	90795000	58387000	63352000	9	8	10	0.73489	0.70296	0.78557	33	46.855	28.109	12	9
593	Tb927.10.11330:mRNA-p1	Tb927.10.11330:mRNA-p1		EF-hand domain pair, putative	25.083	26.3	17.22	1	-0.157658	0.560557		0.68068	0.0633261		-0.0810631	0.619146		2	1	1	1.1758	0.68034	0.90066	50.909	NaN	NaN	2	1	1	8780100	7042000	4649200	4340800	4439300	4267000	2775000	2003100	2646100	4	2	4	1.2527	1.754	1.8743	113.17	87.407	60.273	5	2
594	Tb927.10.11340:mRNA-p1;Tb11.v5.0604.1-p1	Tb927.10.11340:mRNA-p1;Tb11.v5.0604.1-p1		hypothetical protein, conserved ;hypothetical protein, conserved	155.73	12.1	179.07	2	-0.0230279	0.690294		1.27102	0.000313741	+	0.276482	0.167945		8	4	7	0.99641	1.0376	0.92201	15.332	18.687	22.126	9	5	6	42904000	28831000	26876000	18999000	23906000	13252000	15578000	12947000	13929000	7	5	7	2.4615	2.3401	2.4401	68.557	42.555	37.323	5	3
595	Tb927.10.11350:mRNA-p1	Tb927.10.11350:mRNA-p1		LSU ribosomal protein, mitochondrial, putative	18.896	14.4	2.2258	1	-0.954607	0.0294668	+	0.651677	0.0583571					1	1	1	0.51828	0.42102	0.62956	0	NaN	NaN	2	1	1	9538300	5158200	3550500	5636200	3902100	3531800	1626500	2290300	1260200	1	1	1	1.82	1.6979	1.2547	NaN	NaN	NaN	1	1
596	Tb927.10.11370:mRNA-p1	Tb927.10.11370:mRNA-p1		hypothetical protein, conserved	17.772	13.7	2.7881	1				2.2795	0.0428462	+				0	1	0	NaN	NaN	NaN	NaN	NaN	NaN	0	0	0	0	4358500	0	0	0	2559000	1799500	0	0	1	0	1	5.4007	NaN	4.3646	NaN	NaN	NaN	1	0
597	Tb927.10.11380:mRNA-p1	Tb927.10.11380:mRNA-p1		hypothetical protein, conserved	44.731	24.9	133.06	1	0.309504	0.0424731	+	-1.50963	0.00723719	+	0.309187	0.0191059	+	4	5	6	1.2057	1.1651	1.3549	26.472	5.0772	25.466	5	6	6	41790000	46176000	71603000	16785000	25004000	17751000	28425000	27597000	44006000	2	2	4	0.41953	0.31554	0.32723	NaN	115.26	68.891	1	3
598	Tb927.10.11390:mRNA-p1	Tb927.10.11390:mRNA-p1		60S ribosomal protein L6, putative	21.185	59.9	323.31	1	-0.0347661	0.680054		-1.31075	0.00218299	+	0.591835	0.0323898	+	16	17	19	1.0782	0.9149	0.94304	31.096	30.238	87.966	28	31	34	1999500000	2128400000	2359300000	907150000	1092300000	922980000	1205400000	1094600000	1264700000	14	14	15	0.38627	0.38639	0.43889	61.114	104.43	94.598	30	29
599	Tb927.10.11400:mRNA-p1	Tb927.10.11400:mRNA-p1		WD domain, G-beta repeat, putative	52.726	5.7	2.9365	1							-0.234755	0.392074		1	2	0	NaN	0.8376	NaN	NaN	NaN	NaN	0	1	0	0	6341000	0	0	0	2714100	3626900	0	0	0	0	0	NaN	NaN	NaN	NaN	NaN	NaN	0	0
600	Tb927.10.11450:mRNA-p1	Tb927.10.11450:mRNA-p1		TFIIF-stimulated CTD phosphatase, putative	79.214	3.8	9.8886	1				0.538065	0.515313					0	0	0	NaN	NaN	NaN	NaN	NaN	NaN	0	0	0	0	0	0	0	0	0	0	0	0	2	0	1	0.98178	NaN	2.1475	NaN	NaN	NaN	1	0
601	Tb927.10.11500:mRNA-p1	Tb927.10.11500:mRNA-p1		conserved protein	37.276	3.9	5.0808	1										0	0	0	NaN	NaN	NaN	NaN	NaN	NaN	0	0	0	0	0	0	0	0	0	0	0	0	1	0	0	4.5466	NaN	NaN	NaN	NaN	NaN	1	0
602	Tb927.10.11510:mRNA-p1	Tb927.10.11510:mRNA-p1		hypothetical protein, conserved	46.871	5.6	18.646	1				-0.126212	0.666789		-0.00990484	0.910087		1	0	0	0.62956	NaN	NaN	NaN	NaN	NaN	1	0	0	2238900	0	0	1161200	1077700	0	0	0	0	2	2	1	1.2993	0.7541	0.78502	14.545	14.828	NaN	2	2
603	Tb927.10.11520:mRNA-p1	Tb927.10.11520:mRNA-p1	TbTim13	mitochondrial import inner membrane translocase subunit tim13	13.421	59.8	30.218	1	-0.263445	0.237041		0.355361	0.220338		0.311697	0.130885		4	3	4	0.85028	0.68285	0.99586	35.255	37.42	65.654	6	3	4	61503000	42097000	41354000	34864000	26639000	21675000	20421000	20561000	20794000	3	3	4	1.2054	1.0401	1.67	1.729	24.615	37.896	4	4
604	Tb927.10.11530:mRNA-p1	Tb927.10.11530:mRNA-p1		hypothetical protein, conserved	11.032	70.3	19.71	1	0.0645684	0.0130862	+	-1.44551	0.000723716	+	0.431096	0.0585617		1	3	3	1.0359	1.0545	1.047	10.181	34.456	15.988	2	4	4	61382000	64271000	60177000	29527000	31855000	30845000	33426000	30348000	29829000	6	3	7	0.35114	0.38543	0.36572	57.868	92.314	68.362	9	5
605	Tb927.9.6070:mRNA-p1;Tb927.10.11540:mRNA-p1	Tb927.9.6070:mRNA-p1;Tb927.10.11540:mRNA-p1	RPS3	40S ribosomal protein S3, putative ;40S ribosomal protein S3, putative	24.216	67.8	323.31	2	-0.0729889	0.371883		-2.11687	0.00402946	+	0.703635	0.0132015	+	16	15	16	0.94842	1.0277	0.88149	19.067	39.575	19.672	56	55	51	3934800000	3194400000	2958600000	1956500000	1978300000	1559300000	1635100000	1476300000	1482300000	14	9	13	0.27157	0.1965	0.22963	62.792	87.777	70.582	43	30
606	Tb927.10.11570:mRNA-p1	Tb927.10.11570:mRNA-p1		hypothetical protein, conserved	80.205	5.7	26.501	1	-0.158667	0.757044		0.322822	0.204869		0.381684	0.376129		1	1	1	1.1783	0.68111	NaN	35.669	NaN	NaN	2	1	0	3483500	1104600	581020	1611600	1872000	598650	505920	581020	0	3	1	1	1.4879	1.326	0.99179	119.55	NaN	NaN	3	1
607	Tb927.10.11590:mRNA-p1	Tb927.10.11590:mRNA-p1		nicotinate phosphoribosyltransferase, putative	48.917	13.8	7.0572	1	0.801943	0.154621		-1.44778	0.00459444	+	0.849027	0.113323		1	1	3	1.3094	2.8592	1.4155	NaN	24.729	26.99	1	2	3	5215700	5490000	21266000	2103600	3112100	1330000	4160000	9540400	11725000	0	2	3	NaN	0.36925	0.36394	NaN	106.22	10.767	0	2
608	Tb927.10.11610:mRNA-p1	Tb927.10.11610:mRNA-p1		SKP1-like protein	25.46	21	44.741	1	0.326659	0.134543		-0.407135	0.315095		-0.31969	0.365392		3	2	3	1.0589	1.4573	1.2782	17.086	NaN	30.258	3	1	3	18340000	7972000	15893000	9021200	9318800	5356500	2615500	8323000	7570400	3	0	1	0.8782	NaN	0.64757	9.5552	NaN	NaN	2	0
609	Tb927.10.11660:mRNA-p1	Tb927.10.11660:mRNA-p1		hypothetical protein, conserved	50.098	12.4	25.388	1	-0.107855	0.787179		-0.212619	0.417002		0.183247	0.585183		3	1	3	1.2235	1.1417	0.57206	2.2439	NaN	65.675	4	1	4	237300000	185480000	15694000	90603000	146700000	71650000	113830000	8744000	6949700	0	1	1	NaN	0.96641	0.7706	NaN	NaN	NaN	0	1
610	Tb927.10.11690:mRNA-p1	Tb927.10.11690:mRNA-p1		YEATS family, putative	53.584	10.7	3.116	1				-0.0677785	0.858669		0.417761	0.256241		1	0	0	0.95525	NaN	NaN	NaN	NaN	NaN	1	0	0	2724900	0	0	1349100	1375800	0	0	0	0	2	2	2	1.4303	0.6388	0.9506	43.391	NaN	7.0503	2	1
611	Tb927.10.1170:mRNA-p1;Tb11.0560:mRNA-p1;Tb11.v5.0858.1-p1	Tb927.10.1170:mRNA-p1;Tb11.0560:mRNA-p1	IFT172	intraflagellar transport protein 172 ;hypothetical protein, conserved	196.6	36.9	323.31	3	-0.0417361	0.499852		-0.942313	0.00616258	+				38	37	33	1.0027	1.0102	0.90517	27.146	22.844	20.285	44	46	36	637100000	678510000	531480000	288510000	348580000	319860000	358650000	272100000	259380000	33	31	33	0.49514	0.49341	0.57686	41.959	36.9	43.827	37	37
612	Tb927.10.11700:mRNA-p1	Tb927.10.11700:mRNA-p1		guanylate kinase, putative	22.894	29.6	47.685	1	0.102402	0.109305		-2.48356	0.0188619	+	0.277053	0.185332		7	6	6	1.1258	1.0311	1.0659	34.022	14.243	17.036	8	8	8	203690000	219690000	161250000	87652000	116040000	111820000	107870000	74423000	86823000	4	5	5	0.17245	0.12032	0.2755	26.424	27.971	10.811	4	6
613	Tb927.10.11730:mRNA-p1	Tb927.10.11730:mRNA-p1	ZC3H33	zinc finger protein family member, putative	83.078	2	3.1575	1				1.24922	0.325613					0	0	0	NaN	NaN	NaN	NaN	NaN	NaN	0	0	0	0	0	0	0	0	0	0	0	0	0	1	1	NaN	1.4621	3.8648	NaN	NaN	NaN	0	1
614	Tb927.10.11750:mRNA-p1	Tb927.10.11750:mRNA-p1		hypothetical protein, conserved	24.793	14.4	198.03	1	-0.0598008	0.576347		-2.14626	0.00337756	+	0.439041	0.347534		2	2	2	0.84647	1.026	1.0168	1.1525	0.51908	23.186	2	2	2	3984500	4768500	5471200	1907700	2076800	1840300	2928200	2684400	2786800	1	1	1	0.24332	0.24928	0.19005	NaN	NaN	NaN	1	1
615	Tb927.10.11760:mRNA-p1	Tb927.10.11760:mRNA-p1	PUF6	pumilio/PUF RNA binding protein 6	93.062	31.3	323.31	1	-0.015491	0.666943		-1.48084	0.00466716	+	-0.6601	0.00439796	+	15	13	14	0.96324	0.9738	1.0323	26.989	12.982	19.632	22	24	22	542370000	612960000	526320000	231560000	310810000	267640000	345320000	254190000	272120000	16	14	15	0.34632	0.32376	0.41017	19.138	31.242	43.123	23	19
617	Tb927.10.11780:mRNA-p1	Tb927.10.11780:mRNA-p1		hypothetical protein, conserved	131.27	6.7	13.796	1				0.888235	0.00791473	+				2	0	0	0.61428	NaN	NaN	NaN	NaN	NaN	1	0	0	5014200	0	0	2708100	2306100	0	0	0	0	3	1	1	1.9428	1.6582	1.9683	16.913	NaN	NaN	2	1
618	Tb927.10.11800:mRNA-p1	Tb927.10.11800:mRNA-p1		Axonemal inner arm dynein light chain, putative	42.092	18.2	163.2	1	-0.0362098	0.770194		0.0110433	0.945974		-0.107401	0.29981		4	3	4	0.84617	1.003	1.0928	9.8175	4.554	15.995	4	3	4	19241000	8028500	17065000	9391800	9849200	3087500	4941000	8218500	8846100	5	3	4	0.83571	1.0407	1.1765	21.115	26.621	18.755	5	3
619	Tb927.10.11820:mRNA-p1	Tb927.10.11820:mRNA-p1		kinetoplast ribosomal PPR-repeat containing protein 17	39.072	6	4.5091	1	-1.05668	0.341916		0.716325	0.0410974	+				0	1	1	NaN	0.31081	0.74357	NaN	NaN	NaN	0	1	1	0	2727600	2245700	0	0	1791800	935840	1239000	1006700	1	1	1	2.013	1.5417	1.4291	NaN	NaN	NaN	1	1
620	Tb927.10.11840:mRNA-p1;Tb927.10.11850:mRNA-p1	Tb927.10.11840:mRNA-p1;Tb927.10.11850:mRNA-p1		WD domain, G-beta repeat, putative ;WD domain, G-beta repeat, putative	50.308	4.2	30.394	2	-0.0660543	0.83403								1	1	0	0.8046	1.1341	NaN	NaN	NaN	NaN	1	1	0	1703200	2685100	0	798950	904240	1075300	1609800	0	0	1	0	0	1.982	NaN	NaN	NaN	NaN	NaN	1	0
621	Tb927.10.11870:mRNA-p1	Tb927.10.11870:mRNA-p1	MRB11870	mitochondrial RNA binding protein	34.683	40	215.52	1	-0.317863	0.141604		0.462583	0.0309827	+	-0.379386	0.199957		5	4	5	0.86166	0.667	0.89842	39.637	70.519	16.102	7	5	7	74930000	79971000	68483000	40772000	34158000	42601000	37370000	35631000	32852000	8	5	6	1.3089	1.2927	1.5465	44.714	43.102	29.196	9	7
622	Tb927.10.11900:mRNA-p1	Tb927.10.11900:mRNA-p1		thioredoxin, putative	19.531	13.2	6.5189	1	-0.550557	0.0176734	+	0.488605	0.130286		0.422774	0.26798		2	2	2	0.73366	0.61802	0.70194	23.246	1.3182	10.74	2	2	2	26952000	25753000	26045000	15214000	11739000	14359000	11394000	14699000	11345000	2	2	2	1.1652	1.8283	1.2966	21.321	4.4479	26.49	2	2
623	Tb927.10.11930:mRNA-p1	Tb927.10.11930:mRNA-p1		beta-D-hydroxybutyrate dehydrogenase	27.645	48.5	71.103	1	-0.0120595	0.938149		-0.0217654	0.912764		0.159688	0.400538		7	5	6	0.89189	1.1996	0.91151	15.268	24.014	35.078	9	6	6	139080000	132880000	66764000	71670000	67412000	62910000	69965000	37002000	29762000	7	7	7	1.0527	1.1673	0.77778	12.051	19.768	61.37	10	10
624	Tb927.10.11970:mRNA-p1	Tb927.10.11970:mRNA-p1	GlnAT	glutamine aminotransferase (GlnAT)	48.334	50.1	323.31	1	-0.200289	0.0650053		-2.66845	0.0094403	+	-0.333754	0.1116		15	15	17	0.89476	0.80853	0.91142	19.876	32.486	20.76	24	26	24	812070000	720740000	722870000	390100000	421970000	360390000	360350000	357060000	365810000	14	12	14	0.11716	0.21868	0.1519	89.845	71.931	106.74	20	12
625	Tb927.10.11990:mRNA-p1	Tb927.10.11990:mRNA-p1		RNA-binding protein	23.952	50.2	67.46	1	0.517143	0.074995		-0.311637	0.0399997	+	1.04217	0.331322		3	3	4	1.5875	1.5888	1.1621	10.414	33.009	0.85859	3	4	3	32658000	32727000	31426000	11611000	21046000	12666000	20060000	13265000	18161000	4	3	3	0.88064	0.76677	0.77464	22.666	37.985	129.91	3	3
626	Tb927.10.12000:mRNA-p1	Tb927.10.12000:mRNA-p1		iron-sulfur cluster assembly protein, putative	11.772	33.3	18.23	1	-0.901349	0.183112		-0.0259957	0.911934		-0.456227	0.0751506		1	1	1	0.77442	0.68814	0.28797	NaN	NaN	NaN	1	1	1	6640300	6471400	4032900	3981100	2659100	3801400	2670000	3115400	917530	2	2	3	1.3051	0.88774	0.8177	18.362	19.192	22.471	3	2
627	Tb927.10.12010:mRNA-p1	Tb927.10.12010:mRNA-p1		hypothetical protein, conserved	16.195	12.6	2.2009	1										0	0	0	NaN	NaN	NaN	NaN	NaN	NaN	0	0	0	0	0	0	0	0	0	0	0	0	1	0	1	7.7333	NaN	NaN	NaN	NaN	NaN	1	0
628	Tb927.10.12030:mRNA-p1	Tb927.10.12030:mRNA-p1		hypothetical protein, conserved	27.19	38.4	3.6651	1	-0.0581502	0.666613		-0.685524	0.0352809	+	-0.0325009	0.77978		5	2	5	1.1278	0.8756	0.89732	51.427	119.88	17.446	5	2	7	33533000	3173900	23065000	17264000	16270000	970750	2203200	12126000	10939000	4	3	3	0.58447	0.74474	0.55226	45.165	26.709	28.03	4	4
629	Tb927.10.12050:mRNA-p1	Tb927.10.12050:mRNA-p1		LSU ribosomal protein, mitochondrial, putative	33.571	41.5	180.78	1	-0.067704	0.234973		0.410215	0.100716		0.352861	0.15195		5	6	6	1.0015	0.90913	0.95407	13.34	30.595	18.714	5	6	6	27106000	35406000	24170000	11811000	15296000	19479000	15928000	12701000	11469000	2	3	2	1.267	1.1548	1.6039	NaN	23.526	NaN	1	2
630	Tb927.10.12090:mRNA-p1	Tb927.10.12090:mRNA-p1	RBP7A	RNA-binding protein, putative	13.272	46.6	26.514	1	0.339016	0.218056		-1.18718	0.0352709	+	0.257456	0.318829		2	2	4	0.97128	1.4181	1.4693	0.69852	25.052	62.089	2	2	5	23928000	11472000	26081000	10668000	13261000	4700600	6771600	10894000	15188000	3	3	3	0.496	0.32054	0.53273	38.122	101.03	10.26	4	3
631	Tb927.10.1210:mRNA-p1;Tb11.v5.0486.1-p1	Tb927.10.1210:mRNA-p1		katanin, putative	75.358	22.2	35.267	2	-0.204095	0.119504		-0.687587	0.037777	+				8	7	7	0.95435	0.86549	0.79198	18.082	22.202	35.639	9	7	9	104900000	94126000	64262000	46046000	58852000	45034000	49092000	38068000	26194000	9	8	8	0.63766	0.52024	0.72153	25.344	33.626	57.457	8	8
632	Tb927.10.12110:mRNA-p1	Tb927.10.12110:mRNA-p1		hypothetical protein, conserved	13.003	22.2	10.208	1	-0.0815232	0.489679		-0.65955	0.0855206		0.159728	0.541486		3	3	3	1.0676	0.93432	0.8462	18.07	6.6098	4.9298	3	5	3	30863000	33675000	30423000	14073000	16789000	15621000	18055000	14763000	15659000	2	2	2	0.54296	0.55465	0.84252	15.304	3.533	9.8961	2	2
633	Tb927.10.12120:mRNA-p1;Tb11.v5.0505.1-p1	Tb927.10.12120:mRNA-p1;Tb11.v5.0505.1-p1		hypothetical protein, conserved ;hypothetical protein, conserved	240.83	2	278.13	2	0.181535	0.281504					0.510546	0.0213969	+	2	1	1	0.96014	1.2806	1.1863	66.256	NaN	NaN	2	1	1	4109100	1921700	2513700	2037800	2071300	818130	1103600	1163700	1350100	0	0	1	NaN	NaN	0.42968	NaN	NaN	NaN	0	0
634	Tb927.10.12130:mRNA-p1	Tb927.10.12130:mRNA-p1		Ubiquitin family, putative	87.529	13.9	25.352	1	0.283524	0.269655		-0.406811	0.295376		0.0173735	0.956633		2	1	3	0.96304	1.241	1.5088	35.29	NaN	39.656	2	1	3	9911200	5432500	10150000	4597900	5313300	2156800	3275700	4431900	5718100	5	3	6	1.0681	0.75417	0.53276	35.07	34.495	32.834	5	3
635	Tb927.10.12170:mRNA-p1	Tb927.10.12170:mRNA-p1		RAB-interacting protein, putative	25.919	15.4	2.453	1										0	0	0	NaN	NaN	NaN	NaN	NaN	NaN	0	0	0	0	0	0	0	0	0	0	0	0	0	2	0	NaN	13.548	NaN	NaN	NaN	NaN	0	1
636	Tb927.10.12180:mRNA-p1	Tb927.10.12180:mRNA-p1		hypothetical protein, conserved	77.894	13.8	18.032	1	-0.153332	0.0901478		0.442997	0.18919		-0.706111	0.0285117	+	5	3	5	0.96292	0.86695	0.87085	12.64	39.303	30.039	5	3	5	34253000	35277000	30582000	17971000	16281000	17672000	17605000	14968000	15614000	7	5	5	1.5238	1.6534	0.99715	60.274	24.899	30.168	7	5
637	Tb927.10.12190:mRNA-p1	Tb927.10.12190:mRNA-p1		RAB-interacting protein, putative	23.819	7.1	3.4602	1				0.700739	0.3405		0.376674	0.0432193	+	0	0	1	NaN	NaN	0.79042	NaN	NaN	NaN	0	0	1	0	0	3540500	0	0	0	0	1925100	1615400	1	0	1	2.1673	NaN	1.2189	NaN	NaN	NaN	1	0
638	Tb927.10.12210:mRNA-p1	Tb927.10.12210:mRNA-p1		ribulose-5-phosphate 3-epimerase, putative	26.397	9.8	10.925	1	0.236369	0.102686		-2.00999	0.0198752	+	1.11565	0.0567529		1	1	1	1.0715	1.1693	1.3048	NaN	NaN	NaN	1	1	1	30765000	23394000	24990000	14689000	16076000	9625200	13769000	8964700	16026000	1	2	2	0.22952	0.36228	0.18405	NaN	NaN	87.463	1	1
639	Tb927.10.12240:mRNA-p1	Tb927.10.12240:mRNA-p1		3-ketoacyl-CoA reductase, putative	36.075	51.4	288.26	1	-0.175514	0.0604402		0.183602	0.00633693	+	-0.431726	0.00254112	+	8	8	8	0.91766	0.90946	0.83182	19.184	20.678	31.563	11	14	11	267030000	290060000	283550000	134290000	132750000	139700000	150350000	139140000	144410000	12	9	11	1.1174	1.1329	1.1572	71.969	58.218	15.801	16	14
640	Tb927.10.12250:mRNA-p1	Tb927.10.12250:mRNA-p1		hypothetical protein, conserved	86.47	2.7	13.392	1				-0.262988	0.157354					0	0	0	NaN	NaN	NaN	NaN	NaN	NaN	0	0	0	0	0	0	0	0	0	0	0	0	1	1	2	0.83438	0.72212	0.96056	NaN	NaN	69.562	1	1
641	Tb927.10.12260:mRNA-p1	Tb927.10.12260:mRNA-p1		cytosolic nonspecific dipeptidase, putative	51.578	49.7	323.31	1	-0.014097	0.458515		-2.79206	1.32809e-05	+	-0.45375	0.0363592	+	18	18	16	0.99512	0.97015	1.0059	17.899	33.313	57.098	45	55	42	2933000000	3002800000	2736000000	1354800000	1578200000	1389100000	1613700000	1297200000	1438800000	14	14	15	0.14602	0.14462	0.14252	57.339	56.677	45.542	32	35
642	Tb927.10.12270:mRNA-p1	Tb927.10.12270:mRNA-p1		methyltransferase domain containing protein, putative	30.489	4.1	4.4476	1							0.162045	0.677394		0	0	0	NaN	NaN	NaN	NaN	NaN	NaN	0	0	0	0	0	0	0	0	0	0	0	0	1	0	1	0.21615	NaN	NaN	NaN	NaN	NaN	1	0
643	Tb927.10.12290:mRNA-p1	Tb927.10.12290:mRNA-p1		UDP-Gal or UDP-GlcNAc-dependent glycosyltransferase, putative	43.514	11.6	7.5832	1	0.449599	0.04975	+	0.540806	0.0267373	+	1.1735	0.0844834		2	1	1	1.351	1.212	1.5555	9.5374	13.404	0.86264	2	2	2	22210000	13106000	13007000	9313800	12896000	5457000	7649200	4572400	8435000	2	1	1	1.3558	1.3779	1.6481	14.804	NaN	21.158	2	1
644	Tb927.10.1230:mRNA-p1	Tb927.10.1230:mRNA-p1		Enriched in surface-labeled proteome protein 23	37.682	23.7	24.293	1	0.127992	0.374526		0.811754	0.0378439	+	0.568908	0.0500725		6	5	6	0.94048	1.2241	1.1335	23.773	27.891	14.587	7	6	6	46312000	53595000	38988000	20726000	25586000	28520000	25075000	17303000	21686000	4	4	4	2.0503	1.41	1.8709	39.82	61.331	65.908	4	4
645	Tb927.10.12330:mRNA-p1	Tb927.10.12330:mRNA-p1	ZC3H34	zinc finger protein family member, putative	22.365	37.1	9.3553	1	0.255936	0.130505		-0.265906	0.189901		0.606799	0.078996		3	3	3	1.3475	1.2001	1.0529	12.565	21.429	79.687	3	3	4	24455000	21876000	22300000	8182700	16272000	8988600	12887000	13376000	8923700	4	5	5	0.78599	0.73203	0.99981	71.917	52.224	46.115	5	8
646	Tb927.10.12360:mRNA-p1	Tb927.10.12360:mRNA-p1		hypothetical protein, conserved	18.601	45.3	63.873	1	0.371034	0.0927213					0.0882454	0.497877		2	0	1	1.2454	NaN	1.343	18.857	NaN	NaN	2	0	1	15535000	0	9289100	7040300	8495200	0	0	5367100	3921900	1	0	0	0.19243	NaN	NaN	NaN	NaN	NaN	1	0
647	Tb927.10.12370:mRNA-p1	Tb927.10.12370:mRNA-p1	GCS	gamma-glutamylcysteine synthetase	77.467	22.7	23.082	1	0.123872	0.269148		-1.00923	0.0488563	+	0.409318	0.0148521	+	4	5	6	1.0844	0.99021	1.2049	9.7367	23.3	19.666	4	5	7	60820000	43892000	82950000	30262000	30558000	22432000	21460000	36036000	46914000	6	4	6	0.66516	0.3823	0.48222	66.125	65.849	52.498	6	4
648	Tb927.10.12390:mRNA-p1	Tb927.10.12390:mRNA-p1		hypothetical protein, conserved	29.658	23.6	165.15	1	0.251749	0.531267		0.0802868	0.691082		0.2531	0.0897888		3	4	4	1.4038	1.5981	0.75239	35.212	38.549	84.502	3	4	4	29237000	23140000	18046000	11983000	17254000	8504600	14636000	8754800	9291100	4	4	5	0.99602	1.3349	0.88877	11.378	16.027	32.524	5	4
649	Tb927.10.12400:mRNA-p1	Tb927.10.12400:mRNA-p1		membrane transporter protein, putative	51.409	9.3	72.795	1	0.0690834	0.100071		0.313793	0.11433		0.690878	0.002528	+	3	3	3	1.0825	1.0242	1.0413	52.992	33.709	14.356	5	4	3	37700000	30664000	26275000	15855000	21845000	13432000	17232000	14387000	11888000	3	3	2	1.0911	1.4404	1.2219	3.659	79.417	16.834	2	3
650	Tb927.10.12410:mRNA-p1	Tb927.10.12410:mRNA-p1		hypothetical protein, conserved	24.659	56.6	138.6	1	0.320749	0.0289128	+	-0.357545	0.0819012		-0.0666205	0.475304		5	5	4	1.1903	1.2141	1.3482	6.8897	34.874	23.45	8	7	7	91775000	160980000	94801000	55049000	36726000	89000000	71978000	57873000	36928000	6	4	5	0.67968	0.79308	0.88203	19.32	10.526	25.516	7	4
651	Tb927.10.12420:mRNA-p1	Tb927.10.12420:mRNA-p1		predicted S. cerevisiae Got1 homologue	15.605	20.4	4.7188	1				0.42576	0.502023		0.0712945	0.826821		0	0	0	NaN	NaN	NaN	NaN	NaN	NaN	0	0	0	0	0	0	0	0	0	0	0	0	2	0	1	0.99812	NaN	1.8078	NaN	NaN	NaN	1	0
652	Tb927.10.12430:mRNA-p1	Tb927.10.12430:mRNA-p1		Noc2p family, putative	73.017	29.6	251.97	1	0.262132	0.0395592	+	0.126409	0.310639		0.619662	0.085472		11	10	9	1.116	1.2642	1.2225	17.066	27.385	27.082	15	13	8	497790000	161980000	139660000	247550000	250240000	62439000	99541000	59710000	79947000	12	14	13	1.224	0.97694	1.0877	84.503	61.651	69.536	15	15
653	Tb927.10.12470:mRNA-p1	Tb927.10.12470:mRNA-p1		hypothetical protein, conserved	58.387	10.1	6.003	1	0.00684078	0.972453		-1.19685	0.105863		0.205376	0.131503		3	2	3	1.0313	0.80427	1.2229	65.081	20.716	75.541	3	2	3	41349000	8267700	19396000	20395000	20954000	4136400	4131200	10490000	8905500	2	1	4	0.26963	0.74309	0.41431	77.479	NaN	50.335	2	1
654	Tb927.10.12490:mRNA-p1	Tb927.10.12490:mRNA-p1		kinesin, putative	127.09	15.9	271.24	1	0.320193	0.0421674	+	0.99609	0.013165	+	-0.0109133	0.948744		4	2	6	1.1393	1.2822	1.3322	14.712	28.386	26.876	4	2	5	48431000	55134000	56339000	16773000	31659000	17111000	38024000	22392000	33947000	10	12	7	1.8701	2.3385	1.8145	45.804	49.566	76.128	7	10
655	Tb927.10.1250:mRNA-p1	Tb927.10.1250:mRNA-p1		Aminoacyl-tRNA editing domain containing protein, putative	29.381	34.1	218.45	1	0.217164	0.290204		-0.237395	0.64653		-0.128424	0.739768		2	3	3	0.9598	1.1843	1.3819	9.1446	11.289	23.684	2	4	3	12107000	23085000	34256000	6024800	6082600	10212000	12873000	15541000	18715000	1	1	1	1.5448	0.55623	0.71037	NaN	NaN	NaN	1	1
656	Tb927.10.12500:mRNA-p1	Tb927.10.12500:mRNA-p1		P-type H+-ATPase, putative	100.23	58.3	323.31	1	0.165689	0.0132056	+	-0.114867	0.0750887		-0.0131223	0.648175		14	13	14	1.1428	1.1298	1.0931	24.613	32.964	27.258	83	83	79	5189900000	5221600000	4403500000	2331400000	2858500000	2227000000	2994600000	2086300000	2317200000	13	11	13	0.9559	0.88375	0.93223	64.031	55.787	61.432	90	71
657	Tb927.10.12510:mRNA-p1	Tb927.10.12510:mRNA-p1		P-type H+-ATPase, putative	100.63	52.1	62.303	1	0.250358	0.0269138	+	0.437338	0.182748		-0.132519	0.704708		4	5	4	1.1247	1.207	1.2398	12.268	28.787	21.548	8	4	5	71662000	58855000	39134000	30288000	41374000	21220000	37635000	17241000	21893000	8	6	6	1.2688	1.8064	1.0833	80.859	68.523	68.056	10	7
658	Tb927.10.12530:mRNA-p1	Tb927.10.12530:mRNA-p1		chaperone protein DnaJ, putative	18.537	15.1	2.9188	1	-0.0826735	0.535497		-0.864795	0.212167		0.830416	0.0289014	+	1	1	1	1.0696	0.81977	0.96034	NaN	NaN	NaN	1	1	1	4481300	1528100	4463300	2205500	2275800	628150	899920	2237200	2226100	1	1	0	0.67576	0.44622	NaN	NaN	NaN	NaN	1	1
659	Tb927.10.12540:mRNA-p1	Tb927.10.12540:mRNA-p1	NDUFS1	NADH-ubiquinone oxidoreductase complex I subunit, putative	33.754	15.2	132.53	1	-0.513909	0.215763		0.0531659	0.721549		-0.703169	0.0272502	+	2	3	2	0.47221	0.81014	0.89784	18.904	67.619	8.3331	2	4	2	12536000	12891000	11630000	7771400	4764800	8095100	4795700	5586600	6043300	3	1	3	1.0792	0.87395	1.1842	31.69	NaN	20.584	4	1
660	Tb927.10.12590:mRNA-p1	Tb927.10.12590:mRNA-p1		hypothetical protein, conserved	105.85	14.1	193.43	1	-0.0685666	0.640222		-1.47756	0.0354972	+	-0.267978	0.135539		4	3	5	0.97884	1.0927	0.81071	16.523	14.877	46.839	6	4	7	36279000	27693000	39050000	16575000	19704000	13200000	14493000	19550000	19500000	3	3	4	0.51926	0.26322	0.33879	29.775	91.379	55.241	3	2
661	Tb927.10.1260:mRNA-p1	Tb927.10.1260:mRNA-p1	AspRS-2	aspartyl-tRNA synthetase, putative	60.842	9.8	8.8275	1				1.56213	0.0443509	+	0.38079	0.0428586	+	2	1	2	1.0351	NaN	NaN	16.514	NaN	NaN	2	0	0	9885200	0	0	4694500	5190800	0	0	0	0	1	2	1	2.1132	2.6166	4.6566	NaN	62.724	NaN	1	3
662	Tb927.10.12630:mRNA-p1	Tb927.10.12630:mRNA-p1		hypothetical protein, conserved	25.138	35.3	39.5	1	-0.0190113	0.793027		0.3879	0.118662		0.119191	0.0227113	+	4	5	4	1.0444	1.0171	0.9049	32.363	25.365	98.016	4	5	3	47404000	41595000	12675000	22874000	24530000	18786000	22808000	6913400	5761400	8	5	5	1.3762	1.0753	1.5139	57.961	75.776	72.345	6	6
663	Tb927.10.12640:mRNA-p1	Tb927.10.12640:mRNA-p1		chaperone protein DnaJ, putative	72.954	4.6	1.7475	1				1.38386	0.13471		0.422325	0.14677		0	0	0	NaN	NaN	NaN	NaN	NaN	NaN	0	0	0	0	0	0	0	0	0	0	0	0	2	1	2	3.2068	NaN	2.1237	46.155	NaN	NaN	2	0
664	Tb927.10.12660:mRNA-p1	Tb927.10.12660:mRNA-p1	PUF2	pumilio/PUF RNA binding protein 2	92.245	9.3	7.5268	1	0.191897	0.324169		-1.05115	0.0503354		-0.96156	0.012031	+	3	2	3	0.9999	1.0665	1.3976	22.962	34.492	40.159	4	2	3	18495000	3856000	28457000	8418900	10076000	1837900	2018100	8487600	19969000	4	4	4	0.37119	0.45637	0.66344	29.054	21.839	34.501	3	3
665	Tb927.11.9730:mRNA-p1;Tb927.10.12680:mRNA-p1	Tb927.11.9730:mRNA-p1;Tb927.10.12680:mRNA-p1		60S ribosomal protein L34, putative ;60S ribosomal protein L34, putative	19.336	21.8	3.0339	2	-0.266988	0.0517473		0.254885	0.809394		1.59641	0.00403721	+	1	1	1	0.77436	0.90047	0.82314	15.94	18.948	6.863	3	3	2	928110000	1110100000	849120000	418360000	509760000	534170000	575940000	426640000	422480000	2	2	3	3.327	0.36447	1.4011	154.61	121.49	130.22	7	5
666	Tb927.10.12700:mRNA-p1	Tb927.10.12700:mRNA-p1		pyruvate dehydrogenase E1 alpha subunit, putative	42.511	87.6	323.31	1	-0.208995	0.0211083	+	0.483449	0.0317297	+	-0.193047	0.0147512	+	27	24	30	0.90081	0.85821	0.83759	23.458	32.671	27.024	52	50	57	2103500000	2223700000	1989200000	1043400000	1060100000	1096300000	1127400000	1049300000	939840000	35	32	35	1.5753	1.2869	1.348	67.033	62.375	60.6	90	71
667	Tb927.10.12710:mRNA-p1	Tb927.10.12710:mRNA-p1		heat shock protein 110, putative	90.863	59.7	323.31	1	0.414763	0.0143781	+	-0.882205	0.0119739	+	0.256141	0.0267845	+	49	46	52	1.3316	1.2557	1.4168	31.693	31.152	38.686	94	97	96	5276600000	5630200000	5183100000	2094800000	3181900000	2197800000	3432400000	2155400000	3027700000	39	45	44	0.517	0.49826	0.61993	56.479	67.65	61.623	86	75
668	Tb927.10.12720:mRNA-p1	Tb927.10.12720:mRNA-p1		hypothetical protein, conserved	104.64	18.3	143.24	1	0.161771	0.488767		1.32219	0.00304004	+	-0.045175	0.853334		2	3	3	1.4541	0.94135	1.0227	20.74	7.4417	66.214	2	3	2	4385700	6800300	4251200	1617500	2768300	3254900	3545400	2402100	1849000	8	9	9	2.2764	2.7084	2.5357	38.496	57.424	79.176	7	8
669	Tb927.10.12740:mRNA-p1	Tb927.10.12740:mRNA-p1	ZC3H35	Zinc finger CCCH domain-containing protein 35	51.324	11.4	7.7642	1										0	0	0	NaN	NaN	NaN	NaN	NaN	NaN	0	0	0	0	0	0	0	0	0	0	0	0	0	2	1	NaN	NaN	NaN	NaN	NaN	NaN	0	0
670	Tb927.10.12800:mRNA-p1;Tb927.10.12780:mRNA-p1	Tb927.10.12800:mRNA-p1;Tb927.10.12780:mRNA-p1	ZC3H38	Zinc finger CCCH domain-containing protein 38 ;Zinc finger CCCH domain-containing protein 37	30.977	5.4	5.2394	2										0	0	0	NaN	NaN	NaN	NaN	NaN	NaN	0	0	0	0	0	0	0	0	0	0	0	0	1	1	0	NaN	2.0716	NaN	NaN	NaN	NaN	0	1
671	Tb927.10.1280:mRNA-p1	Tb927.10.1280:mRNA-p1		Domain of unknown function (DUF4499), putative	19.139	4.6	1.2131	1	-0.044593	0.772601		-0.522227	0.516288		0.212827	0.563771		1	1	1	0.80707	1.0289	1.0976	20.037	NaN	NaN	2	1	1	21169000	15625000	15084000	11100000	10069000	5731200	9893400	5953400	9130600	1	1	1	1.0057	0.27746	1.2098	NaN	NaN	10.316	1	1
672	Tb927.10.12810:mRNA-p1	Tb927.10.12810:mRNA-p1		cholinephosphate cytidylyltransferase A, putative	56.299	11.3	9.5431	1				1.34889	0.0524973		-0.00314004	0.976376		0	0	0	NaN	NaN	NaN	NaN	NaN	NaN	0	0	0	0	0	0	0	0	0	0	0	0	2	2	3	2.626	1.7061	3.6887	82.868	26.195	74.54	2	2
673	Tb927.10.12830.2:mRNA-p1;Tb927.10.12830.1:mRNA-p1	Tb927.10.12830.2:mRNA-p1;Tb927.10.12830.1:mRNA-p1		acetyltransferase, putative ;acetyltransferase, putative	33.913	5.9	58.676	2	0.0881814	0.866151								1	1	1	1.2611	1.665	0.5721	NaN	NaN	NaN	1	1	1	781660	779030	240780	328200	453460	212730	566300	93650	147130	0	0	0	NaN	NaN	NaN	NaN	NaN	NaN	0	0
674	Tb927.10.12840:mRNA-p1	Tb927.10.12840:mRNA-p1	MCP12	mitochondrial carrier protein	33.131	48.4	323.31	1	-0.384066	0.00331987	+	0.294281	0.0962473		-0.241825	0.197395		16	14	17	0.78873	0.74841	0.76223	14.826	31.245	26.76	47	44	57	3021000000	2750100000	2735300000	1534600000	1486400000	1361700000	1388400000	1508200000	1227200000	17	16	17	1.3795	1.2277	1.0888	54.581	25.127	107.72	56	43
675	Tb927.10.12850:mRNA-p1	Tb927.10.12850:mRNA-p1		ttaggg binding factor	41.512	14.1	36.505	1	0.275942	0.0121369	+	1.27801	0.000593948	+	0.337687	0.0391603	+	1	2	2	1.2041	1.2593	1.1706	NaN	15.64	49.445	1	3	2	13681000	19253000	29165000	5679100	8001900	8229000	11024000	12173000	16992000	4	4	3	2.3346	2.5159	2.428	34.533	105.19	30.229	5	4
676	Tb927.10.12860:mRNA-p1	Tb927.10.12860:mRNA-p1		pre-RNA processing PIH1/Nop17, putative	77.741	12.4	83.003	1	-0.0313116	0.893727		-1.80144	0.00433144	+	-0.218957	0.182519		2	2	3	0.8086	0.89382	1.2964	2.9968	10.475	52.98	2	3	3	9173800	9622600	9426700	4859200	4314600	4418300	5204300	4529900	4896800	5	3	3	0.24802	0.28854	0.32995	5.4288	3.7831	44.639	5	3
677	Tb927.10.12890:mRNA-p1	Tb927.10.12890:mRNA-p1	ProRS	bifunctional aminoacyl-tRNA synthetase, putative	80.555	61.7	323.31	1	0.051591	0.410186		-2.06096	0.00420586	+	0.178197	0.0614043		32	27	28	0.96952	1.0545	1.0889	21.818	32.093	77.686	57	57	45	1695300000	1644700000	1602900000	795970000	899290000	736070000	908620000	775730000	827200000	28	22	25	0.26177	0.19902	0.26421	45.092	58.323	54.414	47	34
678	Tb927.10.12920:mRNA-p1	Tb927.10.12920:mRNA-p1		Flagellum attachment zone protein 18	112.87	12.4	19.084	1				1.10991	0.34524					0	0	0	NaN	NaN	NaN	NaN	NaN	NaN	0	0	0	0	0	0	0	0	0	0	0	0	5	3	4	7.5497	1.2554	1.0608	20.28	37.753	30.813	2	2
679	Tb927.10.12930:mRNA-p1	Tb927.10.12930:mRNA-p1		hypothetical protein, conserved	23.985	24.6	26.746	1	-0.771497	0.168881		0.263143	0.439049		0.46896	0.374384		1	1	1	0.59707	0.89909	0.37449	NaN	NaN	NaN	1	1	1	1251700	1720500	1807900	676380	575320	887280	833260	1285500	522360	4	2	4	1.4529	0.82014	1.4505	26.277	43.159	125.52	3	2
680	Tb927.10.12940:mRNA-p1	Tb927.10.12940:mRNA-p1		predicted zinc finger protein	34.477	29	46.009	1	0.186664	0.0272456	+	0.114012	0.400944		0.598898	0.00142351	+	4	3	5	1.1722	1.1531	1.0907	30.859	30.405	12.243	4	3	5	45108000	35009000	44288000	18142000	26966000	14096000	20912000	20212000	24075000	5	5	6	0.93394	1.1406	1.1899	24.911	45.781	48.131	5	5
681	Tb927.10.12950:mRNA-p1	Tb927.10.12950:mRNA-p1		Basal body protein	109.17	1.1	1.3591	1										0	0	0	NaN	NaN	NaN	NaN	NaN	NaN	0	0	0	0	0	0	0	0	0	0	0	0	1	0	0	NaN	NaN	NaN	NaN	NaN	NaN	0	0
682	Tb927.10.12960:mRNA-p1	Tb927.10.12960:mRNA-p1	RAB5A	Ras-related protein Rab5A	24.484	49.6	113.7	1	0.275775	0.0775324		-0.142579	0.49002		0.5915	0.0159965	+	7	6	5	1.3391	1.1011	1.2034	16.342	16.524	8.2207	8	7	5	91300000	74584000	59403000	43388000	47911000	33735000	40849000	29071000	30332000	6	7	7	1.1121	0.7393	0.90422	51.722	58.783	120.46	8	6
683	Tb927.10.12970:mRNA-p1	Tb927.10.12970:mRNA-p1		AN1-like zinc finger, putative	33.08	4.6	24.249	1	0.21175	0.254034		0.229962	0.109072		-0.401238	0.315309		1	1	1	0.97311	1.1956	1.335	NaN	NaN	NaN	1	1	1	5378100	6395100	1981600	2717900	2660200	2735600	3659500	777560	1204000	1	0	1	1.1409	NaN	1.2056	NaN	NaN	NaN	1	0
684	Tb927.10.12980:mRNA-p1	Tb927.10.12980:mRNA-p1		Multisite-specific tRNA:(cytosine-C(5))-methyltransferase, putative	88.799	6.3	2.8018	1	0.208929	0.606428		0.472848	0.528216		0.0651832	0.830401		2	1	2	0.79592	1.8052	1.0747	26.873	NaN	31.202	2	1	2	14482000	14956000	22179000	6285600	8196100	4704500	10252000	11343000	10836000	1	2	1	0.67236	1.322	3.0074	NaN	97.91	118.02	1	3
685	Tb927.10.12990:mRNA-p1	Tb927.10.12990:mRNA-p1		predicted ankyrin repeat family protein	32.826	18.6	27.353	1	0.123629	0.134738		-1.07652	0.0277764	+	0.795505	0.023097	+	2	3	3	1.0157	1.1247	1.132	31.359	21.281	42.64	2	4	2	20643000	25748000	21288000	9951300	10691000	10424000	15324000	8758400	12530000	3	2	3	0.52793	0.36815	0.54854	35.389	56.037	76.419	3	3
686	Tb927.10.13000:mRNA-p1	Tb927.10.13000:mRNA-p1	PDEA	cAMP phosphodiesterase A, putative	70.451	21.3	33.865	1	0.178119	0.0238822	+	-0.969984	0.0215519	+	0.0741758	0.775537		4	3	3	1.1661	1.0911	1.1383	12.499	44.712	33.735	5	4	3	17909000	8583500	10116000	7221600	10687000	3895800	4687700	4996700	5119700	6	3	5	0.55194	0.41834	0.57623	13.072	30.268	21.083	6	3
687	Tb927.10.13040:mRNA-p1	Tb927.10.13040:mRNA-p1	GRESAG4	procyclic-enriched flagellar receptor adenylate cyclase 4	133.33	16.6	323.31	1	-0.106881	0.41739		1.52788	0.030843	+	0.721191	0.029009	+	4	4	5	1.0747	0.86544	0.8609	22.877	50.663	41.797	4	5	5	106360000	129590000	68499000	52976000	53388000	68313000	61281000	37773000	30725000	8	6	9	2.7697	4.0844	2.1196	24.226	64.346	141.56	7	5
688	Tb927.10.1310:mRNA-p1	Tb927.10.1310:mRNA-p1		Domain of unknown function (DUF4042), putative	102.74	10.7	7.6701	1	-0.0867383	0.752491		-0.75197	0.247314					3	2	4	1.0784	0.67627	1.1449	21.503	67.623	24.298	3	2	4	16155000	10381000	13257000	7424800	8729800	5131200	5249600	6426100	6830600	1	1	0	0.47972	0.73499	NaN	NaN	NaN	NaN	1	1
689	Tb927.10.13100:mRNA-p1	Tb927.10.13100:mRNA-p1		hypothetical protein, conserved	50.915	7.8	56.88	1	0.0876728	0.863763								1	0	1	0.80344	NaN	1.4055	NaN	NaN	NaN	1	0	1	1604400	0	1027100	800380	804030	0	0	456270	570830	1	0	1	NaN	NaN	NaN	NaN	NaN	NaN	0	0
690	Tb927.10.13130:mRNA-p1	Tb927.10.13130:mRNA-p1		UTP-glucose-1-phosphate uridylyltransferase	54.506	36.7	100.95	1	-0.271967	0.0265206	+	-0.899604	0.00373315	+	-0.317406	0.120366		12	10	12	0.87533	0.78537	0.82631	15.349	25.421	88.171	15	11	14	111780000	86767000	115510000	54430000	57350000	42609000	44158000	66307000	49201000	8	8	12	0.54589	0.49811	0.56643	28.535	57.187	51.828	10	8
691	Tb927.10.13140:mRNA-p1	Tb927.10.13140:mRNA-p1		hypothetical protein, conserved	20.909	24.3	14.117	1	-2.87835	0.25545		-2.65979	0.194496		-0.901312	0.58446		1	2	1	NaN	0.31707	0.058332	NaN	220.56	NaN	0	2	1	14318000	13687000	12471000	5867100	8451000	3795500	9891800	3902000	8568800	1	1	1	0.045319	1.0421	0.083904	NaN	NaN	NaN	1	1
692	Tb927.10.13150:mRNA-p1	Tb927.10.13150:mRNA-p1		hypothetical protein, conserved	96.38	4.1	1.4372	1										0	1	0	NaN	0.13847	NaN	NaN	NaN	NaN	0	1	0	0	3283900	0	0	0	3154700	129190	0	0	0	0	0	NaN	NaN	NaN	NaN	NaN	NaN	0	0
693	Tb927.10.13160:mRNA-p1	Tb927.10.13160:mRNA-p1	TbGPI18	gpi mannosyltransferase 2	60.351	1.9	1.6613	1										0	0	0	NaN	NaN	NaN	NaN	NaN	NaN	0	0	0	0	0	0	0	0	0	0	0	0	1	0	0	2.5264	NaN	NaN	NaN	NaN	NaN	1	0
694	Tb927.10.13180:mRNA-p1	Tb927.10.13180:mRNA-p1		Nrap protein, putative	136.67	20.7	323.31	1	0.190391	0.17867		-0.379531	0.0725788		0.628587	0.00141519	+	20	18	19	1.0862	1.0542	1.2975	30.656	22.118	26.58	23	22	20	290950000	284690000	226000000	120020000	170930000	119500000	165190000	96298000	129700000	9	14	12	0.81088	0.66285	0.84504	34.373	50.844	34.846	9	14
695	Tb927.10.13240:mRNA-p1	Tb927.10.13240:mRNA-p1		hypothetical protein, conserved	69.156	4	2.0699	1				1.83322	0.218005					0	0	0	NaN	NaN	NaN	NaN	NaN	NaN	0	0	0	0	0	0	0	0	0	0	0	0	1	1	0	2.2653	5.6051	NaN	NaN	NaN	NaN	1	1
696	Tb927.10.13250:mRNA-p1	Tb927.10.13250:mRNA-p1		hypothetical protein, conserved	206.3	5.8	11.319	1	-0.277744	0.369018								0	3	4	NaN	0.93568	0.7272	NaN	16.522	25.406	0	3	3	0	9783600	11356000	0	0	4791900	4991700	5878900	5477500	1	0	0	1.1074	NaN	NaN	NaN	NaN	NaN	1	0
697	Tb927.10.13280:mRNA-p1	Tb927.10.13280:mRNA-p1		hypothetical protein, conserved	286.2	19.9	323.31	1	0.196882	0.0441014	+	-1.47351	0.0120884	+	0.487602	0.00851731	+	28	27	31	1.0987	1.1294	1.2136	20.261	31.904	24.097	34	31	32	372430000	368730000	318410000	174390000	198040000	167030000	201710000	153200000	165210000	10	9	13	0.31185	0.45034	0.33251	79.6	33.737	27.866	11	8
698	Tb927.10.13290:mRNA-p1	Tb927.10.13290:mRNA-p1		ethanolamine phosphotransferase (EPT)	45.283	8.7	12.407	1	-0.0906312	0.604698		0.889867	0.0587632					2	2	1	0.779	1.1124	0.95577	2.7513	NaN	NaN	2	1	1	17958000	2771700	12830000	8600400	9357500	1471300	1300300	6632800	6196900	2	1	2	1.3743	2.3322	1.9851	NaN	NaN	NaN	1	1
699	Tb927.10.13300:mRNA-p1	Tb927.10.13300:mRNA-p1		Mitochondrial ribosomal protein S8	32.681	10.3	4.8551	1	-0.177923	0.407071		0.328034	0.0553645		0.202987	0.166692		1	0	1	0.96888	NaN	0.80651	NaN	NaN	NaN	1	0	1	4892400	0	4185900	2521500	2371000	0	0	1893000	2292900	3	2	3	1.3874	1.2465	1.1438	62.07	78.729	51.367	3	2
700	Tb927.10.13310:mRNA-p1	Tb927.10.13310:mRNA-p1	RPB5z	DNA-directed RNA polymerase I subunit RPB5z, putative	33.82	15.7	11.81	1	1.10686	0.338877		-0.453903	0.109059					1	3	1	0.98583	1.3964	7.2574	NaN	58.72	NaN	1	3	1	1495900	13188000	6360800	849390	646550	4820100	8367400	2386800	3973900	2	2	1	0.71126	0.899	0.60855	24.009	97.293	NaN	2	2
701	Tb927.10.13320:mRNA-p1	Tb927.10.13320:mRNA-p1	RPB5	DNA-directed RNA polymerase II/III subunit, putative	25.21	33.8	68.363	1	0.386708	0.166938		-0.601138	0.047015	+	0.465759	0.0452179	+	4	3	3	1.0296	1.5781	1.3754	20.167	45.288	25.777	4	4	3	49408000	46167000	44638000	21855000	27552000	18874000	27293000	18353000	26285000	1	3	3	0.62397	0.79131	0.58024	NaN	1.2683	19.68	1	3
702	Tb927.10.13360:mRNA-p1	Tb927.10.13360:mRNA-p1	EF-Tu	Elongation factor Tu, mitochondrial	51.849	69.4	323.31	1	0.0642795	0.28288		0.456549	0.0181375	+	0.0915851	0.0976086		22	22	23	1.1027	0.99173	1.0452	36.617	63.748	20.031	50	44	44	2083700000	2343100000	1732000000	987520000	1096100000	1012400000	1330700000	864280000	867690000	23	22	21	1.4659	1.2651	1.3934	53.802	74.917	53.691	37	36
703	Tb927.10.13370:mRNA-p1	Tb927.10.13370:mRNA-p1		dynein light chain Tctex-type, putative	20.85	13.6	2.2581	1				-0.503662	0.606064					0	0	0	NaN	NaN	NaN	NaN	NaN	NaN	0	0	0	0	0	0	0	0	0	0	0	0	1	0	1	1.1516	NaN	0.43198	NaN	NaN	NaN	1	0
704	Tb927.10.1340:mRNA-p1	Tb927.10.1340:mRNA-p1		hypothetical protein, conserved	60.644	3.5	3.4214	1				1.07699	0.0820006					0	0	0	NaN	NaN	NaN	NaN	NaN	NaN	0	0	0	0	0	0	0	0	0	0	0	0	2	1	1	2.3238	NaN	1.9152	NaN	NaN	NaN	1	0
705	Tb927.10.13430:mRNA-p1	Tb927.10.13430:mRNA-p1		citrate synthase, putative	53.584	45.9	219.67	1	-0.541852	0.0292077	+	-0.0366985	0.829035		-0.97099	0.0219699	+	17	17	14	0.70741	0.60587	0.75615	21.068	58.738	35.432	22	24	21	546600000	642990000	554330000	323370000	223230000	308690000	334300000	319710000	234620000	15	13	14	0.89546	0.86354	1.1982	62.002	57.296	65.209	21	21
706	Tb927.10.13450:mRNA-p1	Tb927.10.13450:mRNA-p1		hypothetical protein, conserved	67.206	21.2	151.16	1	0.0966518	0.767708					1.00549	0.0675135		5	5	7	0.94599	1.5762	0.81995	9.409	31.091	15.318	5	5	6	12070000	20145000	31595000	5428500	6641800	11786000	8359600	13709000	17886000	0	1	0	NaN	0.51684	NaN	NaN	NaN	NaN	0	1
707	Tb927.10.13480:mRNA-p1;Tb927.10.13490:mRNA-p1	Tb927.10.13480:mRNA-p1;Tb927.10.13490:mRNA-p1		CAMK/CAMKL family protein kinase, putative ;CAMK/CAMKL family protein kinase, putative	31.041	9.1	2.4571	2										1	1	2	NaN	NaN	0.80278	NaN	NaN	NaN	0	0	1	0	2402500	29651000	0	0	2402500	0	16682000	12968000	0	1	1	NaN	NaN	NaN	NaN	NaN	NaN	0	0
708	Tb927.11.9710:mRNA-p1;Tb927.10.13500:mRNA-p1	Tb927.11.9710:mRNA-p1;Tb927.10.13500:mRNA-p1	RPL10A	60S ribosomal protein L10a, putative ;60S ribosomal protein L10a	24.597	69.6	219.06	2	0.0274106	0.785359		-1.8574	0.00582081	+	0.587815	0.0825602		15	13	12	0.99321	0.93091	1.145	46.693	39.868	38.487	27	23	21	696350000	642420000	692820000	327640000	368710000	272910000	369510000	326350000	366480000	17	13	17	0.30593	0.22657	0.30323	75.284	47.747	64.439	34	23
709	Tb927.10.13510:mRNA-p1	Tb927.10.13510:mRNA-p1		zinc metallopeptidase, putative	62.779	35.1	323.31	1	-0.0141841	0.73229		0.52473	0.133793		0.0159749	0.900153		12	12	12	0.95541	0.97801	1.0391	20.065	32.705	33.05	14	15	15	152340000	161510000	119900000	68490000	83848000	71497000	90010000	62537000	57367000	11	9	12	1.745	1.5878	1.0747	38.726	38.293	44.199	13	9
710	Tb927.10.13513:mRNA-p1	Tb927.10.13513:mRNA-p1		Dpy-30 motif containing protein, putative	12.923	15.4	2.4335	1	0.356148	0.186409		0.738886	0.0156487	+	0.206332	0.200232		1	0	2	1.3789	NaN	1.1882	NaN	NaN	3.8704	1	0	2	1611700	0	2536900	697890	913860	0	0	1329900	1206900	2	1	2	1.895	1.6016	1.5315	NaN	NaN	13.604	1	1
712	Tb927.10.13550:mRNA-p1	Tb927.10.13550:mRNA-p1		hypothetical protein, conserved	115.67	3.4	9.6493	1	0.110902	0.64493		0.0523704	0.923537		0.194293	0.619869		2	2	2	1.0871	0.84008	1.379	13.741	31.172	38.803	2	2	2	7662800	9412500	4974800	3719500	3943300	4482700	4929800	2143600	2831200	2	2	2	0.53317	1.3553	1.5431	87.001	1.8998	27.747	2	2
713	Tb927.10.14070:mRNA-p1;Tb927.10.13560:mRNA-p1	Tb927.10.14070:mRNA-p1;Tb927.10.13560:mRNA-p1		mevalonate diphosphate decarboxylase ;mevalonate-diphosphate decarboxylase	42.107	29.3	22.462	2	0.199414	0.0426527	+	-2.96319	0.00254904	+	-0.179182	0.299609		5	5	6	1.143	1.211	1.0937	6.0792	18.83	16.306	6	6	9	69831000	69222000	91280000	31040000	38791000	26874000	42348000	41966000	49314000	7	5	5	0.12672	0.10778	0.15438	51.161	53.902	49.786	6	5
714	Tb927.10.14080:mRNA-p1;Tb927.10.13570:mRNA-p1	Tb927.10.14080:mRNA-p1;Tb927.10.13570:mRNA-p1	RBP27	RNA-binding protein 27, putative ;RNA-binding protein, putative	37.093	21.4	67.689	2	-0.0454983	0.855533		-1.56771	0.0208239	+	0.414834	0.0137104	+	7	5	4	1.2528	0.73851	0.98327	19.89	37.051	17.23	7	6	6	32282000	30121000	23906000	13612000	18670000	13292000	16829000	11769000	12137000	2	2	4	0.25325	0.3452	0.43913	24.845	10.328	9.4959	2	2
715	Tb927.10.13600:mRNA-p1	Tb927.10.13600:mRNA-p1		hypothetical protein, conserved	18.522	29.1	64.255	1	-0.390331	0.149457		-0.68586	0.164664		-0.996217	0.00994671	+	2	2	2	0.76692	0.62003	0.93397	18.065	58.007	40.325	3	5	3	20805000	36060000	17298000	11186000	9619100	19802000	16258000	10062000	7235700	5	5	3	0.67167	0.87211	0.41009	64.295	88.698	73.906	8	8
716	Tb927.10.13620:mRNA-p1	Tb927.10.13620:mRNA-p1		nadh-ubiquinone oxidoreductase 39 kda subunit	54.791	12.8	42.161	1	-0.402033	0.309866		-0.406192	0.402265		-0.312628	0.0401088	+	2	2	3	1.1401	0.64579	0.5887	34.178	5.528	38.63	3	2	2	50550000	13311000	12625000	21224000	29326000	7232300	6078200	7916200	4708700	3	1	3	0.59421	1.286	0.56233	40.841	NaN	53.507	3	1
717	Tb927.10.13630:mRNA-p1	Tb927.10.13630:mRNA-p1		glucosidase, putative	91.488	31.6	141.22	1	-0.0069532	0.919424		0.429668	0.00592973	+	-0.70052	0.0666262		9	7	8	0.94327	0.96618	1.0815	15.914	29.152	24.083	11	8	10	141760000	144790000	132860000	64303000	77458000	70326000	74460000	62093000	70765000	16	11	15	1.3839	1.2866	1.3724	31.745	29.468	45.609	17	11
718	Tb927.10.13650:mRNA-p1	Tb927.10.13650:mRNA-p1		ADP-ribosylation factor-like protein 2-binding protein, putative	14.601	29.9	13.719	1	0.110868	0.6017		-2.63705	0.00148134	+	0.0135593	0.726742		4	3	4	1.3455	0.87233	1.0729	26.575	32.675	16.615	4	3	5	48921000	49452000	48171000	20258000	28663000	24386000	25066000	24486000	23685000	3	2	4	0.13967	0.17372	0.17122	32.597	21.163	9.5658	3	2
719	Tb927.10.13660:mRNA-p1	Tb927.10.13660:mRNA-p1		Domain of unknown function DUF21, putative	81.141	8.9	5.7001	1	-0.176539	0.387628		0.641529	0.116871		-0.253301	0.39307		1	2	2	0.98621	0.70769	0.99256	NaN	34.86	24.937	1	2	2	3356500	5878900	9799500	1618700	1737800	3517300	2361600	5343400	4456100	3	3	5	1.3462	1.2953	2.1771	59.608	30.045	55.46	4	3
720	Tb927.10.13670:mRNA-p1	Tb927.10.13670:mRNA-p1		serine/threonine protein phosphatase 5	53.312	27.8	185.64	1	0.198841	0.0232127	+	-1.96662	0.00275686	+	0.476314	0.021804	+	7	7	8	1.1911	1.1477	1.1061	12.081	23.899	24.424	9	8	11	91390000	104870000	116270000	37322000	54067000	44312000	60560000	50234000	66032000	6	6	4	0.25016	0.22887	0.29252	91.678	58.039	15.632	6	6
721	Tb927.10.13710:mRNA-p1	Tb927.10.13710:mRNA-p1		Activator of Hsp90 ATPase, N-terminal/Activator of Hsp90 ATPase homolog 1-like protein, putative	37.612	34.4	53.961	1	0.401503	0.0692979		-1.39737	0.023775	+	0.364276	0.148689		6	8	7	1.384	1.1357	1.4662	34.968	35.048	20.042	8	7	11	105480000	101670000	232260000	36834000	68650000	39582000	62085000	102060000	130200000	6	4	6	0.40224	0.28476	0.47762	87.309	56.519	63.491	7	5
722	Tb927.10.13720:mRNA-p1	Tb927.10.13720:mRNA-p1	RBP29	RNA-binding protein 29, putative	40.678	17.2	96.726	1	0.44479	0.0357939	+	-1.09292	0.0243849	+	0.42864	0.0101464	+	6	5	6	1.4119	1.4753	1.2106	40.232	26.305	134.13	10	12	8	221730000	174490000	214710000	85088000	136640000	72077000	102410000	90591000	124120000	6	6	6	0.57492	0.37882	0.4731	98.291	27.789	24.371	9	8
723	Tb927.10.13730:mRNA-p1	Tb927.10.13730:mRNA-p1		60S ribosomal protein L7, putative	34.502	33.9	35.747	1	0.44804	0.010118	+	0.310434	0.0902865		1.16394	0.0262419	+	6	5	6	1.2879	1.4354	1.3733	30.817	10.771	82.274	6	5	6	66147000	71591000	93028000	27368000	38779000	26840000	44751000	37850000	55179000	6	6	7	1.412	1.1135	1.2129	107.74	24.961	41.603	7	6
724	Tb927.10.13740:mRNA-p1	Tb927.10.13740:mRNA-p1	CaLB	synaptotagmin, putative	67.308	22.6	29.121	1	-0.0931774	0.621765		0.894165	0.0102241	+	0.948267	0.231113		1	1	1	0.91571	0.78241	1.1499	NaN	NaN	NaN	1	1	1	11561000	16182000	9140700	5803300	5757600	8474100	7708000	4430500	4710200	5	3	3	1.9661	1.6384	1.9929	1.5005	42.826	43.386	2	3
725	Tb927.10.13790:mRNA-p1	Tb927.10.13790:mRNA-p1		hypothetical protein, conserved	74.674	15.1	112.99	1	0.487853	0.115378		-1.74212	0.00517605	+	0.889088	0.0379171	+	3	3	4	1.3118	1.7897	1.1747	28.864	44.58	28.479	3	4	4	12437000	14074000	19135000	5282700	7154500	4092500	9981200	9478800	9655900	1	0	2	0.30188	NaN	0.29601	NaN	NaN	30.572	1	0
726	Tb927.10.13800:mRNA-p1	Tb927.10.13800:mRNA-p1		hypothetical protein, conserved	46.281	42.9	66.255	1	0.160376	0.175127		-1.19422	0.00530846	+	0.0485304	0.738007		14	11	11	1.1871	1.1715	1.0037	23.5	21.941	35.922	19	18	16	284340000	229100000	214900000	119920000	164420000	105550000	123550000	104270000	110630000	12	11	11	0.49184	0.4026	0.42152	59.042	29.104	32.955	15	13
727	Tb927.10.13810:mRNA-p1	Tb927.10.13810:mRNA-p1		hypothetical protein, conserved	12.955	21.2	3.3041	1				0.513362	0.574005					0	0	1	NaN	NaN	0.48393	NaN	NaN	NaN	0	0	1	0	0	5016100	0	0	0	0	3331400	1684700	1	1	1	NaN	0.9102	2.2384	NaN	NaN	NaN	0	1
728	Tb927.10.13830:mRNA-p1	Tb927.10.13830:mRNA-p1		chaperone protein DnaJ, putative	27.234	20.8	47.761	1	0.0936732	0.284304		0.366591	0.071612		0.191878	0.00523792	+	3	3	3	0.9773	1.132	1.0983	9.1517	37.467	38.216	6	5	5	134760000	132400000	106840000	66354000	68408000	59798000	72601000	53160000	53679000	4	4	3	1.2687	1.1484	1.471	32.122	135.33	5.6297	5	6
729	Tb927.10.13850:mRNA-p1	Tb927.10.13850:mRNA-p1		ATP12 chaperone protein, putative	43.008	27.4	39.294	1	-0.346538	0.239052		0.155352	0.647619		-0.038677	0.861073		4	1	3	0.89323	0.5891	0.92447	29.945	NaN	70.712	4	1	3	27545000	7146900	20460000	13369000	14176000	4245100	2901900	10405000	10055000	5	4	3	1.575	1.1218	0.78181	54.089	15.862	63.231	5	4
730	Tb927.10.13860:mRNA-p1	Tb927.10.13860:mRNA-p1		GPI-anchor transamidase subunit 8 (GPI8)	36.798	11.9	4.6686	1	0.117362	0.231958		0.76297	0.210132		1.64285	0.123309		1	1	1	1.1773	0.99713	1.0873	18.232	NaN	NaN	2	1	1	14636000	9345000	10291000	5954800	8681000	4404300	4940700	4935400	5355500	2	2	1	2.9778	1.4523	1.13	31.67	NaN	NaN	2	1
731	Tb927.10.13870:mRNA-p1	Tb927.10.13870:mRNA-p1		tubulin tyrosine ligase protein, putative	50.357	11.3	32.434	1				0.949632	0.0463146	+	-0.744988	0.0527039		0	0	2	NaN	NaN	0.99957	NaN	NaN	80.682	0	0	2	0	0	2217800	0	0	0	0	1005600	1212200	4	1	2	2.3588	1.4507	2.1054	49.461	NaN	NaN	2	1
732	Tb927.10.13880:mRNA-p1	Tb927.10.13880:mRNA-p1		hypothetical protein, conserved	120.87	4.1	2.4772	1	-0.602232	0.019834	+	-0.321551	0.585893		-0.0283955	0.62478		1	0	1	0.66736	NaN	0.65022	NaN	NaN	NaN	1	0	1	6628200	0	6272500	3621200	3006900	0	0	3068600	3203900	1	1	1	0.40257	1.0439	1.2193	NaN	NaN	NaN	1	1
733	Tb927.10.1390:mRNA-p1	Tb927.10.1390:mRNA-p1		hypoxanthine-guanine phosphoribosyltransferase, putative	26.36	75.2	248.87	1	-0.0740443	0.000843803	+	0.859228	0.062212		-0.0222465	0.69456		14	14	13	0.94715	0.95158	0.95119	20.585	16.092	84.498	22	22	17	799510000	762270000	744970000	373970000	425540000	341000000	421280000	381880000	363080000	12	13	13	2.3146	1.3569	1.9008	51.994	47.221	48.468	30	22
734	Tb927.10.13950:mRNA-p1	Tb927.10.13950:mRNA-p1		tubulin-specific chaperone, putative	26.459	38.8	27.172	1	0.324602	0.0277782	+	-1.91198	0.00077305	+	0.105632	0.49802		2	5	6	1.2388	1.1791	1.3446	5.6241	90.572	23.97	3	8	5	22503000	47878000	37365000	8904500	13598000	23343000	24536000	15814000	21551000	6	3	6	0.25808	0.25428	0.28592	51.957	21.314	48.965	7	3
735	Tb927.10.13960:mRNA-p1	Tb927.10.13960:mRNA-p1		paralyzed flagella protein 20	65.568	25	15.235	1	-0.0454482	0.383754		0.484608	0.00755159	+	0.178216	0.475511		2	4	2	0.97991	0.9181	1.0113	NaN	10.651	16.67	1	2	2	9760700	15090000	9037300	3606900	6153700	7162900	7927100	4491300	4546000	5	7	6	1.3195	1.4442	1.4375	62.142	18.114	11.58	6	5
736	Tb927.10.1400:mRNA-p1;Tb927.10.1470:mRNA-p1	Tb927.10.1400:mRNA-p1;Tb927.10.1470:mRNA-p1	HGPRT	hypoxanthine-guanine phosphoribosyltransferase ;hypoxanthine-guanine phosphoribosyltransferase	23.36	64.3	173.2	2	-0.022493	0.84762		-0.752687	0.0369241	+	-0.628713	0.0576841		11	12	12	0.88322	0.95898	1.1267	57.874	22.403	44.284	17	24	20	505500000	599400000	632720000	256030000	249480000	292750000	306660000	303160000	329560000	10	9	10	0.51793	0.55556	0.72653	62.216	48.908	55.803	21	16
737	Tb927.10.14000:mRNA-p1	Tb927.10.14000:mRNA-p1	ACO	aconitase	98.314	74.5	323.31	1	-0.339341	0.00606257	+	-0.884177	0.00286833	+	-0.532802	0.000843002	+	45	43	44	0.76631	0.78902	0.81668	25.715	27.607	30.554	80	72	75	4106400000	4232000000	3813400000	2185000000	1921400000	2223200000	2008700000	2023300000	1790100000	42	37	42	0.50745	0.55682	0.56286	54.966	50.749	57.888	83	70
738	Tb927.10.14010:mRNA-p1	Tb927.10.14010:mRNA-p1	rp2	tubulin cofactor C domain-containing protein RP2	50.631	25.3	153.25	1	-0.196628	0.142276		-0.311175	0.0512726		-0.242479	0.17795		7	6	8	0.97916	0.82967	0.81784	21.708	10.265	20.857	9	10	10	130930000	129400000	127340000	62047000	68879000	61956000	67448000	61784000	65558000	9	8	9	0.73082	0.86666	0.82665	62.573	23.762	19.834	12	12
739	Tb927.10.14030:mRNA-p1	Tb927.10.14030:mRNA-p1		hypothetical protein, conserved	50.474	30.3	53.778	1	0.298259	0.0302735	+	0.0968817	0.174932		0.246133	0.10126		9	7	8	1.2198	1.3154	1.1588	22.22	42.206	22.427	9	7	9	148140000	127260000	101560000	64550000	83586000	53357000	73900000	46831000	54726000	10	8	8	1.0227	1.1393	1.0498	26.541	41.745	23.054	12	10
740	Tb927.10.14040:mRNA-p1	Tb927.10.14040:mRNA-p1		vacuolar ATP synthase subunit c, putative	43.414	29.2	146.26	1	0.13133	0.138787		-0.355249	0.14409		-0.108265	0.109151		8	8	7	1.0164	1.1238	1.1504	19.869	10.81	23.949	8	9	8	66406000	74548000	64822000	30415000	35992000	33028000	41519000	30598000	34224000	10	6	8	0.95667	0.67143	0.74373	31.741	61.157	28.686	11	6
741	Tb927.10.14090:mRNA-p1	Tb927.10.14090:mRNA-p1		transporter, putative	56.529	14.1	27.323	1	-0.0563335	0.606267		-0.537392	0.221438		-0.0180867	0.92384		2	2	2	1.0301	1.0213	0.84546	17.723	43.568	30.948	7	9	11	142530000	187890000	182250000	73624000	68903000	92164000	95721000	98416000	83838000	2	1	2	0.67367	0.48266	1.006	32.932	7.5802	33.414	11	5
742	Tb927.10.1410:mRNA-p1	Tb927.10.1410:mRNA-p1		hypothetical protein, conserved	28.148	4.9	4.0633	1	-0.675184	0.0200991	+	0.191675	0.593258					1	1	1	0.59487	0.57686	0.71574	NaN	NaN	NaN	1	1	1	5015800	4605700	4658400	3081600	1934200	2977600	1628100	3192100	1466200	1	1	1	0.75244	1.3325	1.4858	NaN	NaN	15.048	1	1
743	Tb927.10.14110:mRNA-p1	Tb927.10.14110:mRNA-p1		13 kDa deflagellation-inducible protein, putative	13.205	33.6	8.2753	1	0.124193	0.173927		0.100121	0.751411		0.394727	0.316088		4	4	2	1.1823	1.0616	1.0315	9.9257	3.4627	2.6889	4	3	2	60796000	57530000	49702000	23739000	37056000	25142000	32388000	21120000	28582000	2	2	3	1.5213	1.0278	0.78758	76.438	24.892	43.366	3	2
744	Tb927.10.14130:mRNA-p1	Tb927.10.14130:mRNA-p1		SRP19 protein, putative	17.116	36.2	156.86	1	-0.235156	0.204726		-2.32306	0.0112797	+	-0.0569585	0.781687		4	3	4	0.98911	0.84982	0.72956	9.3979	23.14	52.766	10	8	7	84215000	64766000	72602000	42404000	41811000	32126000	32640000	37546000	35055000	4	5	5	0.26853	0.14776	0.20115	66.46	89.291	57.542	7	4
745	Tb927.10.14140:mRNA-p1;Tb11.v5.0605.1-p1	Tb927.10.14140:mRNA-p1;Tb11.v5.0605.1-p1	PYK1	pyruvate kinase 1 ;pyruvate kinase 1, putative	54.423	71.3	323.31	2	0.0610696	0.642808		-2.24803	0.00813751	+	-0.254755	0.0243029	+	19	21	20	0.89212	1.1322	1.1241	24.276	33.071	34.241	32	38	30	1263500000	1488500000	1282100000	589980000	673480000	678740000	809790000	621120000	661000000	22	18	18	0.25693	0.16014	0.22673	70.507	74.159	72.378	39	30
746	Tb927.10.14150:mRNA-p1;Tb11.v5.0606.1-p1	Tb927.10.14150:mRNA-p1		nuclear segregation protein, putative	55.311	50.9	323.31	2	0.204537	0.00922534	+	0.581457	0.0149268	+				24	22	24	1.1816	1.1271	1.1489	21.115	38.87	38.504	39	34	36	705900000	715700000	587540000	317990000	387910000	298870000	416830000	261540000	326000000	23	19	23	1.6526	1.4332	1.4146	60.079	36.572	44.195	36	22
747	Tb927.10.14170:mRNA-p1;Tb927.10.14160:mRNA-p1	Tb927.10.14170:mRNA-p1;Tb927.10.14160:mRNA-p1	AQP2	aquaglyceroporin 2 ;Aquaglyceroporin 3	33.593	10.6	5.9252	2	-0.182861	0.64773		2.29272	0.0379675	+				1	0	1	1.0816	NaN	0.71753	NaN	NaN	NaN	1	0	1	6624100	0	6417200	2595700	4028400	0	0	3549800	2867500	2	2	2	2.6134	6.1143	7.3618	77.195	74.83	46.797	2	2
748	Tb927.10.14180:mRNA-p1	Tb927.10.14180:mRNA-p1		protein transport protein SEC13	41.675	42.5	106.39	1	0.0810852	0.146765		-0.30599	0.17867		0.346615	0.0154722	+	9	9	9	1.0755	1.0914	1.0084	20.711	15.362	14.543	14	16	15	436800000	445520000	408940000	192020000	244780000	199360000	246170000	191140000	217800000	11	11	11	0.73517	0.72279	0.99601	65.955	36.727	54.672	9	12
749	Tb927.10.14190:mRNA-p1	Tb927.10.14190:mRNA-p1		hypothetical protein, conserved	49.993	7.4	25.735	1				0.63093	0.0181598	+	0.357029	0.350216		0	0	0	NaN	NaN	NaN	NaN	NaN	NaN	0	0	0	0	0	0	0	0	0	0	0	0	1	1	1	1.4771	1.4418	1.7437	NaN	NaN	NaN	1	1
750	Tb927.10.1420:mRNA-p1;Tb11.v5.0783.1-p1	Tb927.10.1420:mRNA-p1	MetAP2	metallo-peptidase, Clan MG, Family M24	51.382	52.7	323.31	2	0.261332	0.00122485	+	-1.89204	0.000294175	+				14	11	12	1.1994	1.1851	1.2114	19.319	39.606	22.918	20	18	16	270000000	265430000	206140000	108740000	161260000	102610000	162820000	94506000	111630000	7	7	8	0.25965	0.28062	0.26842	30.213	40.18	15.088	9	7
751	Tb927.10.14200:mRNA-p1	Tb927.10.14200:mRNA-p1		syntaxin 5	37.294	13.5	24.828	1				0.767241	0.0283317	+				1	1	1	1.4945	NaN	NaN	NaN	NaN	NaN	1	0	0	326650	0	260890	31203	295450	0	0	0	260890	1	1	1	1.4211	1.8141	1.9125	NaN	44.767	NaN	1	2
752	Tb927.10.14210:mRNA-p1	Tb927.10.14210:mRNA-p1	TFB5	TFIIH basal transcription factor subunit	17.541	7.5	1.772	1										0	0	0	NaN	NaN	NaN	NaN	NaN	NaN	0	0	0	0	0	0	0	0	0	0	0	0	1	0	0	1.2501	NaN	NaN	NaN	NaN	NaN	1	0
753	Tb927.10.14220:mRNA-p1	Tb927.10.14220:mRNA-p1		hypothetical protein, conserved	40.348	18.2	10.909	1	-0.00225425	0.987086		0.314101	0.41102		-0.621276	0.0329376	+	3	3	4	0.86345	0.99279	1.1611	49.738	33.798	9.1955	3	3	4	20971000	20102000	20499000	10358000	10613000	9419000	10683000	9635800	10863000	1	4	2	1.8699	1.1141	0.9224	NaN	20.589	13.232	1	4
754	Tb927.10.14240:mRNA-p1;Tb11.v5.0859.1-p1	Tb927.10.14240:mRNA-p1;Tb11.v5.0859.1-p1	NMT	N-myristoyltransferase ;N-myristoyl transferase, putative	50.528	39	194.62	2	0.17645	0.0542778		-1.72678	0.0294331	+	0.111975	0.009151	+	6	8	7	1.0753	1.1917	1.1263	23.361	14.029	25.809	10	12	10	331260000	334660000	334060000	156740000	174520000	145870000	188790000	155890000	178170000	6	6	5	0.23424	0.45827	0.25691	56.151	48.202	36.19	7	7
755	Tb927.10.14250:mRNA-p1	Tb927.10.14250:mRNA-p1		hypothetical protein, conserved	33.358	12.8	2.309	1	-1.62413	0.0117391	+				-0.176963	0.422292		1	1	2	0.31387	0.26701	0.40737	NaN	12.126	NaN	1	2	1	2928700	3898800	2943600	2220200	708540	2835700	1063100	2287800	655840	2	0	0	0.97429	NaN	NaN	NaN	NaN	NaN	1	0
756	Tb927.10.14280:mRNA-p1	Tb927.10.14280:mRNA-p1	MCP20	mitochondrial carrier protein	33.004	5.6	90.367	1	0.0442117	0.404555		1.12814	0.0581381		0.580452	0.0500999		1	1	1	0.98812	1.0905	1.0174	NaN	NaN	NaN	1	1	1	5441300	6096700	4220800	2614600	2826700	3250800	2845900	1974200	2246600	1	1	1	2.0443	1.614	3.1649	NaN	NaN	NaN	1	1
757	Tb927.10.1430:mRNA-p1	Tb927.10.1430:mRNA-p1		hypothetical protein, conserved	27.339	20.8	23.92	1	0.06794	0.810035		0.106484	0.0163377	+	0.784485	0.00037231	+	1	2	1	1.2312	0.74314	1.2588	NaN	29.044	NaN	1	3	1	6868800	29668000	5958800	3058200	3810600	15232000	14437000	2348400	3610400	2	3	1	1.0629	1.0703	1.0969	249.51	39.841	NaN	3	3
758	Tb927.10.14300:mRNA-p1	Tb927.10.14300:mRNA-p1	MRK1	MEKK-related kinase 1, putative	116.11	1.3	5.1787	1										1	0	0	0.84206	NaN	NaN	NaN	NaN	NaN	1	0	0	1206300	0	0	642320	563950	0	0	0	0	0	0	0	NaN	NaN	NaN	NaN	NaN	NaN	0	0
759	Tb927.10.14310:mRNA-p1	Tb927.10.14310:mRNA-p1		hypothetical protein, conserved	37.718	7.7	1.6846	1										0	0	2	NaN	NaN	1.0658	NaN	NaN	30.621	0	0	2	0	0	9521400	0	0	0	0	5403300	4118200	0	0	0	NaN	NaN	NaN	NaN	NaN	NaN	0	0
760	Tb927.10.14320:mRNA-p1	Tb927.10.14320:mRNA-p1		Flagellum attachment zone protein 9	121.8	22.6	70.468	1	0.119578	0.0276979	+	0.143979	0.588649		0.130729	0.218023		7	6	5	1.0626	1.0821	1.1152	57.183	43.46	19.73	5	7	4	25519000	38665000	26477000	11633000	13887000	16347000	22318000	11726000	14751000	11	5	8	1.1839	0.81966	1.3902	78.105	99.372	92.618	11	4
761	Tb927.10.14330:mRNA-p1	Tb927.10.14330:mRNA-p1		Utp14 protein, putative	115.95	25.1	323.31	1	0.359101	0.0344265	+	0.949361	0.000891649	+	0.30307	0.0263741	+	12	11	11	1.1667	1.3397	1.35	27.517	36.041	38.312	13	13	13	97813000	95873000	75293000	39120000	58692000	33441000	62432000	33508000	41785000	13	12	15	1.8758	2.0048	1.9147	24.487	89.038	52.927	15	16
762	Tb927.10.14350:mRNA-p1	Tb927.10.14350:mRNA-p1		hypothetical protein, conserved	10.907	34	2.6489	1				1.5847	0.253986					0	0	0	NaN	NaN	NaN	NaN	NaN	NaN	0	0	0	0	0	0	0	0	0	0	0	0	1	1	1	11.484	2.0703	1.135	NaN	NaN	NaN	1	1
763	Tb927.10.14360:mRNA-p1	Tb927.10.14360:mRNA-p1	U2_40K	U2 small nuclear ribonucleoprotein 40K	36.492	12.6	5.1535	1				-0.626252	0.0686891		0.608905	0.447472		0	1	0	NaN	1.7611	NaN	NaN	NaN	NaN	0	1	0	0	3402900	0	0	0	1263000	2139900	0	0	3	3	3	0.79375	0.52387	0.65393	92.95	68.659	63.02	4	3
764	Tb927.10.14380:mRNA-p1	Tb927.10.14380:mRNA-p1		Hsp70 protein, putative	92.77	13.1	323.31	1	0.205611	0.198938		-2.2481	0.0117939	+	0.322029	0.152013		5	6	4	0.99815	1.1943	1.2864	11.931	35.279	45.236	8	9	7	57869000	58600000	39132000	25985000	31884000	26605000	31995000	18175000	20957000	6	6	6	0.23788	0.15024	0.26099	42.759	41.728	43.943	6	5
765	Tb927.10.14390:mRNA-p1	Tb927.10.14390:mRNA-p1		Histone chaperone Rttp106-like, putative	60.759	11.7	111.58	1	0.00359212	0.985771		-1.4452	0.00790806	+	-0.0637054	0.414642		3	3	4	1.2613	0.96798	0.8252	23.286	57.914	12.104	5	5	6	69521000	69572000	68310000	33157000	36364000	34259000	35313000	36746000	31564000	4	3	2	0.35818	0.31888	0.43364	48.543	8.4424	29.815	5	3
766	Tb927.10.14420:mRNA-p1	Tb927.10.14420:mRNA-p1		Serine/threonine-protein kinase NEK16, putative	166.77	1.3	1.2	1	-0.238436	0.448102					-0.758401	0.126574		1	1	1	0.60498	0.91641	1.0986	11.972	29.151	19.403	2	3	2	56121000	73531000	48793000	36818000	19303000	33108000	40424000	23977000	24816000	1	0	0	0.079821	NaN	NaN	NaN	NaN	NaN	1	0
767	Tb927.10.14430:mRNA-p1	Tb927.10.14430:mRNA-p1		hypothetical protein, conserved	100.66	4.5	52.994	1	0.285643	0.261124		0.796642	0.0026725	+	0.644113	0.135773		1	1	2	1.5326	1.1989	0.98571	NaN	NaN	NaN	1	1	1	3060800	3582400	4183000	1494200	1566500	1743200	1839200	1739800	2443200	1	1	1	1.7574	1.6452	1.8128	NaN	NaN	NaN	1	1
768	Tb927.10.14460:mRNA-p1	Tb927.10.14460:mRNA-p1		leucine-rich repeat protein (LRRP), putative	111.61	1	1.8149	1				-0.27624	0.0730222		-0.162034	0.0792737		0	0	0	NaN	NaN	NaN	NaN	NaN	NaN	0	0	0	0	0	0	0	0	0	0	0	0	1	1	1	0.91329	0.75644	0.81498	NaN	NaN	NaN	1	1
769	Tb927.10.14470:mRNA-p1	Tb927.10.14470:mRNA-p1	IFT140	intraflagellar transport protein 140	186.61	17.2	258.7	1	-0.0608845	0.109437		-1.62948	0.0117874	+	0.0159069	0.900259		16	12	14	0.94563	0.94277	0.9883	30.094	35.564	45.166	17	13	13	101170000	79603000	71677000	50926000	50246000	38427000	41176000	37036000	34641000	10	10	7	0.39655	0.3292	0.25863	44.688	47.111	50.002	10	8
770	Tb927.10.1450:mRNA-p1	Tb927.10.1450:mRNA-p1		plectin, putative	329.64	46.4	323.31	1	0.0317975	0.648936		1.5517	3.88927e-06	+	0.0827484	0.674982		16	13	15	1.1109	0.98147	0.97986	25.84	29.924	67.138	23	22	25	499500000	435200000	494950000	218550000	280950000	185920000	249270000	233020000	261930000	21	15	20	2.9193	2.9365	2.9391	37.383	39.693	41.789	27	22
771	Tb927.10.14500:mRNA-p1	Tb927.10.14500:mRNA-p1		hypothetical protein, conserved	37.027	60.5	267.25	1	-0.0881068	0.236092		-0.0633585	0.761978		-0.746316	0.0155517	+	7	9	8	0.99334	0.87776	0.9549	33.266	46.51	29.94	12	14	10	154880000	200140000	160650000	73272000	81609000	97204000	102930000	85039000	75614000	17	13	14	1.1632	0.75461	0.99863	102.05	90.958	85.432	18	16
772	Tb927.10.14510:mRNA-p1	Tb927.10.14510:mRNA-p1		root hair defective 3 GTP-binding protein (RHD3), putative	95.105	40.3	233.22	1	0.0159465	0.817687		0.475799	0.0163851	+	0.0392497	0.591656		8	10	12	0.95285	1.097	0.98894	11.851	14.945	22.447	8	12	11	179760000	242480000	57141000	79823000	99939000	104050000	138430000	28509000	28632000	18	13	19	1.5148	1.333	1.332	39.009	27.135	38.388	17	11
773	Tb927.10.14520:mRNA-p1	Tb927.10.14520:mRNA-p1		Basal body protein	51.566	22.3	9.5607	1	-0.381015	0.585911		1.33152	0.00275482	+				1	2	1	0.99576	1.3237	0.34353	NaN	NaN	NaN	1	1	1	2924100	4353300	412540	1149400	1774700	962560	3390700	284390	128150	5	4	2	2.3464	2.459	2.7626	28.098	18.791	66.531	4	4
774	Tb927.10.14530:mRNA-p1	Tb927.10.14530:mRNA-p1	Rpn8	19S proteasome non-atpase subunit 8	42.35	29.7	276.47	1	0.324214	0.0520238		-1.30051	0.0263372	+	0.170311	0.637182		5	3	5	1.1282	1.346	1.2923	19.494	30.978	19.738	5	6	5	63435000	104720000	104270000	26477000	36958000	39491000	65227000	41449000	62823000	5	4	4	0.46855	0.30123	0.4741	114.37	39.7	97.727	5	4
775	Tb927.10.14550:mRNA-p1	Tb927.10.14550:mRNA-p1		ATP-dependent RNA helicase HEL67	66.588	51.3	322.1	1	0.240358	0.0649941		-0.545468	0.00718458	+	0.153076	0.155296		19	18	19	1.1062	1.1583	1.2865	40.925	48.813	33.827	37	34	38	1635000000	1879800000	1612500000	679140000	955860000	815570000	1064200000	723850000	888700000	21	20	22	0.71058	0.70451	0.64253	55.379	71.883	107.84	39	33
776	Tb927.10.14570:mRNA-p1	Tb927.10.14570:mRNA-p1		kinesin motor domain containing protein, putative	81.138	17	79.661	1	0.0610049	0.481336		-0.459733	0.0540653		-0.237237	0.304451		8	7	5	0.94536	1.1001	1.0916	10.45	32.944	11.647	6	9	7	48072000	50401000	42968000	24618000	23454000	22531000	27869000	21147000	21821000	5	4	4	0.62339	0.79466	0.77603	53.029	18.948	14.579	5	5
777	Tb927.11.4820:mRNA-p1;Tb927.10.14580:mRNA-p1	Tb927.11.4820:mRNA-p1;Tb927.10.14580:mRNA-p1		60S ribosomal protein L17, putative ;60S ribosomal protein L17, putative	19.105	51.8	148.44	2	-0.143796	0.432265		-0.78904	0.276007		1.67718	0.0832038		7	8	9	0.97895	1.0249	0.73909	31.609	19.626	136.98	20	21	23	1734700000	1478800000	1459700000	898430000	836220000	741590000	737190000	907020000	552670000	4	5	5	1.0188	0.28971	0.65671	149.77	140.46	130.78	15	11
778	Tb927.10.14590:mRNA-p1	Tb927.10.14590:mRNA-p1		Protein of unknown function (DUF1279), putative	33.674	15.1	6.4025	1				0.989379	0.00542993	+	0.240326	0.0550856		0	2	0	NaN	0.4506	NaN	NaN	29.662	NaN	0	3	0	0	7163900	0	0	0	3962300	3201600	0	0	3	5	4	2.0616	1.7956	2.1139	29.985	15.847	52.013	2	4
779	Tb927.10.14710:mRNA-p1;Tb927.10.14600:mRNA-p1	Tb927.10.14710:mRNA-p1;Tb927.10.14600:mRNA-p1	RPS2	40S ribosomal protein S2, putative ;40S ribosomal protein S2, putative	28.642	62.4	323.31	2	-0.0687899	0.545647		-1.98482	0.00440799	+	0.778683	0.00281895	+	18	19	17	0.95879	1.066	0.848	33.14	38.084	31.148	43	51	37	2833400000	3149500000	2494400000	1279400000	1554000000	1387400000	1762200000	1202400000	1292000000	15	15	17	0.24945	0.21702	0.29788	56.082	76.201	81.482	40	36
780	Tb927.10.14610:mRNA-p1	Tb927.10.14610:mRNA-p1		leucine-rich repeat protein (LRRP), putative	121.48	16.8	94.673	1	-0.159262	0.245805		-0.430482	0.150064		-0.185879	0.227629		6	5	7	0.95714	0.78168	0.95977	19.836	72.786	21.378	5	5	6	22304000	29306000	36814000	10219000	12085000	13961000	15346000	18672000	18141000	4	5	3	0.87904	0.81015	0.57367	24.949	21.638	31.496	4	5
781	Tb927.10.14660:mRNA-p1	Tb927.10.14660:mRNA-p1		hypothetical protein, conserved	43.861	4.6	29.678	1										0	0	0	NaN	NaN	NaN	NaN	NaN	NaN	0	0	0	0	0	0	0	0	0	0	0	0	0	0	0	NaN	NaN	NaN	NaN	NaN	NaN	0	0
782	Tb927.10.14680:mRNA-p1	Tb927.10.14680:mRNA-p1		ribosome biogenesis protein, putative	35.673	32.9	204.05	1	0.52943	0.121159		0.358624	0.361382		0.281748	0.124088		7	5	6	1.1749	1.8899	1.3542	26.075	34.426	56.186	9	9	10	90239000	78113000	103110000	35928000	54312000	28527000	49586000	44516000	58596000	5	4	6	1.4383	0.85047	1.7233	9.7193	44.104	76.326	9	6
783	Tb927.10.14690:mRNA-p1	Tb927.10.14690:mRNA-p1		syntaxin, putative	36.556	13.3	2.3844	1	-1.34039	0.0492299	+							1	1	1	0.27874	0.37886	0.58322	NaN	NaN	NaN	1	1	1	2175700	1914200	1699000	1819000	356700	1225000	689200	1041000	657950	2	0	0	NaN	NaN	NaN	NaN	NaN	NaN	0	0
784	Tb927.10.14700:mRNA-p1	Tb927.10.14700:mRNA-p1		hypothetical protein, conserved	37.7	29.5	61.539	1	-0.0332247	0.605522		-0.534024	0.0395264	+	-0.512979	0.0791645		10	8	10	1.0458	0.9729	0.91723	20.806	6.378	83.509	19	16	15	694580000	360740000	338540000	380360000	314220000	167720000	193030000	162280000	176270000	6	7	8	0.79655	0.61499	0.67243	83.484	31.127	36.135	18	14
785	Tb927.10.14720:mRNA-p1	Tb927.10.14720:mRNA-p1	PEX13	peroxin 13	42.143	12.3	1.8812	1	-0.146137	0.49961		2.12561	0.171237		-0.73406	0.568001		2	2	1	0.91989	1.1095	0.72304	9.0753	40.167	NaN	2	2	1	9367600	5705300	9899500	5000600	4367000	3096400	2608900	5087000	4812500	1	3	1	2.4796	1.8969	17.668	75.43	190.05	NaN	2	2
786	Tb927.10.14730:mRNA-p1;Tb11.v5.1062.1-p1	Tb927.10.14730:mRNA-p1;Tb11.v5.1062.1-p1		chaperone protein DnaJ, putative ;chaperone protein DnaJ, putative	52.53	37	101.2	2	0.0131682	0.902439		0.246207	0.0916662		-0.406164	0.220394		9	9	11	0.99291	0.90854	1.1393	26.102	24.114	29.19	11	10	9	69707000	65655000	69205000	31801000	37906000	29249000	36405000	40634000	28571000	10	7	7	1.1967	1.2997	1.0728	34.907	44.369	35.473	10	9
787	Tb927.10.14740:mRNA-p1;Tb927.10.14620:mRNA-p1;Tb11.v5.1063.1-p1	Tb927.10.14740:mRNA-p1;Tb927.10.14620:mRNA-p1;Tb11.v5.1063.1-p1		hypothetical protein, conserved ;hypothetical protein, conserved ;hypothetical protein, conserved	44.177	42.3	323.31	3	0.128092	0.179132		0.291128	0.114648		-0.0311126	0.881384		7	8	7	1.0131	1.0931	1.1786	21.123	36.066	97.78	8	8	7	76194000	109670000	68925000	35594000	40600000	41790000	67878000	34076000	34849000	8	7	10	1.3912	1.227	1.0732	45.859	68.817	32.597	12	5
788	Tb927.10.14750:mRNA-p1;Tb927.10.14630:mRNA-p1	Tb927.10.14750:mRNA-p1;Tb927.10.14630:mRNA-p1		fibrillarin, putative ;fibrillarin, putative	31.672	51.3	323.31	2	0.149538	0.0941954		-0.0463962	0.550749		0.559386	0.0112888	+	14	14	15	1.1878	1.0756	1.0682	17.954	26.218	48.627	26	30	21	1082500000	1133700000	884400000	457470000	625010000	485900000	647830000	399660000	484740000	17	13	16	0.88552	1.0008	1.0246	44.331	35.62	33.243	29	22
789	Tb927.10.14760:mRNA-p1	Tb927.10.14760:mRNA-p1		clathrin light chain, putative	20.51	21.7	22.04	1	-0.0021988	0.929439		-2.50203	0.00558698	+	-0.000270352	0.995842		3	3	3	0.98514	0.98169	1.0293	47.772	19.313	19.262	6	4	2	62816000	57175000	39673000	26642000	36174000	23898000	33276000	19943000	19730000	1	1	1	0.1969	0.13621	0.20511	NaN	NaN	NaN	1	1
790	Tb927.10.14770:mRNA-p1	Tb927.10.14770:mRNA-p1		Associated kinase of Tb14-3-3	70.531	29.7	144.34	1	-0.0814354	0.429789		0.862027	0.00189768	+	0.0501575	0.371275		10	10	9	0.87527	0.91191	1.0577	23.708	31.859	38.555	12	13	7	85593000	106280000	72607000	40888000	44704000	51462000	54817000	36487000	36120000	14	15	14	1.9124	1.7897	1.7544	57.679	59.866	76.743	22	24
791	Tb927.10.14780:mRNA-p1	Tb927.10.14780:mRNA-p1	CBPK1	Canertinib-binding protein kinase 1	31.375	34.5	114.62	1	0.450221	0.112109		-2.4393	0.0183207	+	0.0244402	0.735419		6	4	5	1.2912	1.16	1.7027	18.724	13.112	24.976	7	5	6	131960000	76001000	100640000	52875000	79086000	34372000	41629000	41170000	59468000	4	4	5	0.2906	0.13566	0.15898	65.155	11.583	105.38	6	4
792	Tb927.10.14790:mRNA-p1	Tb927.10.14790:mRNA-p1		metallo-peptidase, Clan MG, Family M24	42.69	33.2	114.29	1	0.205494	0.0469243	+	-1.81685	0.0254336	+	0.396667	0.13822		8	9	10	1.0963	1.2235	1.143	10.413	36.43	22.207	11	15	14	322250000	455650000	411990000	148040000	174220000	179740000	275910000	207230000	204760000	8	8	10	0.23873	0.22442	0.42683	73.919	67.921	49.993	11	11
793	Tb927.10.14810:mRNA-p1	Tb927.10.14810:mRNA-p1	mbf1	multiprotein-bridging factor 1, putative	17.974	43.8	311.07	1	-0.230274	0.0817805		0.67982	0.112593		-0.81299	0.012597	+	5	5	3	0.92363	0.85912	0.78071	19.629	15.373	17.054	7	7	6	141060000	155710000	124010000	64482000	76579000	73101000	82606000	64052000	59961000	6	6	6	2.2609	1.3882	1.3098	120.82	100.13	128.09	7	7
794	Tb927.10.14840:mRNA-p1;Tb927.10.14830:mRNA-p1;Tb927.10.14820:mRNA-p1	Tb927.10.14840:mRNA-p1;Tb927.10.14830:mRNA-p1;Tb927.10.14820:mRNA-p1	MCP5a	Mitochondrial ADP/ATP carrier protein 5a ;Mitochondrial ADP/ATP carrier protein 5b ;Mitochondrial ADP/ATP carrier protein 5c	34.074	61.9	323.31	3	-0.252966	0.0159876	+	0.249395	0.165063		-0.37617	0.0213423	+	25	23	25	0.8347	0.87452	0.80956	20.905	20.923	41.563	76	81	75	11438000000	11094000000	10428000000	5813900000	5624200000	5577100000	5516500000	5639600000	4788100000	25	19	20	1.08	1.3951	1.1148	51.691	42.449	58.738	97	86
795	Tb927.10.14860:mRNA-p1	Tb927.10.14860:mRNA-p1		NADH-ubiquinone oxidoreductase B14 subunit	83.434	24.5	286.09	1	-0.185462	0.157366		0.222853	0.312988		-0.0565595	0.734349		8	7	6	0.92096	0.94238	0.78351	34.495	27.908	16.568	9	6	7	63744000	48809000	44953000	30899000	32845000	21742000	27068000	23921000	21032000	11	7	5	1.2415	0.93309	1.3721	39.104	68.023	34.356	11	9
796	Tb927.10.14870:mRNA-p1	Tb927.10.14870:mRNA-p1		hypothetical protein, conserved	75.914	21.1	83.822	1	-0.027504	0.815354		0.0673756	0.671393		0.629413	0.00712155	+	3	1	2	0.88139	0.95304	1.1243	24.977	19.504	64.07	4	2	3	103960000	111300000	75848000	58078000	45880000	50992000	60310000	37967000	37881000	8	3	8	0.87666	1.0828	1.2119	69.595	27.141	102.7	10	3
797	Tb927.10.1490:mRNA-p1;Tb11.v5.0875.1-p1	Tb927.10.1490:mRNA-p1		Temperature dependent protein affecting M2 dsRNA replication, putative	134.81	29.8	323.31	2	0.052386	0.487289		-0.64687	0.0113939	+				17	17	19	0.99813	1.1299	0.98874	18.617	51.157	31.672	25	22	26	426500000	303690000	370940000	208060000	218440000	132260000	171430000	174010000	196930000	14	11	14	0.61918	0.59925	0.70209	46.594	65.865	51.747	22	13
798	Tb927.10.14930:mRNA-p1	Tb927.10.14930:mRNA-p1	ZC3H39	Zinc finger CCCH domain-containing protein 39	31.519	44.2	323.31	1	-0.100943	0.0981747		-0.545027	0.186524		-0.112444	0.321016		8	9	7	0.92176	0.90118	0.97591	20.635	18.253	103	11	13	9	70484000	83475000	58359000	31865000	38619000	39999000	43476000	37551000	20808000	10	7	8	0.99519	0.6109	0.52956	87.931	101.91	70.434	13	7
799	Tb927.10.14950:mRNA-p1	Tb927.10.14950:mRNA-p1	ZC3H40	Zinc finger CCCH domain-containing protein 40	46.194	39.8	157.28	1	0.100682	0.475043		-0.853148	0.017201	+	0.30523	0.106755		7	8	6	1.0824	0.92937	1.2256	31.186	45.55	41.75	10	11	7	82112000	99756000	57115000	35457000	46655000	39011000	60745000	25342000	31773000	9	9	9	0.63572	0.48429	0.55101	40.179	30.637	39.334	10	11
800	Tb927.10.14980:mRNA-p1	Tb927.10.14980:mRNA-p1	IFT52	intraflagellar transport protein 52	72.377	36.6	323.31	1	0.108525	0.242379		-1.68315	0.00217467	+	0.121149	0.349689		11	6	8	1.0005	1.1718	1.0689	26.925	26.879	22.25	10	11	9	180550000	178830000	168270000	84570000	95981000	78908000	99922000	77945000	90321000	8	8	8	0.34525	0.28689	0.30487	49.076	35.989	63.634	10	7
801	Tb927.10.14990:mRNA-p1	Tb927.10.14990:mRNA-p1	IFT80	intraflagellar transport protein 80	86.676	29	323.31	1	0.134765	0.0533737		-1.20602	0.014285	+	-0.00348629	0.987399		11	12	9	1.0511	1.1113	1.133	19.615	43.887	23.11	13	16	12	132540000	121960000	115600000	54963000	77580000	55928000	66031000	56162000	59438000	6	5	8	0.51709	0.36445	0.43217	106.66	27.931	71.282	6	6
802	Tb927.10.1500:mRNA-p1	Tb927.10.1500:mRNA-p1	MetRS	methionyl-tRNA synthetase, putative	86.91	57.6	323.31	1	0.0610502	0.382657		-2.96836	0.000176031	+	-0.719512	0.000201697	+	36	36	36	0.96979	1.1029	1.0615	17.615	33.779	30.835	62	59	61	2424300000	2488500000	2439400000	1130600000	1293700000	1068600000	1420000000	1123400000	1315900000	25	19	27	0.12998	0.12112	0.1325	94.828	31.114	93.562	35	22
803	Tb927.10.15000:mRNA-p1	Tb927.10.15000:mRNA-p1		hypothetical protein, conserved	48.002	32.9	116.74	1	0.000787082	0.994579		0.171443	0.496903		-0.317938	0.219082		5	5	5	0.90036	0.97101	1.1457	37.923	32.941	20.757	4	6	5	19509000	33728000	18178000	10859000	8650400	16811000	16917000	8179100	9998900	5	6	7	1.5005	0.94934	1.0027	65.08	37.11	27.517	5	6
804	Tb927.10.15010:mRNA-p1	Tb927.10.15010:mRNA-p1		lipoic acid synthetase, mitochondrial precursor, putative	45.476	6.6	1.8663	1	-0.445302	0.325368		-1.25306	0.0237962	+	-0.306068	0.329208		0	1	1	NaN	0.6177	0.87322	NaN	NaN	NaN	0	1	1	0	4220900	3886000	0	0	2145100	2075900	1827400	2058600	1	1	0	0.43341	0.40615	NaN	NaN	NaN	NaN	1	1
805	Tb927.10.15080:mRNA-p1	Tb927.10.15080:mRNA-p1		WD40 Repeat 1	180.2	4.4	111.46	1	-0.00847687	0.956434		0.345427	0.735122					3	3	2	1.0832	0.82191	1.1036	14.081	35.5	17.531	5	3	5	105720000	14681000	103440000	49081000	56639000	7731200	6949400	50767000	52677000	2	1	3	4.2821	0.8287	0.57796	85.528	NaN	152.76	2	1
806	Tb927.10.1510:mRNA-p1	Tb927.10.1510:mRNA-p1	NOT1	CCR4-NOT transcription complex subunit 1	259.12	43	323.31	1	0.152519	0.0175869	+	-1.04359	0.00851391	+	0.423797	0.0298844	+	59	53	55	1.1404	1.109	1.0858	21.053	36.725	22.112	75	73	69	1426300000	1361500000	1247000000	629720000	796590000	578660000	782820000	582310000	664650000	63	55	62	0.468	0.44153	0.55251	57.831	55.029	48.984	83	62
807	Tb927.2.5910:mRNA-p1;Tb927.10.15120:mRNA-p1	Tb927.2.5910:mRNA-p1;Tb927.10.15120:mRNA-p1		40S ribosomal protein S13, putative ;40S ribosomal protein S13, putative	17.309	47	33.472	2	-0.114778	0.0298401	+	-2.85482	0.000954701	+	0.777148	0.00572016	+	8	7	7	0.89916	0.94304	0.92892	23.759	27.181	29.023	20	16	17	1567100000	1530500000	1447200000	706220000	860890000	736000000	794490000	801440000	645740000	9	8	8	0.12582	0.1354	0.15505	33.56	47.716	56.803	20	17
808	Tb927.10.15130:mRNA-p1	Tb927.10.15130:mRNA-p1	SEC22	Vesicle-trafficking protein SEC22, putative	29.48	21.2	39.941	1	-0.0436195	0.958938		0.47343	0.236179		-0.433947	0.331303		3	0	2	0.60754	NaN	1.5494	21.793	NaN	NaN	3	0	1	11967000	0	3713000	6613500	5353500	0	0	349470	3363500	3	3	3	1.9105	0.97169	1.4417	2.3243	85.812	60.176	2	4
809	Tb927.10.15140:mRNA-p1	Tb927.10.15140:mRNA-p1		hypothetical protein, conserved	13.987	16.1	2.5215	1				1.5297	0.0824834					0	0	0	NaN	NaN	NaN	NaN	NaN	NaN	0	0	0	0	0	0	0	0	0	0	0	0	1	1	1	NaN	2.5147	3.315	NaN	NaN	NaN	0	1
810	Tb927.10.15160:mRNA-p1	Tb927.10.15160:mRNA-p1		hypothetical protein, conserved	97.38	1	3.3441	1	0.115673	0.337947					-0.0176593	0.962177		1	1	1	1.1501	0.95306	1.1604	NaN	NaN	NaN	1	1	1	3983900	3756900	4047000	2066000	1917900	1906000	1850900	2204000	1842900	1	0	0	0.36558	NaN	NaN	NaN	NaN	NaN	1	0
811	Tb927.10.15170:mRNA-p1	Tb927.10.15170:mRNA-p1		hypothetical protein, conserved	77.347	25.3	179.22	1	0.487988	0.00582336	+	0.222933	0.367259		0.673045	0.0397044	+	8	7	8	1.3464	1.3923	1.4716	27.063	41.492	34.642	9	6	9	64416000	60423000	57759000	27140000	37276000	22988000	37435000	20723000	37036000	8	6	7	1.4869	0.93721	1.1408	45.281	60.145	37.912	12	7
812	Tb927.10.15180:mRNA-p1	Tb927.10.15180:mRNA-p1		nucleosome assembly protein, putative	41.302	40.7	259.76	1	0.280986	0.0924204		-1.13101	0.0265874	+	0.907471	0.0130498	+	13	12	12	1.3735	1.1089	1.1777	18.445	26.274	24.386	18	25	24	591180000	700310000	666150000	218500000	372690000	278870000	421440000	263870000	402290000	12	12	12	0.47352	0.35848	0.56078	39.715	59.819	48.461	16	15
813	Tb927.10.1520:mRNA-p1	Tb927.10.1520:mRNA-p1	RAB21	ras-related protein Rab21, putative	28.639	27.9	105.06	1	0.258453	0.0111552	+	0.0935127	0.714241		0.813675	0.0127546	+	3	4	3	1.2427	1.1749	1.1723	18.082	57.219	14.172	4	5	5	13334000	40320000	35701000	4892700	8441100	14081000	26239000	18064000	17637000	3	2	3	1.0187	0.83927	1.4207	113.95	84.97	28.712	4	2
814	Tb927.10.15210:mRNA-p1	Tb927.10.15210:mRNA-p1	CBP30	nuclear cap binding complex subunit CBP30	30.191	8.5	58.364	1										0	0	0	NaN	NaN	NaN	NaN	NaN	NaN	0	0	0	0	0	0	0	0	0	0	0	0	0	0	1	NaN	NaN	0.90893	NaN	NaN	NaN	0	0
815	Tb927.10.15220:mRNA-p1	Tb927.10.15220:mRNA-p1		hypothetical protein, conserved	22.101	18.6	323.31	1	-1.09929	0.032204	+	0.570175	0.15816		-0.404929	0.170499		3	3	3	0.58609	0.47987	0.36154	9.3822	28.635	25.585	3	5	4	19768000	27714000	16901000	9044800	10724000	15717000	11996000	12582000	4319200	3	2	3	1.7149	1.8354	1.0398	67.124	9.9707	80.511	4	2
816	Tb927.10.15280:mRNA-p1;Tb11.v5.0999.1-p1	Tb927.10.15280:mRNA-p1;Tb11.v5.0999.1-p1		Domain of Unknown Function (DUF1042), putative ;Domain of Unknown Function (DUF1042), putative	131.3	4.8	5.7619	2				0.347332	0.0631042		-0.0672323	0.910795		1	0	0	0.78557	NaN	NaN	NaN	NaN	NaN	1	0	0	5772700	0	0	3157800	2614900	0	0	0	0	4	4	3	1.1307	1.2953	1.4059	57.67	4.2974	19.178	4	3
817	Tb927.10.15290:mRNA-p1;Tb11.v5.0628.1-p1	Tb927.10.15290:mRNA-p1		tubulin binding cofactor c, putative	181.96	5.7	21.535	2	0.274644	0.0515692		-1.11646	0.0404848	+				5	4	5	1.1315	1.1872	1.3178	28.681	38.927	9.0276	7	5	6	33017000	34740000	31118000	14818000	18198000	14414000	20326000	12883000	18236000	5	2	4	0.3693	0.42164	0.63011	27.345	8.6544	19.356	4	2
818	Tb927.10.15310:mRNA-p1	Tb927.10.15310:mRNA-p1		hypothetical protein, conserved	47.654	13.1	11.892	1	0.52116	0.0116331	+	-0.895451	0.000568646	+	-0.286428	0.345781		2	1	1	1.5403	1.427	1.3447	3.5502	NaN	NaN	2	1	1	12639000	9416000	14328000	4819700	7818900	4254500	5161500	5444800	8883300	3	5	5	0.54019	0.52288	0.55002	30.618	179.53	7.6531	5	5
819	Tb927.10.15320:mRNA-p1	Tb927.10.15320:mRNA-p1		hypothetical protein, conserved	11.041	18.3	1.8463	1										0	0	0	NaN	NaN	NaN	NaN	NaN	NaN	0	0	0	0	0	0	0	0	0	0	0	0	1	1	0	NaN	NaN	NaN	NaN	NaN	NaN	0	0
820	Tb927.10.15330:mRNA-p1;Tb11.v5.0348.1-p1	Tb927.10.15330:mRNA-p1;Tb11.v5.0348.1-p1		CYTH domain containing protein, putative ;hypothetical protein, conserved	68.478	24.1	280.24	2	0.164467	0.0230768	+	-2.20991	0.00321744	+	-0.247343	0.126423		9	8	10	1.0867	1.1215	1.1551	14.678	25.031	24.379	15	13	16	210890000	175880000	180090000	93881000	117010000	76195000	99683000	88744000	91349000	10	6	9	0.21885	0.1848	0.24969	71.93	84.968	82.458	12	7
821	Tb927.10.15350:mRNA-p1	Tb927.10.15350:mRNA-p1	h3vaR	histone H3 variant V	16.022	53.2	56.702	1	-0.194321	0.614878		-0.491063	0.0330241	+	-0.308293	0.0950118		4	4	4	0.55369	1.0989	1.0972	40.819	62.783	42.761	5	5	4	215140000	200040000	168190000	106860000	108270000	94021000	106020000	91738000	76447000	4	3	3	0.75547	0.62676	0.76069	32.574	14.313	27.605	7	5
822	Tb927.10.15360:mRNA-p1	Tb927.10.15360:mRNA-p1		hypothetical protein, conserved	191.99	10.6	165.1	1	0.211932	0.335624		-0.857849	0.0284345	+	0.550704	0.00567574	+	9	7	10	1.1483	0.95023	1.424	29.944	24.636	23.356	10	8	11	47970000	51091000	52323000	18800000	29171000	25259000	25832000	20677000	31646000	7	6	9	0.47479	0.67112	0.52721	36.262	32.681	71.354	8	6
823	Tb927.10.1540:mRNA-p1	Tb927.10.1540:mRNA-p1	ZC3H30	zinc finger protein family member, putative	60.136	8.2	45.24	1	0.00639741	0.93399		0.130415	0.466446		0.547284	0.0865649		2	2	3	0.96425	0.95196	1.104	NaN	41.115	2.8375	1	2	2	8126600	7644000	11867000	3961000	4165600	3897400	3746700	5999300	5867600	1	4	2	1.3332	0.9525	1.0328	NaN	26.903	8.9829	1	4
824	Tb927.10.15400:mRNA-p1	Tb927.10.15400:mRNA-p1		kinesin, putative	187.5	5.2	52.389	1				0.37047	0.404042		0.560784	0.00475052	+	1	0	0	NaN	NaN	NaN	NaN	NaN	NaN	0	0	0	197490	0	0	0	197490	0	0	0	0	3	2	3	1.0112	2.1088	1.0132	66.888	61.999	90.996	2	3
825	Tb927.10.15410:mRNA-p1	Tb927.10.15410:mRNA-p1	gMDH	glycosomal malate dehydrogenase	33.71	46.1	323.31	1	-0.0763244	0.113971		0.64741	0.0284074	+	-0.610463	0.00443241	+	13	13	12	0.986	0.92608	0.93443	10.252	19.32	25.65	29	31	31	2660600000	3162200000	2651400000	1280100000	1380500000	1514700000	1647500000	1302800000	1348600000	15	11	14	1.3621	1.7787	1.5862	139.71	36.713	40.915	41	32
826	Tb927.10.15420:mRNA-p1	Tb927.10.15420:mRNA-p1		methyltransferase domain containing protein, putative	44.361	15.9	29.672	1	-0.259424	0.223473		0.124278	0.369916		0.289551	0.164236		3	3	2	0.73083	0.77957	1.0234	17.313	30.175	34.547	3	2	2	44489000	38858000	26382000	21993000	22496000	20595000	18264000	12821000	13561000	4	3	5	1.0135	1.2665	1.0088	36.846	23.587	11.929	6	3
827	Tb927.10.15430:mRNA-p1	Tb927.10.15430:mRNA-p1		Ankyrin repeats (3 copies), putative	59.61	20.2	71.735	1	-0.369137	0.32329		0.00439346	0.958276		0.379042	0.0976774		3	2	2	0.8418	0.53214	1.0361	50.089	73.003	NaN	3	2	1	57104000	50613000	6022900	37835000	19269000	36839000	13775000	2818200	3204700	6	6	5	1.0959	0.91665	1.0046	86.405	34.315	60.477	4	5
828	Tb927.10.15440:mRNA-p1	Tb927.10.15440:mRNA-p1		hypothetical protein, conserved	32.727	21.4	20.11	1	-0.156468	0.251057		1.23899	0.0641803		-0.0607264	0.763731		2	3	3	0.85787	1.0252	0.82123	74.873	15.521	36.232	3	4	3	11539000	51442000	28049000	5591300	5948000	26961000	24481000	13085000	14964000	4	1	3	1.5832	2.3756	3.4963	80.297	NaN	107.03	5	1
829	Tb927.10.15460:mRNA-p1	Tb927.10.15460:mRNA-p1		EAP30/Vps36 family, putative	49.041	4	6.0337	1										0	0	0	NaN	NaN	NaN	NaN	NaN	NaN	0	0	0	0	0	0	0	0	0	0	0	0	0	0	0	NaN	NaN	NaN	NaN	NaN	NaN	0	0
830	Tb927.10.15490:mRNA-p1	Tb927.10.15490:mRNA-p1		GDP-mannose 4,6 dehydratase	40.548	12.2	16.74	1				0.437038	0.111928		0.40987	0.132023		0	1	0	NaN	1.2502	NaN	NaN	NaN	NaN	0	1	0	0	2726300	0	0	0	1325400	1400900	0	0	2	2	1	1.6654	1.1397	1.3073	59.17	50.211	NaN	2	2
831	Tb927.10.1550:mRNA-p1	Tb927.10.1550:mRNA-p1	RPN5	proteasome regulatory non-ATP-ase subunit 5	54.896	63.1	323.31	1	0.16506	0.00810654	+	-1.43018	0.00965006	+	-0.00582027	0.762581		18	20	19	1.104	1.1165	1.1435	20.296	28.556	20.411	26	30	27	408250000	480670000	440160000	182750000	225500000	190840000	289830000	191640000	248520000	18	14	17	0.32851	0.34523	0.45057	23.019	21.591	25.03	23	14
832	Tb927.10.15510:mRNA-p1	Tb927.10.15510:mRNA-p1		hypothetical protein, conserved	29.661	4.8	6.38	1	-1.14418	0.0113884	+							1	1	1	0.47661	0.50749	0.38292	NaN	NaN	NaN	1	1	1	1113500	906460	1015800	726980	386560	677420	229040	765620	250140	1	0	0	1.3416	NaN	NaN	NaN	NaN	NaN	1	0
833	Tb927.10.15520:mRNA-p1;Tb11.v5.0812.1-p1	Tb927.10.15520:mRNA-p1		signal recognition particle protein, putative	76.262	30.6	323.31	2	0.268424	0.00654959	+	-1.23521	0.00303329	+				11	10	9	1.1721	1.2072	1.235	26.348	76.422	28.488	14	17	13	200810000	194160000	162830000	84301000	116500000	81796000	112370000	72999000	89831000	12	10	12	0.46208	0.39238	0.42274	49.071	32.224	43.823	14	11
834	Tb927.10.15530:mRNA-p1;Tb11.v5.0748.1-p1	Tb927.10.15530:mRNA-p1;Tb11.v5.0748.1-p1		ABC transport system ATP-binding protein, putative ;ABC transporter, putative	67.522	51.3	323.31	2	0.166461	0.247057		-1.8309	0.0092472	+	0.586736	0.00209517	+	16	17	18	1.286	1.0106	1.0877	29.204	35.547	27.95	21	22	29	318680000	310800000	312730000	129450000	189220000	142030000	168770000	142200000	170520000	14	11	17	0.34575	0.22598	0.28425	52.39	61.585	64.377	17	12
835	Tb927.10.1560:mRNA-p1	Tb927.10.1560:mRNA-p1		hypothetical protein, conserved	91.596	25.3	73.054	1	0.453181	0.00666904	+	0.143718	0.248639		1.015	0.00590305	+	8	10	7	1.3112	1.3652	1.4335	32.325	24.799	32.452	10	13	10	129430000	115280000	121050000	47317000	82116000	47586000	67696000	50445000	70608000	14	11	13	0.9772	1.1584	1.1911	46.507	39.392	43.06	14	10
836	Tb927.10.15640:mRNA-p1	Tb927.10.15640:mRNA-p1		WD domain, G-beta repeat, putative	73.508	7.5	4.7073	1	0.164442	0.435406					-0.0940134	0.145404		2	3	2	0.98294	1.0101	1.4178	18.649	42.228	30.529	2	4	3	8993400	9271200	26343000	4538700	4454700	4115600	5155600	10402000	15942000	0	0	1	NaN	NaN	0.37461	NaN	NaN	NaN	0	0
837	Tb927.10.15660:mRNA-p1	Tb927.10.15660:mRNA-p1		hypothetical protein, conserved	85.608	19	149.3	1	-0.185214	0.0521429		0.28082	0.0357051	+	-0.389367	0.145845		7	5	6	0.90609	0.90746	0.82744	21.164	22.107	20.54	8	6	7	17487000	218470000	117570000	7975400	9512000	104370000	114110000	55464000	62108000	8	9	10	1.1266	1.2669	1.2563	172.63	164.34	154.66	8	9
838	Tb927.10.15680:mRNA-p1	Tb927.10.15680:mRNA-p1		hypothetical protein, conserved	260.9	2.6	4.2808	1	0.0440624	0.917951		1.46864	0.0353014	+	-0.955288	0.6946		2	0	2	1.305	NaN	0.81455	NaN	NaN	NaN	1	0	1	65781000	0	67379000	61642000	4139700	0	0	65136000	2243100	2	3	2	4.0862	2.3814	2.1785	78.158	NaN	NaN	2	1
839	Tb927.10.15690:mRNA-p1	Tb927.10.15690:mRNA-p1		anaphase promoting complex, subunit 10-like protein	25.691	14.9	12.502	1	-0.221024	0.454507								0	1	1	NaN	0.97974	0.75131	NaN	NaN	NaN	0	1	1	0	2131000	1462800	0	0	1308500	822530	1024900	437850	0	0	0	NaN	NaN	NaN	NaN	NaN	NaN	0	0
840	Tb927.10.15700:mRNA-p1	Tb927.10.15700:mRNA-p1		hypothetical protein, conserved	377.23	33.4	6.5941	1	-0.00884482	0.960768		0.832621	8.18227e-05	+	0.783426	0.000105348	+	2	2	3	1.091	0.79763	1.1282	48.114	22.367	27.546	2	2	3	31534000	26759000	28045000	15721000	15813000	13683000	13076000	14523000	13522000	3	1	2	1.7722	1.7996	1.7711	26.312	4.989	NaN	3	2
841	Tb927.10.15710:mRNA-p1	Tb927.10.15710:mRNA-p1	MCP7	mitochondrial carrier protein	35.875	11.1	1.4308	1				1.1655	0.0611251		-0.0819069	0.203592		0	0	0	NaN	NaN	NaN	NaN	NaN	NaN	0	0	0	0	0	0	0	0	0	0	0	0	3	2	2	3.1428	2.3501	1.5281	108.92	103.31	9.3642	3	2
842	Tb927.10.15720:mRNA-p1	Tb927.10.15720:mRNA-p1	RPN9	proteasome regulatory non-ATP-ase subunit 9	45.989	52.3	111.18	1	0.253426	0.200843		-0.823961	0.0395806	+	0.227927	0.032993	+	16	14	15	1.1989	1.3973	1.0111	25.638	34.72	34.907	23	19	21	354310000	328990000	318300000	145220000	209090000	131170000	197820000	150660000	167630000	12	6	14	0.44762	0.61984	0.64968	60.46	53.737	54.363	14	6
843	Tb927.10.15730:mRNA-p1	Tb927.10.15730:mRNA-p1		SPRY domain/Ankyrin repeats (3 copies), putative	383.41	1.2	19.266	1	0.0541368	0.0820616								1	0	1	1.0332	NaN	1.0433	NaN	NaN	NaN	1	0	1	1143500	0	765900	585490	557980	0	0	435190	330710	2	0	0	NaN	NaN	NaN	NaN	NaN	NaN	0	0
844	Tb927.10.15760:mRNA-p1	Tb927.10.15760:mRNA-p1		hypothetical protein, conserved	36.411	67.6	323.31	1	0.086392	0.0461983	+	0.0722172	0.192555		-0.453174	0.00206129	+	21	21	21	1.035	1.0827	1.068	28.617	35.502	23.81	50	59	57	2653000000	2802900000	2325500000	1199300000	1453700000	1235500000	1567400000	1118200000	1207200000	18	18	20	1.0038	1.0977	1.0546	58.429	29.289	47.79	52	43
845	Tb927.10.15770:mRNA-p1	Tb927.10.15770:mRNA-p1		hypothetical protein, conserved	50.59	7.1	1.3673	1				0.887394	0.153126					0	1	0	NaN	0.60899	NaN	NaN	NaN	NaN	0	1	0	0	13810000	0	0	0	7837200	5972600	0	0	1	1	1	1.7549	1.186	3.0413	NaN	NaN	NaN	1	1
846	Tb927.10.15790:mRNA-p1	Tb927.10.15790:mRNA-p1		CHCH domain containing protein, putative	16.775	51	8.3524	1	-1.13412	0.0378922	+	0.027376	0.781749		-0.250633	0.264992		3	1	3	0.61755	0.3644	0.42028	73.364	NaN	46.159	3	1	3	17373000	6994900	18385000	10443000	6930300	5251300	1743600	12839000	5545500	5	4	5	1.1291	1.0221	0.91727	25.097	14.91	48.017	6	3
847	Tb927.10.1580:mRNA-p1	Tb927.10.1580:mRNA-p1		Domain of unknown function (DUF543), putative	12.232	36.8	12.237	1				1.60447	0.0294374	+	-0.389416	0.116358		0	0	1	NaN	NaN	0.42385	NaN	NaN	NaN	0	0	1	0	0	2332400	0	0	0	0	1575100	757250	2	2	2	4.4101	2.2781	2.7987	127.35	111.39	51.706	2	3
848	Tb927.10.15810:mRNA-p1	Tb927.10.15810:mRNA-p1		Fcf1, putative	23.865	25.1	6.5851	1				0.0541923	0.233011		0.866191	0.28639		1	0	0	1.3651	NaN	NaN	NaN	NaN	NaN	1	0	0	3266000	0	0	1416700	1849300	0	0	0	0	2	2	4	0.99326	1.0586	1.0645	15.212	1.0067	31.89	2	2
849	Tb927.10.15830:mRNA-p1	Tb927.10.15830:mRNA-p1		hypothetical protein, conserved	29.207	7.9	1.8408	1	-0.399878	0.177167		0.613096	0.458394		0.257808	0.110733		1	1	1	0.59338	0.94687	0.77491	NaN	NaN	NaN	1	1	1	5709900	6044600	6071000	2878100	2831800	2722900	3321800	2877700	3193400	1	1	1	0.72646	3.6107	1.3642	NaN	NaN	NaN	1	1
850	Tb927.10.15870:mRNA-p1	Tb927.10.15870:mRNA-p1		RNA binding protein, putative	26.919	12.4	91.164	1	0.330616	0.0314301	+	-1.26821	0.00996718	+	0.579345	0.0546097		1	1	1	1.1724	1.2528	1.354	13.864	1.1677	NaN	3	2	1	20192000	14134000	10266000	8879800	11312000	6441300	7693000	4312000	5954100	1	1	1	0.48852	0.40643	0.36043	NaN	NaN	NaN	1	1
851	Tb927.10.15960:mRNA-p1	Tb927.10.15960:mRNA-p1		hypothetical protein, conserved	26.161	6.5	14.365	1										0	0	1	NaN	NaN	0.33938	NaN	NaN	NaN	0	0	1	0	0	1550500	0	0	0	0	1224700	325860	0	0	0	NaN	NaN	NaN	NaN	NaN	NaN	0	0
852	Tb927.10.16100:mRNA-p1;Tb11.v5.0411.1-p1	Tb927.10.16100:mRNA-p1;Tb11.v5.0411.1-p1		FK506-binding protein (FKBP)-type peptidyl-prolyl isomerase, putative ;peptidylprolyl isomerase-like protein, putative	47.604	62.4	323.31	2	0.953962	0.00773109	+	1.10949	0.00693018	+	0.400058	0.0411752	+	17	18	17	1.9672	1.7387	2.1254	23.022	33.489	25.354	31	33	28	952810000	1081600000	810190000	303090000	649720000	341790000	739770000	277960000	532240000	21	16	20	2.2133	1.9099	2.3764	43.878	25.544	45.064	35	28
853	Tb927.10.16120:mRNA-p1	Tb927.10.16120:mRNA-p1		inosine-5-monophosphate dehydrogenase	55.694	65	323.31	1	0.2104	0.153412		0.709228	0.00153318	+	0.0979583	0.0626786		13	14	15	1.1086	1.0631	1.3142	33.488	30.55	37.106	19	23	23	825570000	856440000	928880000	349350000	476220000	376010000	480420000	389130000	539750000	25	26	25	1.6487	1.5759	1.682	79.639	50.554	56.995	43	49
854	Tb927.10.1620:mRNA-p1;Tb11.v5.0643.1-p1	Tb927.10.1620:mRNA-p1;Tb11.v5.0643.1-p1		phosphoserine/threonine/tyrosine-binding protein, putative ;dual specificity protein phosphatase, putative	59.944	28.6	58.857	2	-0.135807	0.515993		1.36743	0.000431144	+	-0.856571	0.0438057	+	1	1	2	1.1512	0.84677	0.77346	4.4468	40.709	1.0953	3	3	2	5580500	3181500	4049300	2077700	3502800	1498500	1683000	2389800	1659500	10	7	6	2.4824	2.6481	2.6128	48.874	23.711	66.266	11	8
855	Tb927.10.1630:mRNA-p1	Tb927.10.1630:mRNA-p1	ABCE1	atp-binding cassette sub-family e member 1	71.078	39.9	142.82	1	0.191055	0.00342786	+	-1.79164	0.0129129	+	0.429662	0.00707785	+	14	15	16	1.124	1.1499	1.1511	21.366	33.42	26.252	24	29	24	455930000	408110000	443030000	193150000	262770000	165980000	242130000	206230000	236800000	16	13	14	0.27923	0.22992	0.37536	66.574	48.001	49.497	25	18
856	Tb927.10.1660:mRNA-p1	Tb927.10.1660:mRNA-p1		hypothetical protein, conserved	33.212	15.6	5.9481	1	-1.1003	0.0729675		0.420811	0.0363823	+	0.353629	0.0235228	+	3	1	3	0.52146	0.30614	0.63561	15.025	NaN	6.118	3	1	3	18508000	14513000	15999000	11789000	6719200	10207000	4306000	10190000	5809000	5	5	5	1.4975	1.291	1.2409	61.984	56.561	62.251	6	5
857	Tb927.10.1690:mRNA-p1	Tb927.10.1690:mRNA-p1	NBP 1	cytosolic Fe-S cluster assembly factor NBP35, putative	33.284	9	1.5648	1	0.120766	0.618688		-2.31625	0.000728435	+	0.477743	0.0061284	+	1	1	1	1.041	0.86918	1.4207	NaN	NaN	32.623	1	1	2	5616900	5019700	12007000	3876900	1740000	2322500	2697100	5659900	6347500	1	1	1	0.1863	0.20071	0.21649	NaN	NaN	NaN	1	1
858	Tb927.10.170:mRNA-p1	Tb927.10.170:mRNA-p1		pseudouridine synthase, Cbf5p	48.285	48.2	73.13	1	0.520069	0.0617063		0.152421	0.134808		0.629113	0.050584		8	7	9	1.6026	1.5467	1.1897	27.958	69.023	26.571	7	6	8	192880000	120260000	191130000	70398000	122480000	45593000	74663000	81810000	109320000	12	9	10	1.0942	1.0405	1.2059	46.604	40.887	50.077	15	13
859	Tb927.10.1720:mRNA-p1	Tb927.10.1720:mRNA-p1		ATP-dependent DEAD/H RNA helicase, putative	66.419	14.3	15.694	1	0.439093	0.218975		-0.520378	0.223284		-0.0791624	0.618016		4	2	3	0.99284	1.7982	1.3958	41.076	40.364	51.942	4	2	3	17945000	15455000	25443000	6409300	11535000	4825500	10630000	11105000	14339000	4	4	5	1.017	0.66823	0.49866	235.99	39.751	71.785	3	4
860	Tb927.10.1730:mRNA-p1	Tb927.10.1730:mRNA-p1		Polyadenylation mediator complex protein PAMC3, putative	39.265	64.1	173.7	1	-0.253792	0.0623894		0.772815	0.00156074	+	0.384834	0.253482		7	5	7	0.84629	0.7711	0.90401	36.748	45.951	34.646	9	5	6	70558000	49827000	44626000	37261000	33297000	24184000	25643000	21891000	22735000	12	11	9	1.7692	1.6444	1.7145	21.739	36.651	59.816	9	7
861	Tb927.10.180:mRNA-p1	Tb927.10.180:mRNA-p1		ATP synthase F1 subunit gamma protein, putative	34.37	63.9	323.31	1	-0.637461	0.0102953	+	0.996265	0.0472509	+	0.142693	0.122783		13	13	12	0.67357	0.58731	0.67153	19.33	21.49	23.503	18	21	18	680280000	574910000	671950000	388180000	292100000	314730000	260170000	398780000	273170000	15	13	15	2.0749	1.4969	2.5558	68.636	59.049	73.528	28	23
862	Tb927.10.1820:mRNA-p1	Tb927.10.1820:mRNA-p1		hypothetical protein, conserved	29.432	4.2	2.9724	1	-1.31953	0.301088		0.535308	0.459727					1	0	1	0.25092	NaN	0.63978	NaN	NaN	NaN	1	0	1	1990500	0	2085800	1527200	463230	0	0	1059900	1025900	1	1	0	2.0095	1.0452	NaN	NaN	NaN	NaN	1	1
863	Tb927.10.1830:mRNA-p1	Tb927.10.1830:mRNA-p1		syntaxin, putative	25.824	26.1	20.448	1	-0.0276489	0.747935		-0.435179	0.134643		0.122455	0.368112		4	4	4	0.95878	0.90883	1.0835	30.047	40.097	4.6951	4	3	4	27641000	24434000	22164000	12999000	14642000	9861200	14573000	11603000	10560000	3	4	5	0.90833	0.75154	0.59265	9.1119	13.963	25.774	5	4
864	Tb927.10.1860:mRNA-p1	Tb927.10.1860:mRNA-p1		hypothetical protein, conserved	39.134	22.2	323.31	1	0.362224	0.32356		1.4349	0.0275018	+	0.339792	0.395656		3	1	2	0.9901	1.1441	1.8749	12.033	NaN	32.052	4	1	3	18288000	5514200	8744000	8235300	10053000	2754200	2760000	3659000	5085000	6	4	3	1.9838	3.541	2.8133	39.981	29.294	22.709	7	4
865	Tb927.10.1870.1:mRNA-p1;Tb927.10.1870.2:mRNA-p1	Tb927.10.1870.1:mRNA-p1;Tb927.10.1870.2:mRNA-p1		LSU ribosomal protein, mitochondrial, putative ;LSU ribosomal protein, mitochondrial, putative	18.336	11.3	9.0502	2										0	0	0	NaN	NaN	NaN	NaN	NaN	NaN	0	0	0	0	0	0	0	0	0	0	0	0	1	0	0	2.293	NaN	NaN	NaN	NaN	NaN	1	0
866	Tb927.10.1890:mRNA-p1	Tb927.10.1890:mRNA-p1		cysteine peptidase, Clan CA, family C2, putative	178.09	11.5	68.145	1	0.0428991	0.196843		-0.0183189	0.809479		0.15431	0.401746		7	7	8	1.0614	1.0229	1.007	10.086	22.166	33.037	9	7	6	47106000	44044000	40600000	20693000	26413000	19994000	24050000	21229000	19372000	9	5	7	0.96802	0.92213	1.0784	9.8288	30.957	30.511	7	7
867	Tb927.10.190:mRNA-p1	Tb927.10.190:mRNA-p1		40S ribosomal protein S6, putative	28.44	32.4	99.302	1	-0.0727768	0.372027		-2.06655	0.000749123	+	0.652145	0.00103354	+	3	3	3	0.87844	1.0235	0.95604	40.745	24.772	35.436	5	5	5	413720000	462680000	376780000	200230000	213490000	206410000	256270000	171690000	205090000	4	2	3	0.23505	0.25716	0.22509	46.85	43.938	47.581	4	2
868	Tb927.10.1900:mRNA-p1	Tb927.10.1900:mRNA-p1		DNA topoisomerase IA, putative	88.925	3.6	4.0443	1	-0.289975	0.478708		0.66776	0.091642		-0.289507	0.307872		1	0	2	0.98707	NaN	0.67775	NaN	NaN	2.0548	1	0	2	1525200	0	4363300	838070	687100	0	0	2582200	1781000	1	1	2	1.269	2.1152	1.4936	NaN	NaN	NaN	1	1
869	Tb927.10.1930:mRNA-p1	Tb927.10.1930:mRNA-p1		hypothetical protein, conserved	74.392	9	6.5683	1	-0.501553	0.0126442	+	-1.13218	0.0659533		0.272147	0.420056		2	2	1	0.72759	0.65323	0.74148	28.422	22.129	NaN	3	2	1	11040000	6868100	3724400	5805600	5234200	4402800	2465300	1986500	1737900	4	2	4	0.50287	0.30387	0.62143	51.489	39.848	125.62	4	3
870	Tb927.10.1960:mRNA-p1	Tb927.10.1960:mRNA-p1		hypothetical protein, conserved	83.438	19.9	139.82	1	0.198234	0.104119		0.198775	0.353546		0.913467	0.00209764	+	7	5	8	1.0875	1.0994	1.2631	10.527	27.111	19.446	10	7	10	55127000	43026000	61266000	21318000	33810000	16449000	26577000	25428000	35837000	6	5	5	0.92456	1.3685	1.1949	43.609	17.803	31.121	7	5
871	Tb927.10.1970:mRNA-p1	Tb927.10.1970:mRNA-p1		CHAT domain containing protein, putative	156.62	7.7	13.892	1	0.259804	0.14519		-0.171348	0.119402		-0.120526	0.592244		5	3	3	1.0294	1.2552	1.3284	12.697	41.642	16.028	6	4	5	23542000	14012000	16785000	11206000	12336000	4961300	9051000	7829500	8955300	6	3	5	0.82801	0.96635	0.87516	83.291	31.689	33.038	6	3
872	Tb927.10.1980:mRNA-p1;Tb11.v5.0642.1-p1	Tb927.10.1980:mRNA-p1		hypothetical protein, conserved	77.636	9.6	70.711	2	0.209484	0.0371847	+	0.351425	0.0185604	+				2	3	2	1.0987	1.2139	1.1591	24.797	24.499	16.687	2	4	3	9572600	20217000	11282000	3980700	5592000	7283000	12934000	5599800	5682300	4	5	5	1.2741	1.3533	1.2044	39.204	27.629	33.193	4	8
873	Tb927.10.1990:mRNA-p1;Tb11.v5.0641.1-p1	Tb927.10.1990:mRNA-p1	MVP	major vault protein, putative	95.062	19.5	51.709	2	-0.153771	0.18279		-1.45925	0.0255621	+				6	6	5	0.8294	0.88116	0.99383	9.8294	13.697	37.044	5	8	5	36069000	52509000	29855000	21703000	14366000	29535000	22974000	17859000	11996000	4	1	5	0.326	0.50291	0.2934	73.344	NaN	13.595	4	1
874	Tb927.10.200:mRNA-p1	Tb927.10.200:mRNA-p1		vacuolar ATP synthase, putative	19.38	7.9	2.3986	1	0.498775	0.123427		1.82251	0.00675323	+				1	1	1	1.3433	1.8209	1.1534	NaN	NaN	NaN	1	1	1	22928000	25669000	26470000	8307900	14620000	6945300	18724000	8725800	17744000	1	1	1	3.5121	4.2521	2.9629	NaN	NaN	NaN	1	1
875	Tb927.10.2010:mRNA-p1	Tb927.10.2010:mRNA-p1	HK1	hexokinase	51.295	69	149.89	1	-0.372277	0.0277982	+	1.36715	0.0025818	+	0.0202151	0.829294		0	0	0	0.75052	0.84223	0.72947	24.115	30.241	10.796	4	3	3	201780000	148870000	134090000	90129000	111650000	85213000	63655000	75976000	58115000	1	1	1	2.4579	2.4583	2.8409	3.2477	20.86	32.255	6	6
876	Tb927.10.2020:mRNA-p1	Tb927.10.2020:mRNA-p1	HK2	hexokinase	51.148	69.4	323.31	1	-0.17446	0.0189876	+	1.63322	5.57129e-05	+	-0.200308	0.019879	+	2	2	2	0.87668	0.86644	0.91594	23.691	29.811	25.533	42	44	38	1418000000	1403000000	1413600000	744890000	673150000	713650000	689360000	706660000	706970000	1	1	1	3.0534	3.1105	3.1429	84.613	69.257	70.384	79	58
877	Tb927.10.2030:mRNA-p1	Tb927.10.2030:mRNA-p1		Pentatricopeptide repeat protein (PPR), putative	69.058	6.4	135.78	1	0.202585	0.569076		0.89757	0.260253		0.244507	0.364219		1	1	0	1.3705	0.96625	NaN	NaN	NaN	NaN	1	1	0	6308500	2094000	0	2237400	4071100	923440	1170600	0	0	2	0	2	1.4228	NaN	2.4392	58.233	NaN	5.1	2	0
878	Tb927.10.2040:mRNA-p1	Tb927.10.2040:mRNA-p1		STE group serine/threonine-protein kinase, putative	93.874	9	87.83	1	-0.145997	0.131504		0.0853849	0.529288		0.771002	0.0152872	+	4	3	3	0.83594	0.92017	0.95964	40.528	14.029	20.612	4	3	3	15299000	12860000	15334000	7807200	7492100	6962600	5897400	7927100	7407000	2	3	5	0.91197	1.1861	1.1041	0.73163	16.923	13.528	2	3
879	Tb927.10.2060:mRNA-p1	Tb927.10.2060:mRNA-p1		hypothetical protein, conserved	107.88	8.8	12.68	1	0.454426	0.0136013	+	0.675132	0.430092					3	3	3	1.2904	1.4664	1.3596	17.11	16.874	20.044	3	3	3	8424100	4872900	7006400	3499800	4924300	1542800	3330100	3458300	3548000	0	1	1	NaN	1.0974	2.3233	NaN	NaN	NaN	0	1
880	Tb927.10.210:mRNA-p1	Tb927.10.210:mRNA-p1	TbGAA1	GPI transamidase component GAA1	51.313	8.7	11.884	1	0.158756	0.0725194		0.96102	0.0122401	+	0.91681	0.0645775		1	1	1	1.076	1.0881	1.1882	NaN	61.228	NaN	1	2	1	10969000	18311000	9711500	5156400	5812500	5259200	13052000	3599000	6112500	2	1	3	1.7057	1.9602	2.2064	6.7784	23.096	43.183	2	2
881	Tb927.10.2130:mRNA-p1	Tb927.10.2130:mRNA-p1		Vps51/Vps67, putative	92.349	7.5	3.6969	1	0.2534	0.094163		-2.0151	0.00241664	+	-0.859772	0.017838	+	3	4	2	1.0866	1.3267	1.1749	24.776	55.811	11.858	4	3	2	191680000	165350000	149320000	88008000	103670000	61011000	104340000	64528000	84796000	2	2	3	0.21703	0.25467	0.27396	47.831	35.946	99.611	3	3
882	Tb927.10.2190:mRNA-p1	Tb927.10.2190:mRNA-p1		Protein of unknown function (DUF667), putative	34.552	24.8	294.22	1	-0.0881933	0.187391		-0.206563	0.0411309	+	-0.126081	0.342249		4	4	4	0.93604	0.99489	0.89389	5.0249	15.975	40.963	6	6	5	103790000	91280000	110750000	44372000	59414000	39615000	51665000	55029000	55724000	4	5	5	0.87706	0.90636	0.8187	47.564	64.045	30.45	8	7
883	Tb927.10.6370:mRNA-p1;Tb927.10.220:mRNA-p1	Tb927.10.6370:mRNA-p1;Tb927.10.220:mRNA-p1		60S ribosomal proteins L37, putative ;60S ribosomal protein L37a, putative	10.458	37.6	252.97	2	0.0182713	0.927358		-0.803312	0.0902422		1.03	0.0657122		3	3	4	1.2412	1.0311	0.81163	42.235	14.123	64.001	3	4	7	68217000	61891000	141540000	30934000	37283000	27262000	34629000	77486000	64057000	3	4	3	0.78268	0.42004	0.57235	7.629	61.455	59.855	8	9
884	Tb927.10.2200:mRNA-p1	Tb927.10.2200:mRNA-p1		hypothetical protein, conserved	37.967	18.3	53.818	1	0.392533	0.0366533	+	0.844306	0.452911					1	1	1	1.2475	1.4611	1.241	5.1836	NaN	NaN	2	1	1	1266200	544690	1036200	541920	724300	155700	389000	521890	514350	2	1	1	2.9734	NaN	1.0841	5.4434	NaN	NaN	2	0
885	Tb927.10.2210:mRNA-p1;Tb11.v5.0701.1-p1	Tb927.10.2210:mRNA-p1		Peptidase C19, ubiquitin carboxyl-terminal hydrolase, putative	73.331	11.2	134.67	2	-0.0920528	0.243117		-1.07092	0.0122408	+				1	1	2	0.87615	0.93998	1.0027	NaN	NaN	5.3689	1	1	2	5357900	6907000	5892700	2477000	2880900	3349500	3557500	3228800	2663900	1	2	2	0.53083	0.50227	0.40455	NaN	68.363	9.7706	1	2
886	Tb927.10.2230:mRNA-p1	Tb927.10.2230:mRNA-p1		NADPH:adrenodoxin oxidoreductase, mitochondrial, putative	65.601	5.7	1.5618	1										1	1	0	NaN	1.5659	NaN	NaN	NaN	NaN	0	1	0	3238500	5533500	0	811520	2427000	1892800	3640800	0	0	1	2	0	NaN	NaN	NaN	NaN	NaN	NaN	0	0
887	Tb927.10.2240:mRNA-p1	Tb927.10.2240:mRNA-p1		RNA binding protein	66.352	44	323.31	1	0.0708607	0.498381		-0.143273	0.135793		-0.452634	0.0606282		16	15	16	0.98784	1.184	0.99073	21.217	26.508	67.478	24	25	22	484490000	460330000	418940000	212680000	271810000	188640000	271690000	217900000	201050000	18	16	19	0.98077	0.85699	0.88322	62.718	80.115	61.265	31	23
888	Tb927.10.2250:mRNA-p1	Tb927.10.2250:mRNA-p1		ubiquitin-conjugating enzyme variant Kua homologue, putative	33.781	14.4	3.408	1	0.240376	0.178029		0.534535	0.314884		0.281418	0.363617		1	1	1	1.0882	1.3908	1.0892	NaN	8.8433	NaN	1	2	1	3235300	4278300	1987400	1459400	1775900	1813900	2464300	1082900	904500	1	1	2	1.1855	2.5115	1.0207	19.691	NaN	61.011	2	1
889	Tb927.10.2260:mRNA-p1	Tb927.10.2260:mRNA-p1		Ubiquitin family, putative	86.188	5.9	5.9493	1	-0.631755	0.621842		-0.8183	0.211052		-1.9007	0.0284134	+	2	1	2	0.8629	2.0248	0.15386	32.014	81.234	49.34	4	2	2	3315100	486440	1220800	1809900	1505300	130530	355900	1072000	148870	1	1	1	1.0008	0.34079	0.53477	NaN	NaN	NaN	1	1
890	Tb927.10.2270:mRNA-p1	Tb927.10.2270:mRNA-p1		vacuolar protein sorting-associated protein 35, putative	104.36	21.7	323.31	1	0.286664	0.134083		-1.1021	0.0239661	+	0.458668	0.0297554	+	8	10	7	1.0919	1.4288	1.1634	20.641	48.612	40.997	9	9	8	44653000	54011000	51901000	20448000	24205000	24838000	29173000	23446000	28455000	6	4	5	0.48349	0.37209	0.56191	42.999	30.614	43.408	6	4
891	Tb927.10.2290:mRNA-p1	Tb927.10.2290:mRNA-p1		chaperone protein DnaJ, putative	46.795	43.3	216.44	1	0.194531	0.0177261	+	0.00273065	0.951747		0.119156	0.516481		8	7	10	1.1297	1.1183	1.1862	16.236	26.13	20.13	13	11	12	145990000	123900000	145720000	68223000	77769000	54938000	68963000	66700000	79023000	11	8	9	1.0327	1.0273	0.94797	28.63	35.189	14.693	15	10
892	Tb927.10.230:mRNA-p1	Tb927.10.230:mRNA-p1	TbPSA5	proteasome subunit alpha type-5, putative	27.176	61.4	323.31	1	0.265268	0.159937		-2.44729	0.00125809	+	-0.145896	0.223175		11	11	11	1.0338	1.3819	1.2152	16.913	37.174	25.565	22	22	21	619670000	648200000	586970000	265180000	354480000	244580000	403620000	261400000	325570000	9	9	9	0.1957	0.16257	0.19375	54.522	40.899	37.087	14	9
893	Tb927.10.2300:mRNA-p1	Tb927.10.2300:mRNA-p1		hypothetical protein, conserved	21.425	11.5	14.842	1				0.287992	0.552785		0.207584	0.334697		0	0	0	NaN	NaN	NaN	NaN	NaN	NaN	0	0	0	0	0	0	0	0	0	0	0	0	2	1	1	1.9308	0.72971	1.2918	20.034	NaN	NaN	2	1
894	Tb927.10.2310:mRNA-p1	Tb927.10.2310:mRNA-p1		hypothetical protein, conserved	52.146	12.9	25.195	1	-0.165761	0.352419		-0.0988348	0.827626		0.288062	0.494039		1	1	1	1.026	0.92966	0.74273	NaN	NaN	NaN	1	1	1	6408800	5473100	7782700	3390200	3018600	2925700	2547500	4998700	2784000	2	2	2	0.56242	1.4588	0.9924	118.11	NaN	5.3036	2	1
895	Tb927.10.2320:mRNA-p1	Tb927.10.2320:mRNA-p1		Nucleoporin NUP41	41.178	23.1	320.74	1	0.497007	0.201487		0.622073	0.150533		-0.154574	0.44836		2	1	2	1.7814	0.98226	1.6064	98.478	NaN	74.221	2	1	2	9705300	11152000	8573700	4436600	5268700	4136400	7015300	3901200	4672500	4	2	0	1.3872	1.7076	NaN	NaN	27.093	NaN	1	2
896	Tb927.10.2340:mRNA-p1	Tb927.10.2340:mRNA-p1		SNARE domain containing protein, putative	11.193	27.8	26.1	1				-0.119828	0.389459		0.190349	0.179484		0	0	0	NaN	NaN	NaN	NaN	NaN	NaN	0	0	0	0	0	0	0	0	0	0	0	0	1	2	1	0.83753	0.86968	1.0701	21.704	5.3938	NaN	2	2
897	Tb927.10.2350:mRNA-p1	Tb927.10.2350:mRNA-p1		pyruvate dehydrogenase complex E3 binding protein, putative	27.335	51.9	323.31	1	0.0516823	0.715787		0.338474	0.04902	+	0.17751	0.142533		8	8	8	1.2281	0.9694	0.93527	28.27	50.858	20.328	11	15	11	242980000	222810000	277660000	116370000	126620000	109050000	113760000	137260000	140390000	9	8	9	1.4083	1.1927	1.2035	59.301	36.96	28.6	16	14
898	Tb927.10.2370:mRNA-p1	Tb927.10.2370:mRNA-p1	LA	Lupus La protein homolog, putative	37.659	56.1	129.61	1	0.211597	0.152989		-1.65488	0.00468307	+	0.554777	0.0245434	+	14	12	17	1.1322	1.3086	1.048	27.337	23.139	45.16	26	21	26	1069500000	1057600000	943510000	446380000	623080000	412930000	644700000	385480000	558030000	8	8	7	0.32015	0.27599	0.36245	77.361	143.45	95.065	10	11
899	Tb927.10.2380:mRNA-p1	Tb927.10.2380:mRNA-p1		Tetratricopeptide repeat, putative	102.45	29.3	323.31	1	0.0955792	0.318414		0.357136	0.0352167	+	0.156186	0.00727077	+	9	7	11	0.96626	1.122	1.1252	32.777	8.8106	22.812	12	10	9	152610000	139350000	120180000	68153000	84455000	66506000	72842000	61084000	59100000	15	14	15	1.168	1.3701	1.3132	35.782	20.269	18.282	15	12
900	Tb927.10.240:mRNA-p1	Tb927.10.240:mRNA-p1	PEX14	peroxin 14, putative	39.937	30.9	104.36	1	0.066507	0.317127		0.522514	0.00677147	+	-0.0436489	0.671534		6	5	7	0.97812	1.07	1.0972	25.499	16.164	25.628	9	9	8	149940000	158380000	124990000	68209000	81733000	68902000	89477000	56421000	68571000	8	7	8	1.4699	1.4897	1.3536	62.859	28.337	83.583	13	14
901	Tb927.10.2440:mRNA-p1	Tb927.10.2440:mRNA-p1	MCA4	Metacaspase-4	38.969	22.9	52.7	1	0.359724	0.274705		0.681726	0.00526645	+	-0.0484365	0.750623		2	2	2	0.9952	1.7595	1.2066	14.276	37.132	25.792	2	2	2	24461000	19667000	18699000	11985000	12475000	4845000	14822000	8782800	9916300	3	5	4	1.7087	1.5178	1.5914	18.66	37.687	8.3694	6	4
902	Tb927.10.2470:mRNA-p1	Tb927.10.2470:mRNA-p1		Cleft lip and palate transmembrane protein 1 (CLPTM1), putative	64.233	4	2.9521	1										0	0	0	NaN	NaN	NaN	NaN	NaN	NaN	0	0	0	0	0	0	0	0	0	0	0	0	1	0	1	NaN	NaN	NaN	NaN	NaN	NaN	0	0
903	Tb927.10.2490:mRNA-p1	Tb927.10.2490:mRNA-p1	G6PD	glucose-6-phosphate 1-dehydrogenase	63.503	37.1	135.32	1	0.0820763	0.472987		-0.944563	0.0294955	+	0.246055	0.0125441	+	9	12	8	0.96258	1.0283	1.1983	17.525	28.547	24.165	12	14	8	156250000	175750000	128910000	74653000	81599000	78833000	96920000	54041000	74870000	7	8	8	0.41486	0.55815	0.60579	18.552	29.183	29.346	8	7
904	Tb927.10.2520:mRNA-p1	Tb927.10.2520:mRNA-p1	ppl2	PrimPol-like protein 2	81.851	5.1	3.3004	1	-0.0367841	0.508617		0.529729	0.233174		0.496207	0.209212		2	1	0	0.94962	1.0007	NaN	5.5842	NaN	NaN	2	1	0	6490900	2688400	0	2565000	3925900	1085600	1602800	0	0	2	2	3	1.254	NaN	1.662	NaN	NaN	10.346	1	0
905	Tb927.10.2530:mRNA-p1	Tb927.10.2530:mRNA-p1		adenylate kinase, putative	24.941	76.6	323.31	1	0.0630583	0.277557		0.282011	0.0157115	+	0.315244	0.0389595	+	13	12	15	1.1073	1.0055	1.024	18.415	21.121	42.677	20	20	24	635650000	692600000	713380000	294060000	341590000	308340000	384270000	326070000	387300000	17	16	15	1.1604	1.2268	1.2627	62.826	46.03	32.892	36	34
906	Tb927.10.2540:mRNA-p1	Tb927.10.2540:mRNA-p1		adenylate kinase, putative	25.656	22.7	54.86	1	-0.14864	0.0497521	+	1.38444	0.00415385	+	1.01126	0.0212723	+	1	1	1	0.86271	0.93612	0.90901	NaN	NaN	NaN	1	1	1	1534100	2282400	661260	725750	808340	1179500	1102900	320160	341100	2	1	1	2.3072	2.7506	2.8039	NaN	NaN	NaN	1	1
907	Tb927.10.2550:mRNA-p1	Tb927.10.2550:mRNA-p1		malate dehydrogenase-related	38.998	41.2	128.98	1	-0.449436	0.0691376		0.459153	0.244166		-0.0142762	0.96382		4	3	3	0.7462	0.62514	0.84195	17.853	26.243	58.494	5	4	2	27209000	19192000	21543000	14679000	12530000	11934000	7258100	12585000	8958300	7	4	6	1.0732	2.0196	1.1987	48.446	70.688	26.195	7	6
908	Tb927.10.2560:mRNA-p1	Tb927.10.2560:mRNA-p1	mMDH	mitochondrial malate dehydrogenase	33.188	90.3	323.31	1	-0.193629	0.160797		-0.218405	0.025441	+	-0.61418	0.0138904	+	19	19	19	0.94089	0.77383	0.91823	68.96	37.711	28.552	33	39	29	2942100000	3414100000	2225100000	1446600000	1495500000	1809200000	1604900000	1167200000	1057900000	20	16	19	0.83321	0.90233	0.84458	77.673	68.032	76.443	53	41
909	Tb927.10.2580:mRNA-p1	Tb927.10.2580:mRNA-p1		Nucleolar protein 12 (25kDa), putative	33.249	7.8	4.3154	1				2.13153	0.217449					0	0	1	NaN	NaN	NaN	NaN	NaN	NaN	0	0	0	0	0	292490	0	0	0	0	292490	0	1	1	2	16.036	0.93118	5.6342	NaN	NaN	58.133	1	1
910	Tb927.10.2590:mRNA-p1	Tb927.10.2590:mRNA-p1		methyltransferase domain containing protein, putative	91.396	2.2	27.024	1	-0.334365	0.234268		-0.251427	0.776022		0.780025	0.0161562	+	1	2	2	1.0402	0.72162	0.66468	NaN	28.257	47.556	1	2	2	44553000	22306000	39673000	20321000	24232000	11213000	11094000	20170000	19503000	1	1	2	2.0348	0.31931	0.91244	NaN	NaN	107.7	1	1
911	Tb927.10.260:mRNA-p1	Tb927.10.260:mRNA-p1		BolA-like protein, putative	8.8512	36.4	1.7123	1	0.0207461	0.237128		-2.16871	0.00737299	+	0.144618	0.751534		0	1	2	NaN	1.0088	1.0202	NaN	NaN	89.871	0	1	3	0	5747200	8343700	0	0	2991600	2755600	4677900	3665800	1	1	2	0.25199	0.25447	0.17157	NaN	NaN	16.452	1	1
912	Tb927.10.2610:mRNA-p1	Tb927.10.2610:mRNA-p1		Domain of unknown function (DUF1935), putative	54.358	14.5	116.64	1	-0.147601	0.198218		-1.67453	0.118643		-0.54868	0.010622	+	3	2	3	0.94102	0.9638	0.81118	31.317	77.42	5.2432	4	2	3	23219000	8348400	16211000	11727000	11492000	4098000	4250500	8482000	7728800	2	1	3	0.64987	0.14208	0.33296	61.494	NaN	139.95	2	1
913	Tb927.10.2620:mRNA-p1	Tb927.10.2620:mRNA-p1		CS domain containing protein, putative	21.809	52.6	85.53	1	0.208061	0.0189205	+	-2.55326	0.00685951	+	-0.0314644	0.850425		10	9	9	1.1112	1.1668	1.1888	26.735	32.635	40.235	18	15	16	262880000	250270000	213630000	114460000	148420000	105240000	145030000	95999000	117630000	6	5	6	0.14776	0.14631	0.22874	60.789	46.293	27.028	9	7
914	Tb927.10.2640:mRNA-p1;Tb11.v5.0525.1-p1	Tb927.10.2640:mRNA-p1;Tb11.v5.0525.1-p1		intraflagellar transport protein 81 ;hypothetical protein, conserved	87.396	36.3	323.31	2	0.0447787	0.197275		-1.5597	0.00321237	+	-0.0170478	0.572765		13	13	12	1.0252	1.0638	1.0064	22.201	36.2	41.764	17	19	15	159620000	225060000	140700000	74302000	85318000	116130000	108930000	69539000	71163000	13	13	11	0.30387	0.34186	0.37576	38.49	40.787	31.507	13	15
915	Tb927.10.2650:mRNA-p1	Tb927.10.2650:mRNA-p1		hypothetical protein, conserved	132.99	12.7	81.123	1	0.317534	0.646449		0.376754	0.184231		0.186306	0.36119		4	1	2	1.2841	2.5039	0.60193	56.757	NaN	12.45	3	1	2	9156200	1190100	7353700	4091500	5064700	330260	859880	4368400	2985400	6	4	6	1.6077	1.0235	1.3303	39.249	45.311	60.128	6	4
916	Tb927.10.2670:mRNA-p1	Tb927.10.2670:mRNA-p1		hypothetical protein, conserved	13.766	10.7	13.212	1	-0.674961	0.530571		-0.13887	0.877569					1	1	1	0.89337	1.4734	0.18668	NaN	NaN	NaN	1	1	1	5770600	4269200	2270700	2649800	3120800	1298100	2971200	1920100	350600	1	1	1	2.5816	0.39593	0.73296	NaN	NaN	NaN	1	1
917	Tb927.9.15420:mRNA-p1;Tb927.10.270:mRNA-p1	Tb927.9.15420:mRNA-p1;Tb927.10.270:mRNA-p1		60S ribosomal protein L32 ;60S ribosomal protein L32, putative	15.353	59.8	192.69	2	-0.182531	0.073501		-1.62507	0.00261803	+	0.963414	0.000132051	+	8	9	9	0.82762	0.93863	0.88071	15.135	26.266	16.053	15	17	19	1149900000	1107900000	1219300000	530590000	619310000	509390000	598520000	598190000	621080000	8	6	8	0.32966	0.35494	0.2912	55.54	64.306	62.119	9	9
918	Tb927.10.2700:mRNA-p1	Tb927.10.2700:mRNA-p1		predicted WD40 repeat protein	75.239	24	150.51	1	0.56874	0.038657	+	-0.350071	0.0907338		0.403157	0.0937732		9	6	8	1.3077	1.7198	1.4509	147.11	25.881	33.317	12	9	10	117890000	61552000	65969000	74072000	43816000	20337000	41215000	29516000	36453000	8	7	7	0.89967	0.68538	0.78314	77.292	17.544	43.297	10	7
919	Tb927.10.2720:mRNA-p1	Tb927.10.2720:mRNA-p1		hypothetical protein, conserved	64.116	16.9	223.22	1	0.178831	0.44148		-1.54228	0.164158		-0.266605	0.0675402		5	5	4	0.88448	1.3762	1.1916	18.233	37.079	44.704	6	3	5	11326000	5965900	11001000	5256400	6069800	2544300	3421600	5376100	5625300	2	3	3	0.30397	0.15543	0.85667	56.278	110.28	125.24	2	3
920	Tb927.10.2730:mRNA-p1	Tb927.10.2730:mRNA-p1		START domain containing protein, putative	32.833	44.6	323.31	1	0.350184	0.117606		-1.94732	0.00192887	+	0.507826	0.00221738	+	11	9	11	1.1828	1.1451	1.5293	25.211	25.227	41.537	16	18	18	299100000	316660000	271420000	122490000	176610000	127960000	188690000	113010000	158400000	9	7	6	0.25897	0.23411	0.28756	54.973	59.097	65.212	11	10
921	Tb927.10.2750:mRNA-p1	Tb927.10.2750:mRNA-p1		deoxyhypusine synthase	50.17	8	13.013	1							-0.00247326	0.988222		0	0	0	NaN	NaN	NaN	NaN	NaN	NaN	0	0	0	0	0	0	0	0	0	0	0	0	0	0	1	NaN	NaN	0.18455	NaN	NaN	NaN	0	0
922	Tb927.10.2760:mRNA-p1	Tb927.10.2760:mRNA-p1		ATPase family associated with various cellular activities (AAA), putative	81.153	3	1.8057	1										0	0	0	NaN	NaN	NaN	NaN	NaN	NaN	0	0	0	0	0	0	0	0	0	0	0	0	1	0	0	1.7723	NaN	NaN	NaN	NaN	NaN	1	0
923	Tb927.10.2780:mRNA-p1;Tb11.v5.0609.1-p1	Tb927.10.2780:mRNA-p1	RPC1	DNA-directed RNA polymerase III subunit C1	170.29	3.5	47.207	2	0.322171	0.140558		0.579515	0.0736698					2	1	1	1.1232	1.5076	1.154	20.045	NaN	NaN	2	1	1	5200400	5826000	3366600	2476600	2723900	1786700	4039200	1349300	2017400	2	2	3	1.5742	1.1981	1.7693	6.0742	2.0162	86.88	2	2
924	Tb927.10.2790:mRNA-p1	Tb927.10.2790:mRNA-p1		Conserved oligomeric complex COG6, putative	115.48	2.2	25.214	1										0	0	0	NaN	NaN	NaN	NaN	NaN	NaN	0	0	0	0	0	0	0	0	0	0	0	0	0	0	1	NaN	NaN	1.2982	NaN	NaN	NaN	0	0
925	Tb927.10.280:mRNA-p1	Tb927.10.280:mRNA-p1	COXVI	cytochrome oxidase subunit VI	19.154	46.8	91.728	1	-0.416574	0.0905253		0.639606	0.0010725	+	-0.0147978	0.935705		3	5	4	0.79163	0.62453	0.85059	14.41	17.573	22.099	4	5	3	23388000	93699000	76975000	11857000	11532000	52534000	41165000	42592000	34383000	8	7	8	1.5986	1.5559	1.5202	21.22	56.563	21.854	15	13
926	Tb927.10.2800:mRNA-p1	Tb927.10.2800:mRNA-p1		mitochondrial ribosomal protein s6	18.838	30	2.3558	1										0	0	0	NaN	NaN	NaN	NaN	NaN	NaN	0	0	0	0	0	0	0	0	0	0	0	0	1	3	0	5.8665	NaN	NaN	NaN	NaN	NaN	1	0
927	Tb927.10.2810:mRNA-p1	Tb927.10.2810:mRNA-p1		hypothetical protein, conserved	38.589	49.7	162.74	1	0.0357029	0.717109		-0.0755285	0.378192		0.0993096	0.176309		10	8	9	0.94017	0.99757	1.1484	17.938	8.2696	15.658	9	10	8	121670000	132260000	152860000	60970000	60703000	64821000	67435000	72321000	80544000	10	10	12	0.93162	1.0367	0.88491	49.418	36.55	31.512	11	11
928	Tb927.3.1370:mRNA-p1;Tb927.10.2840:mRNA-p1	Tb927.3.1370:mRNA-p1;Tb927.10.2840:mRNA-p1		40S ribosomal protein S25, putative ;ribosomal protein S25, putative	12.56	44.2	140.82	2	-0.0638656	0.661319		-2.12352	0.00306203	+	0.80673	0.0185634	+	5	7	7	1.0936	0.98526	0.81267	22.288	19.239	15.988	10	14	12	1134600000	1753400000	919300000	548990000	585640000	779460000	973930000	475780000	443510000	5	4	6	0.19496	0.25084	0.24713	119.41	116.61	82.415	10	7
929	Tb927.10.2860:mRNA-p1	Tb927.10.2860:mRNA-p1		POC1 centriolar protein homolog	84.322	15.5	110.51	1	-0.144362	0.43833		0.623506	0.113236		-0.337547	0.177777		4	3	4	0.891	1.0916	0.76153	5.5815	23.067	19.4	3	3	3	13055000	15136000	13541000	6213700	6841500	7287900	7848300	6980400	6560200	6	6	6	2.0655	1.4822	1.1944	60.688	45.589	46.479	7	4
930	Tb927.10.2870:mRNA-p1	Tb927.10.2870:mRNA-p1		hypothetical protein, conserved	88.996	1.8	1.5949	1										0	0	0	NaN	NaN	NaN	NaN	NaN	NaN	0	0	0	0	0	0	0	0	0	0	0	0	0	1	0	NaN	NaN	NaN	NaN	NaN	NaN	0	0
931	Tb927.10.2880:mRNA-p1	Tb927.10.2880:mRNA-p1		Voltage-dependent calcium channel subunit, putative	303.77	10.4	185.48	1	0.169756	0.341196		0.615662	0.0530746		0.0864623	0.161347		7	9	10	1.0792	0.97803	1.3485	23.212	22.509	40.956	7	7	8	61144000	49024000	51913000	28340000	32804000	22502000	26522000	20016000	31898000	18	11	15	1.8158	1.2745	1.5545	55.793	55.776	33.151	21	12
932	Tb927.10.290:mRNA-p1	Tb927.10.290:mRNA-p1	TbPSA2	proteasome alpha 2 subunit, putative	25.354	64.1	205.72	1	0.128663	0.208811		-1.54331	0.0018359	+	-0.0340987	0.671182		12	12	12	1.0145	1.0751	1.1981	18.934	39.711	34.984	21	22	18	648440000	672480000	647060000	299170000	349270000	294650000	377840000	295090000	351970000	11	10	12	0.34459	0.37065	0.31622	46.334	34.604	44.441	21	15
933	Tb927.10.2900:mRNA-p1;Tb11.v5.0837.1-p1	Tb927.10.2900:mRNA-p1;Tb11.v5.0837.1-p1		importin beta-1 subunit, putative ;importin beta-1 subunit, putative	95.068	22.3	323.31	2	0.194375	0.151685		-1.18074	0.00999418	+	-0.511161	0.0958554		14	12	12	1.1713	1.0223	1.2511	15.653	19.504	30.69	16	18	14	303670000	280200000	258470000	127200000	176470000	124220000	155980000	112190000	146280000	12	9	8	0.51976	0.41227	0.40059	38.423	36.573	28.178	14	12
934	Tb927.10.2910:mRNA-p1	Tb927.10.2910:mRNA-p1	TSR1IP	splicing factor PTSR1 interacting protein	43.652	7.9	3.7219	1	0.137606	0.583162		0.332015	0.280722					2	1	1	1.0283	1.458	0.88796	NaN	NaN	NaN	1	1	1	3684100	1983300	5155600	1605500	2078700	908580	1074800	2666100	2489500	1	1	1	1.3999	0.92385	1.5422	35.784	NaN	NaN	2	1
935	Tb927.10.2930:mRNA-p1	Tb927.10.2930:mRNA-p1		hypothetical protein, conserved	80.866	28	141.73	1	0.346212	0.267253		0.117608	0.63981		0.00789612	0.929418		13	7	7	1.0094	1.1844	1.7183	26.284	15.788	89.273	12	7	5	47912000	32579000	17123000	22539000	25372000	12552000	20027000	8265100	8858000	13	8	9	1.4193	1.0619	0.84733	46.575	45.941	26.437	14	9
936	Tb927.10.2940:mRNA-p1	Tb927.10.2940:mRNA-p1		Soluble NSF attachment protein, SNAP, putative	38.468	27.7	51.402	1	0.229605	0.30988		-0.339034	0.521685		-0.302369	0.129962		3	3	1	1.4013	1.2263	0.93805	24.293	17.253	33.879	3	3	2	23412000	21596000	4953700	9392600	14019000	10029000	11567000	2360400	2593200	3	3	5	1.3248	0.80941	0.46079	60.61	2.4652	34.507	3	3
937	Tb927.10.2950:mRNA-p1	Tb927.10.2950:mRNA-p1		hypothetical protein, conserved	196.95	6.7	120.22	1	-0.0775975	0.131908		0.174605	0.63479		0.159453	0.282676		2	1	3	0.93698	NaN	0.95841	3.9574	NaN	5.1828	2	0	3	11368000	0	22393000	5388000	5979700	0	0	10164000	12229000	3	5	5	0.73386	1.3162	1.4885	43.023	21.612	61.962	3	5
938	Tb927.10.2960:mRNA-p1	Tb927.10.2960:mRNA-p1		Translation factor GUF1, mitochondrial, putative	84.105	3.1	2.392	1							-0.0579166	0.541341		0	0	0	NaN	NaN	NaN	NaN	NaN	NaN	0	0	0	0	0	0	0	0	0	0	0	0	2	0	0	0.50728	NaN	NaN	183.67	NaN	NaN	2	0
939	Tb927.10.2970:mRNA-p1	Tb927.10.2970:mRNA-p1		hypothetical protein, conserved	13.79	40	24.78	1	-0.718314	0.00404529	+	0.42688	0.0589265		-0.203462	0.041718	+	8	8	7	0.58448	0.64727	0.59353	25.653	36.531	23.205	17	18	13	138140000	155110000	94634000	80218000	57922000	88212000	66899000	52744000	41889000	8	6	8	1.516	1.369	1.1706	35.351	34.709	34.92	18	12
940	Tb927.10.3030:mRNA-p1;Tb927.10.2980:mRNA-p1	Tb927.10.3030:mRNA-p1;Tb927.10.2980:mRNA-p1	RPN11	proteasome regulatory non-ATPase subunit 11 ;proteasome regulatory non-ATPase subunit 11	33.847	46.2	123.31	2	-0.0361722	0.657964		-1.02996	0.0268628	+	0.355184	0.00495424	+	7	5	7	0.88475	1.0263	1.0215	24.769	56.626	107.02	7	6	8	149420000	145720000	148080000	68403000	81017000	59666000	86053000	64445000	83639000	6	4	6	0.58903	0.39162	0.50916	36.133	80.901	29.738	7	5
941	Tb927.10.2990:mRNA-p1;Tb11.v5.1039.1-p1	Tb927.10.2990:mRNA-p1;Tb11.v5.1039.1-p1	CBP110	nuclear cap binding complex subunit CBP110 ;nuclear cap binding complex subunit CBP110, putative	110.49	19.2	97.618	2	0.233722	6.93523e-05	+	-0.784557	0.0537938		0.575449	0.0117023	+	7	9	8	1.1728	1.1781	1.1767	13.438	25.598	25.079	7	10	8	82312000	87139000	90012000	36833000	45479000	39334000	47805000	38307000	51706000	8	6	5	0.6454	0.44698	0.6782	32.153	54.15	57.594	9	6
942	Tb927.10.3000:mRNA-p1;Tb11.v5.0467.1-p1	Tb927.10.3000:mRNA-p1;Tb11.v5.0467.1-p1		hypothetical protein, conserved ;hypothetical protein, conserved	87.095	13.1	89.158	2				-0.363116	0.510628					1	0	0	1.1572	NaN	NaN	NaN	NaN	NaN	1	0	0	262390000	0	0	110810000	151580000	0	0	0	0	5	4	1	0.83504	0.43464	1.2949	88.44	87.754	NaN	2	3
943	Tb927.10.3010:mRNA-p1	Tb927.10.3010:mRNA-p1		hook complex protein, conserved	133.39	16.7	41.816	1	0.0176408	0.446485		0.330166	0.0687874		-0.243472	0.10412		5	4	3	1.0277	0.98642	1.0233	18.33	38.324	7.6801	4	3	2	22725000	13013000	15735000	10797000	11927000	6170500	6842800	6872400	8863000	10	7	10	1.3369	1.1076	1.3418	81.978	67.224	42.207	9	6
944	Tb927.10.3020:mRNA-p1	Tb927.10.3020:mRNA-p1		hypothetical protein, conserved	86.707	6.3	75.921	1	0.0234959	0.506841		0.855286	0.00260925	+	-0.403655	0.0823305		2	2	2	1.0444	0.97681	1.0293	104.01	12.024	25.571	3	2	3	16362000	2225400	3947300	11418000	4944500	1203700	1021700	2102500	1844800	2	1	2	1.7029	1.8572	1.8722	NaN	NaN	NaN	1	1
945	Tb927.10.3040:mRNA-p1	Tb927.10.3040:mRNA-p1		succinate dehydrogenase subunit	15.505	34.8	8.9403	1	-0.503896	0.0223338	+	0.272933	0.504289		-0.823079	0.292667		3	3	3	0.71165	0.64054	0.76935	46.023	14.903	29.84	4	4	5	68620000	72808000	75703000	41599000	27021000	44555000	28252000	45995000	29708000	4	2	2	1.1713	0.81846	1.84	85.276	28.868	124.72	3	2
946	Tb927.10.3080:mRNA-p1	Tb927.10.3080:mRNA-p1		methionine biosynthetic protein, putative	44.444	29.2	24.205	1	-0.256216	0.261628		0.911849	0.00358497	+	0.471474	0.0914177		2	2	4	0.71179	0.7892	1.0449	10.76	3.275	21.87	2	2	4	19298000	22656000	31603000	10358000	8940400	13095000	9560900	14106000	17497000	5	3	7	1.7448	1.9683	1.9393	39.533	16.689	41.474	6	3
947	Tb927.10.3090:mRNA-p1	Tb927.10.3090:mRNA-p1		hypothetical protein, conserved	94.961	3.4	2.203	1	0.181096	0.781077								0	1	1	NaN	1.6097	0.79852	NaN	NaN	NaN	0	1	1	0	309240	171660	0	0	78976	230260	51556	120100	0	0	0	NaN	NaN	NaN	NaN	NaN	NaN	0	0
948	Tb927.10.3100:mRNA-p1	Tb927.10.3100:mRNA-p1		glycerol-3-phosphate acyltransferase, putative	78.194	8.2	5.5244	1	0.407828	0.377033		0.695313	0.115778					1	1	1	2.0516	0.85998	1.3235	NaN	NaN	NaN	1	1	1	5562300	5714200	3034600	2071100	3491200	2550300	3164000	1364700	1669900	1	3	1	NaN	1.4819	1.7693	NaN	108.77	NaN	0	2
950	Tb927.10.3120:mRNA-p1	Tb927.10.3120:mRNA-p1		cytochrome c oxidase assembly protein, putative	26.948	17.7	131.28	1	-0.565649	0.0427636	+	0.850039	0.00995358	+	0.0727109	0.769551		1	2	3	0.68725	0.57986	0.77398	NaN	NaN	34.231	1	1	3	5436900	6207600	9463900	3283300	2153600	3862100	2345500	5223300	4240600	4	4	3	2.0285	1.7128	1.6857	57.648	40.548	53.375	5	4
951	Tb927.10.3130:mRNA-p1	Tb927.10.3130:mRNA-p1		myotubularin-associated protein, putative	87.066	3.1	62.345	1	0.0677922	0.683434								1	1	1	1.2171	0.8679	1.09	NaN	NaN	NaN	1	1	1	1667500	1277800	1624400	672300	995210	654180	623590	769110	855330	1	1	0	1.3506	NaN	NaN	NaN	NaN	NaN	1	0
952	Tb927.10.3150:mRNA-p1	Tb927.10.3150:mRNA-p1		N-acetyltransferase, putative	23.621	37.1	18.089	1	0.164511	0.279831		-2.18514	0.00350397	+	0.412979	0.112041		6	6	7	1.0315	1.309	1.0427	16.615	25.383	46.482	7	7	6	123090000	140470000	85219000	57316000	65772000	56955000	83519000	40980000	44240000	5	3	2	0.22827	0.18533	0.25132	18.852	27.501	2.3005	5	4
953	Tb927.10.3160:mRNA-p1	Tb927.10.3160:mRNA-p1		hypothetical protein, conserved	14.605	24.6	2.3844	1				1.27667	0.203019					0	0	0	NaN	NaN	NaN	NaN	NaN	NaN	0	0	0	0	0	0	0	0	0	0	0	0	1	1	2	3.1379	4.692	0.96595	NaN	NaN	NaN	1	1
954	Tb927.10.3170:mRNA-p1;Tb11.v5.0791.1-p1	Tb927.10.3170:mRNA-p1;Tb11.v5.0791.1-p1		ABC transporter, putative ;ABC transporter, putative	82.425	18.3	21.264	2	0.141158	0.159306		-1.03422	0.09413		0.17895	0.410065		6	9	9	1.1181	1.0148	1.182	20.874	14.459	27.639	6	10	11	69854000	96095000	97836000	31482000	38372000	43333000	52762000	47801000	50035000	3	0	2	0.5433	NaN	0.43883	45.914	NaN	12.689	3	0
955	Tb927.10.3200:mRNA-p1	Tb927.10.3200:mRNA-p1	U2AF35	U2 splicing auxiliary factor, putative	29.114	32	23.376	1	0.318758	0.337426		0.366558	0.535272		0.412656	0.068845		3	2	3	1.7714	1.0845	1.01	31.896	44.312	132.52	5	2	4	61452000	25028000	53362000	20816000	40636000	11358000	13670000	25354000	28008000	6	4	5	1.7297	0.65158	1.9015	102.94	161.91	110.81	8	5
956	Tb927.10.3210:mRNA-p1	Tb927.10.3210:mRNA-p1		delta-1-pyrroline-5-carboxylate dehydrogenase, putative	62.036	79.7	323.31	1	-0.0144797	0.811416		0.18833	0.0395753	+	-0.0895823	0.196575		41	39	45	1.0225	1.0319	0.91965	21.855	32.421	69.742	86	96	87	4307200000	5057400000	4962600000	1969700000	2337500000	2249600000	2807800000	2480600000	2482000000	35	33	35	1.099	1.1212	1.2006	67.034	68.452	55.929	115	101
957	Tb927.10.3230:mRNA-p1	Tb927.10.3230:mRNA-p1		CMGC/MAPK protein kinase, putative	42.206	4.6	1.4213	1	-2.05149	0.00174964	+	-1.26034	0.00525031	+	-0.577588	0.0240742	+	1	1	1	0.26887	0.23846	0.21896	NaN	NaN	0	1	1	2	10439000	11336000	12750000	7808300	2630700	9012700	2322900	10413000	2336600	2	1	2	0.43491	0.45389	0.36851	63.435	NaN	18.881	2	1
958	Tb927.10.3250:mRNA-p1	Tb927.10.3250:mRNA-p1		Mitochondrial SSU ribosomal protein, putative	35.309	10.1	3.2466	1	-0.562345	0.386882		0.504679	0.295946					1	1	0	0.88809	0.51639	NaN	NaN	NaN	NaN	1	1	0	4406400	5101000	0	2166600	2239800	3795800	1305100	0	0	2	1	0	1.1905	1.6909	NaN	NaN	NaN	NaN	1	1
959	Tb927.10.3260:mRNA-p1;Tb11.v5.0825.1-p1	Tb927.10.3260:mRNA-p1		Long-chain-fatty-acid--CoA ligase 5 (EC 6.2.1.3) (Long-chain acyl-CoA synthetase 5) (LACS 5), putative	78.983	52.6	323.31	2	-0.161844	0.0680758		-0.22675	0.0174745	+				27	28	26	0.84403	0.90194	0.93822	22.153	29.588	17.762	37	41	38	915370000	980300000	703200000	462800000	452570000	449380000	530920000	354230000	348970000	29	26	27	0.82362	0.85527	0.88592	44.447	50.169	43.001	42	36
960	Tb927.10.3270:mRNA-p1	Tb927.10.3270:mRNA-p1		hypothetical protein, conserved	18.206	27.9	58.194	1				0.0141248	0.983382		-0.44751	0.191235		1	1	0	0.84232	NaN	NaN	NaN	NaN	NaN	1	0	0	4808100	0	0	2243300	2564800	0	0	0	0	2	2	3	0.62351	0.71357	2.3146	111.83	99.703	120.64	2	2
961	Tb927.10.3280:mRNA-p1;Tb927.9.2020:mRNA-p1	Tb927.10.3280:mRNA-p1		60S ribosomal proteins L38, putative	9.5664	35.4	8.0096	2	0.0493701	0.935771		1.0466	0.101119					1	0	2	1.451	NaN	0.738	NaN	NaN	1.7815	1	0	2	13368000	0	19439000	5191600	8175900	0	0	9951700	9487400	4	4	3	2.11	1.3259	3.1505	65.09	143.88	113.8	4	5
962	Tb927.10.330:mRNA-p1	Tb927.10.330:mRNA-p1		hypothetical protein, conserved	47.777	10.1	84.903	1	0.0581932	0.86178		-1.3782	0.0292387	+	0.629593	0.120041		3	3	3	1.1182	1.4236	0.709	13.252	12.533	64.05	4	5	2	15400000	18532000	15741000	5812800	9587100	7660700	10871000	10612000	5128900	2	2	2	0.27947	0.41485	0.49106	21.593	48.11	49.836	2	2
963	Tb927.10.3310:mRNA-p1	Tb927.10.3310:mRNA-p1		Component of motile flagella 76b	110.24	14.2	54.054	1	0.00453853	0.932801		1.14903	0.00219621	+				2	4	1	1.0507	1.021	0.94101	37.953	57.153	NaN	2	4	1	4319900	6654300	656800	1980200	2339700	3406500	3247800	407400	249400	9	8	5	2.229	2.0736	2.3596	65.549	64.72	55.002	7	4
964	Tb927.10.3330:mRNA-p1	Tb927.10.3330:mRNA-p1		DDRGK domain containing protein, putative	40.092	18.3	32.524	1	-0.00589665	0.960463		0.607978	0.0474555	+	0.345425	0.0727611		5	4	4	0.93119	1.1524	0.92052	15.755	25.69	41.765	6	4	7	33464000	22604000	29734000	16053000	17411000	8865700	13739000	14861000	14874000	4	5	5	1.7718	1.2778	1.5638	13.58	28.402	30.341	4	4
965	Tb927.10.3350:mRNA-p1;Tb11.v5.1021.1-p1	Tb927.10.3350:mRNA-p1;Tb11.v5.1021.1-p1		major facilitator superfamily, putative ;variant surface glycoprotein (VSG), putative	60.283	8.1	84.625	2	-0.638672	0.0376813	+	0.650577	0.0019794	+	0.394543	0.132523		2	1	3	0.69141	0.7116	0.53858	47.054	NaN	109.62	3	1	4	6636300	2721800	10336000	3856400	2779900	1429800	1292000	5741500	4594200	4	4	3	1.5295	1.5487	1.6331	72.654	60.998	71.39	5	5
966	Tb927.10.3380:mRNA-p1;Tb927.10.3370:mRNA-p1	Tb927.10.3380:mRNA-p1;Tb927.10.3370:mRNA-p1		60S acidic ribosomal protein P2, putative ;60S acidic ribosomal protein P2, putative	11.535	28.9	80.179	2	0.253229	0.149108		-1.07801	0.00425996	+	1.12986	0.00932372	+	5	4	5	1.3429	1.0331	1.2204	30.316	17.162	50.103	13	12	14	126290000	108190000	176980000	47526000	78765000	46882000	61311000	71928000	105050000	3	3	3	0.51049	0.43204	0.48189	174.23	168.5	177.21	10	9
967	Tb927.10.3480:mRNA-p1	Tb927.10.3480:mRNA-p1		hypothetical protein, conserved	76.27	8.6	7.1878	1				1.52377	0.0232459	+	-0.136725	0.751503		0	1	1	NaN	NaN	0.48413	NaN	NaN	NaN	0	0	1	0	0	7105100	0	0	0	0	4735600	2369500	3	2	1	2.5528	3.9758	2.3424	53.648	NaN	129.6	2	1
968	Tb927.10.3500:mRNA-p1	Tb927.10.3500:mRNA-p1	RBSR4	RNA-binding protein, putative	96.56	22.9	87.085	1	0.148436	0.177673		-0.764741	0.00533124	+	0.245271	0.0879704		9	7	7	1.0028	1.1543	1.1763	25.321	12.624	22.684	7	6	8	32694000	58213000	85718000	14454000	18241000	23444000	34769000	38139000	47579000	9	10	10	0.61095	0.54456	0.6128	44.658	23.282	16.078	9	10
969	Tb927.10.3510:mRNA-p1;Tb11.v5.0886.1-p1	Tb927.10.3510:mRNA-p1		tRNA pseudouridine synthase D (TruD), putative	197.82	3.6	2.6067	2	-0.225906	0.307222		-0.310743	0.835777					2	2	1	1.0378	0.69651	0.86486	5.6294	32.957	NaN	2	2	1	1857400	3382400	1324900	772450	1085000	1538900	1843500	778520	546360	1	0	1	0.35638	NaN	1.8239	NaN	NaN	NaN	1	0
970	Tb927.10.3520:mRNA-p1	Tb927.10.3520:mRNA-p1	RPT4	protease regulatory ATPase subunit 4	44.855	54.9	189.11	1	0.12267	0.238749		-1.53777	0.00641296	+	0.0784251	0.398849		14	14	13	1.0665	1.0085	1.1999	14.875	33.571	45.693	21	25	20	349850000	370710000	296250000	163650000	186190000	152270000	218440000	133000000	163250000	16	15	15	0.34242	0.29776	0.40071	31.507	35.283	30.149	19	17
971	Tb927.10.3540:mRNA-p1	Tb927.10.3540:mRNA-p1		hypothetical protein, conserved	24.291	28.3	7.2876	1	0.663355	0.0376667	+	0.341066	0.370472		0.390428	0.169165		2	3	3	1.9004	1.4749	1.4173	36.776	60.027	67.904	3	2	4	8107900	7037300	30726000	3343900	4764100	1715600	5321600	12677000	18049000	3	3	2	1.8245	1.2471	0.89324	38.858	29.853	50.245	4	3
972	Tb927.10.3550:mRNA-p1	Tb927.10.3550:mRNA-p1		DNA repair helicase, putative	117.56	4.5	2.8682	1	-0.0813355	0.0783734		-1.61022	0.00788	+	-0.332158	0.237291		2	2	2	0.92599	0.97716	0.9332	25.969	4.1595	0.3337	2	2	2	12570000	21091000	11582000	6366500	6203600	8903800	12187000	5903300	5678600	1	1	1	0.29007	0.39911	0.30355	NaN	NaN	NaN	1	1
973	Tb927.10.3560:mRNA-p1	Tb927.10.3560:mRNA-p1		arginine N-methyltransferase, putative	42.121	40.1	282.54	1	0.240432	0.139448		-1.34233	0.0116034	+	0.47113	0.0231498	+	13	10	13	1.1079	1.358	1.0958	31.478	40.726	20.463	17	20	14	452300000	466370000	441170000	182420000	269880000	196960000	269420000	190850000	250320000	11	11	10	0.48009	0.34316	0.37234	93.627	74.094	66.555	13	14
974	Tb927.10.3570:mRNA-p1;Tb11.v5.1042.1-p1	Tb927.10.3570:mRNA-p1	KREX2	RNA editing exonuclease 2	99.416	34.3	113.36	2	0.289255	0.139455		1.02772	0.0613668					7	5	9	1.3482	1.0341	1.3089	26.537	24.53	25.233	9	5	8	63122000	35699000	68121000	26759000	36363000	19113000	16586000	32509000	35612000	18	14	14	1.5774	1.8396	2.9205	44.421	39.054	55.776	15	16
975	Tb927.10.3580:mRNA-p1	Tb927.10.3580:mRNA-p1		Mitochondrial SSU ribosomal protein, putative	35.612	14.5	5.3824	1	-1.29759	0.0785666		0.917318	0.0232139	+	0.0292722	0.434391		2	2	0	0.45482	0.36386	NaN	45.289	77.121	NaN	2	2	0	4157100	5229100	0	2793700	1363400	3464200	1764900	0	0	2	3	4	1.6424	1.7952	2.2847	12.315	12.578	42.995	2	3
976	Tb927.10.3590:mRNA-p1	Tb927.10.3590:mRNA-p1		hypothetical protein, conserved	62.825	10.6	5.392	1				1.02488	0.0102545	+	-0.198128	0.43585		1	1	1	NaN	0.75545	NaN	NaN	NaN	NaN	0	1	0	0	2553000	1983700	0	0	1547200	1005800	1983700	0	5	5	4	2.3446	1.9465	1.846	82.719	93.03	81.813	6	5
977	Tb927.10.360:mRNA-p1	Tb927.10.360:mRNA-p1		hypothetical protein, conserved	33.791	5	2.1863	1				-0.19911	0.319126		-0.787621	0.113419		0	0	0	NaN	NaN	NaN	NaN	NaN	NaN	0	0	0	0	0	0	0	0	0	0	0	0	1	1	0	0.93952	0.80764	NaN	14.798	NaN	NaN	2	1
978	Tb927.10.3610:mRNA-p1	Tb927.10.3610:mRNA-p1		hypothetical protein, conserved	53.984	6	6.5582	1	-0.310068	0.512856								0	1	1	NaN	1.0089	0.64487	NaN	NaN	NaN	0	1	1	0	2488600	1824500	0	0	1146600	1342000	1223600	600900	1	1	1	NaN	NaN	NaN	NaN	NaN	NaN	0	0
979	Tb927.10.3630:mRNA-p1	Tb927.10.3630:mRNA-p1		hypothetical protein, conserved	23.637	15.3	2.9125	1	-0.074922	0.735364		-0.575233	0.0735158		0.546389	0.0284527	+	1	1	2	1.2347	0.79666	0.86997	NaN	29.485	11.535	1	2	2	9393500	8656500	17513000	4843100	4550500	4740400	3916100	8452300	9060900	3	1	1	0.53882	0.70814	0.79241	25.667	NaN	NaN	3	1
980	Tb927.10.3640:mRNA-p1	Tb927.10.3640:mRNA-p1		nuclear transmembrane protein, putative	31.534	17.3	10.519	1	-0.143534	0.181386		0.948374	0.0274529	+	-0.00649331	0.928793		4	4	4	0.82785	0.91305	0.98159	13.28	12.491	26.881	8	9	8	218810000	201160000	195350000	105910000	112900000	97899000	103260000	96219000	99130000	4	3	4	1.6486	2.3921	1.8221	216.72	48.102	201.84	10	9
981	Tb927.10.3650:mRNA-p1	Tb927.10.3650:mRNA-p1		NADH-dependent fumarate reductase	133.53	32.5	323.31	1	-0.0153243	0.892924		1.55611	0.000145427	+	-0.0953968	0.531921		8	7	5	1.0779	1.0428	0.86175	41.655	55.888	25.303	8	6	7	50643000	32842000	37954000	23720000	26924000	15002000	17840000	20554000	17400000	24	20	19	2.8651	2.9777	2.9805	66.193	59.108	43.227	22	20
982	Tb927.10.3660:mRNA-p1	Tb927.10.3660:mRNA-p1		aspartate aminotransferase	44.787	37.2	53.347	1	0.396795	0.0211957	+	-1.34766	0.0115858	+	0.741029	0.0545187		8	8	10	1.3833	1.2145	1.3584	29.557	28.722	35.395	9	12	12	187590000	186280000	197230000	76251000	111340000	76120000	110160000	84506000	112720000	9	6	8	0.3908	0.33054	0.46964	50.67	44.132	47.307	9	6
983	Tb927.10.3670:mRNA-p1	Tb927.10.3670:mRNA-p1		hypothetical protein, conserved	52.231	5.9	4.9645	1	1.12798	0.149654		-1.25685	0.284275		0.0753214	0.462669		0	1	1	NaN	2.6356	1.8123	NaN	NaN	NaN	0	1	1	0	2336400	2419500	0	0	495740	1840700	893070	1526400	1	1	0	0.63504	0.27574	NaN	NaN	NaN	NaN	1	1
984	Tb927.10.3700:mRNA-p1	Tb927.10.3700:mRNA-p1		AMP-activated protein kinase, gamma regulatory subunit	55.222	28.7	107.8	1	0.428483	0.0118073	+	-1.67964	0.0257611	+	0.210997	0.147278		4	4	5	1.3698	1.2635	1.4084	12.362	45.86	29.185	3	3	4	18105000	37779000	22794000	7369800	10735000	16837000	20942000	12047000	10746000	3	3	1	0.21635	0.34262	0.41036	33.342	48.326	NaN	3	2
985	Tb927.10.3710:mRNA-p1;Tb11.v5.0761.1-p1	Tb927.10.3710:mRNA-p1;Tb11.v5.0761.1-p1	pa26	proteasome activator protein PA26 ;proteasome activator protein pa26, putative	25.258	61	178.63	2	0.0630619	0.45669		-2.29442	0.000936007	+	0.0736315	0.394793		11	10	9	0.97778	1.0173	1.1462	13.534	18.652	22.546	16	18	12	796580000	773550000	605630000	357770000	438820000	359000000	414550000	296520000	309100000	9	9	10	0.21976	0.18608	0.20715	43.351	34.325	39.649	14	13
986	Tb927.10.3740:mRNA-p1	Tb927.10.3740:mRNA-p1		hypothetical protein, conserved	54.375	6.7	16.781	1	-0.876919	0.0288008	+	-0.0235247	0.971581					1	1	1	0.53137	0.66087	0.45978	NaN	NaN	NaN	1	1	1	2518100	3390400	1169200	1903200	614890	1709200	1681200	753640	415530	1	2	1	0.44251	1.6556	1.2998	NaN	NaN	NaN	1	1
988	Tb927.10.3760:mRNA-p1	Tb927.10.3760:mRNA-p1		vacuolar ATP synthase subunit d, putative	31.285	17.7	120.72	1	0.255893	0.213187		-0.578052	0.203292		-0.145066	0.435144		1	2	1	1.1124	1.4503	1.0553	16.256	44.417	23.947	3	4	4	16422000	23261000	19510000	7244800	9177500	9561000	13700000	8552900	10957000	3	1	2	0.76476	NaN	0.58675	4.1847	NaN	5.6589	3	0
989	Tb927.10.3770:mRNA-p1	Tb927.10.3770:mRNA-p1		predicted TPR repeat protein	78.604	20.7	171.68	1	-0.127046	0.641837		0.030109	0.862323		0.652532	0.0442496	+	3	4	5	0.66824	1.1472	1.0016	14.7	NaN	5.6874	3	1	5	16350000	1873400	26045000	8893200	7456800	872970	1000400	15369000	10677000	6	4	7	0.97444	1.2506	0.87361	66.673	16.3	33.71	5	4
990	Tb927.10.3790:mRNA-p1;Tb11.v5.0583.1-p1;Tb11.v5.0603.1-p1	Tb927.10.3790:mRNA-p1		hypothetical protein, conserved	432.89	9.9	323.31	3	0.0646354	0.288395		0.499044	0.0851269					12	10	12	0.99003	1.1033	1.0472	25.641	23.144	30.648	12	8	9	42578000	57938000	38575000	20282000	22296000	43790000	14148000	18384000	20191000	15	11	14	1.4958	1.6453	1.147	38.561	80.039	67.791	14	11
991	Tb927.10.3810:mRNA-p1	Tb927.10.3810:mRNA-p1		Nucleoporin NUP65	64.888	13.3	4.1308	1	0.0958876	0.688474		1.25962	0.00929276	+	-0.0522864	0.8587		4	1	3	0.83206	1.0731	1.3671	20.975	NaN	39.393	4	1	4	27159000	10596000	29863000	13717000	13441000	4740800	5855300	13257000	16606000	5	5	5	2.6024	2.021	2.6098	48.438	63.935	69.646	4	5
992	Tb927.10.3820:mRNA-p1	Tb927.10.3820:mRNA-p1		hypothetical protein, conserved	233.13	2.2	33.589	1	0.308114	0.444679		0.561607	0.447446					3	2	3	1.2104	0.84675	1.8517	6.1176	25.402	10.481	5	2	3	12737000	5279400	7256200	5468500	7268200	3017000	2262400	2625400	4630700	1	1	0	2.0525	1.0613	NaN	NaN	NaN	NaN	1	1
993	Tb927.11.14130:mRNA-p1;Tb927.10.3840:mRNA-p1	Tb927.11.14130:mRNA-p1;Tb927.10.3840:mRNA-p1		ribosomal protein L18, putative ;60S ribosomal protein L18a, putative	20.904	64.8	233.75	2	-0.11763	0.304831		-1.60913	0.000417273	+	1.03583	0.00385148	+	10	9	11	1.0352	0.84958	0.89031	14.844	21.296	21.439	33	33	32	1544800000	1479400000	1571700000	746980000	797800000	712700000	766740000	836160000	735510000	10	10	10	0.32254	0.31848	0.34288	76.586	69.701	101.39	31	27
994	Tb927.10.3860:mRNA-p1	Tb927.10.3860:mRNA-p1		SNF-7-like protein, putative	25.011	13.2	11.895	1										2	0	0	NaN	NaN	NaN	NaN	NaN	NaN	0	0	0	384040	0	0	255940	128100	0	0	0	0	0	0	1	NaN	NaN	NaN	NaN	NaN	NaN	0	0
995	Tb927.10.3870:mRNA-p1	Tb927.10.3870:mRNA-p1		hypothetical protein, conserved	237.13	1.1	1.8084	1										0	0	1	NaN	NaN	0.092276	NaN	NaN	NaN	0	0	1	0	0	25450000	0	0	0	0	23616000	1834300	0	0	1	NaN	NaN	NaN	NaN	NaN	NaN	0	0
996	Tb927.10.3880:mRNA-p1	Tb927.10.3880:mRNA-p1		hypothetical protein, conserved	84.66	7.8	6.7798	1	0.44824	0.50895								1	1	2	1.3903	0.68827	2.6542	73.62	NaN	NaN	3	1	1	2015000	655550	3974400	839850	1175200	359970	295590	1116500	2857800	1	0	1	NaN	NaN	NaN	NaN	NaN	NaN	0	0
997	Tb927.10.390:mRNA-p1	Tb927.10.390:mRNA-p1		DUF2407 ubiquitin-like domain containing protein, putative	16.343	52.3	195.33	1	-0.118935	0.105972		-0.783393	0.0080666	+	-0.470882	0.179818		4	4	4	0.93969	0.86934	0.95591	23.947	21.567	26.001	6	5	4	255030000	254290000	187800000	121750000	133280000	121880000	132400000	88794000	99002000	4	4	4	0.54823	0.5585	0.64053	26.124	22.625	13	4	5
998	Tb927.10.3900:mRNA-p1	Tb927.10.3900:mRNA-p1		CAMK/CAMKL family protein kinase, putative	83.218	12.8	68.192	1	0.0630119	0.570547		-0.59564	0.602165		-0.230406	0.204985		4	4	4	1.1362	0.91932	1.0914	5.315	17.057	101.47	4	3	3	19246000	36655000	11918000	8063200	11182000	20212000	16443000	7213900	4704500	1	3	0	1.1729	0.37336	NaN	NaN	49.957	NaN	1	3
999	Tb927.10.3950:mRNA-p1	Tb927.10.3950:mRNA-p1		hypothetical protein, conserved	53	15.9	17.242	1	0.0158267	0.953394		-1.50604	0.0381565	+	0.868632	0.0159141	+	4	3	2	1.3386	0.75292	1.0254	41.736	51.691	NaN	5	3	1	48801000	41500000	10869000	23496000	25304000	19391000	22109000	5245300	5624000	4	1	5	0.35536	0.24362	0.50411	92.729	NaN	40.509	3	1
1000	Tb927.10.3990:mRNA-p1	Tb927.10.3990:mRNA-p1	DHH1	DHH1	46.468	73.4	323.31	1	0.13397	0.108242		-1.14383	0.0179141	+	0.259056	0.157356		22	20	18	1.0414	1.1674	1.0868	17.627	20.895	31.546	38	41	34	2910700000	2745600000	2458700000	1297200000	1613500000	1140000000	1605600000	1129400000	1329300000	23	18	22	0.3906	0.42525	0.55801	119.56	119.16	121.63	48	27
1001	Tb927.10.4000:mRNA-p1	Tb927.10.4000:mRNA-p1		methylglutaconyl-CoA hydratase, mitochondrial precursor, putative	29.195	43.7	124.43	1	0.0784442	0.456411		0.34746	0.0798712		0.328093	0.133455		7	4	5	0.99134	0.99879	1.1889	18.674	18.444	84.292	9	5	7	142000000	120310000	124450000	68216000	73780000	52920000	67387000	54552000	69895000	10	10	9	1.2898	1.1152	1.4319	49.611	53.384	30.621	12	12
1002	Tb927.10.4010:mRNA-p1	Tb927.10.4010:mRNA-p1		hypothetical protein, conserved	73.756	19.9	108.61	1	0.282692	0.0857068		-1.37095	0.00377915	+	0.435401	0.0699573		5	5	7	1.165	1.1253	1.3731	8.548	26.617	23.647	7	6	9	39183000	36107000	54508000	17281000	21902000	14097000	22010000	23359000	31148000	3	3	5	0.34791	0.39002	0.42595	31.052	32.679	28.725	3	3
1003	Tb927.10.4030:mRNA-p1	Tb927.10.4030:mRNA-p1		hypothetical protein	31.218	12.2	242.25	1	0.0930076	0.728099		1.48898	0.00264078	+	1.22509	0.104689		1	1	0	1.2289	0.92572	NaN	NaN	NaN	NaN	1	1	0	1090800	1161800	0	503980	586790	583640	578180	0	0	1	1	2	3.0443	2.8602	2.5398	NaN	NaN	13.084	1	1
1004	Tb927.10.4040:mRNA-p1	Tb927.10.4040:mRNA-p1		3-keto-dihydrosphingosine reductase	38.045	35.6	100.8	1	0.0871514	0.712652		0.330052	0.00164666	+	-0.24798	0.122369		6	7	6	0.84071	1.3744	1.0374	24.123	20.956	34.462	6	7	5	64769000	68053000	59024000	28327000	36441000	30665000	37388000	27734000	31290000	9	7	9	1.234	1.2706	1.2669	65.204	47.585	23.276	9	7
1005	Tb927.10.4050:mRNA-p1;Tb11.v5.0649.1-p1	Tb927.10.4050:mRNA-p1;Tb11.v5.0649.1-p1		serine palmitoyltransferase, putative ;serine palmitoyltransferase, putative	61.392	42.4	323.31	2				1.40956	0.129829					0	0	0	NaN	NaN	NaN	NaN	NaN	NaN	0	0	0	0	0	0	0	0	0	0	0	0	13	9	9	1.3588	2.6193	5.2677	169.82	185.15	53.805	4	2
1006	Tb927.10.4060:mRNA-p1	Tb927.10.4060:mRNA-p1		Ankyrin repeats (3 copies), putative	39.938	10.3	5.0712	1	0.0211487	0.855464		-1.32861	0.0128595	+	0.280068	0.0993151		4	3	4	0.96796	0.9253	1.1667	25.531	36.97	35.803	4	3	5	21879000	20937000	26658000	10322000	11558000	11286000	9650200	12742000	13916000	2	1	2	0.33738	0.38628	0.48431	25.558	NaN	37.593	2	1
1007	Tb927.10.4080:mRNA-p1	Tb927.10.4080:mRNA-p1		hypothetical protein, conserved	127.1	17.7	37.806	1	-0.0648888	0.720235		-0.263016	0.0348669	+	-0.215204	0.0078741	+	6	3	4	0.7736	1.015	1.1128	19.788	48.638	26.066	7	5	7	504330000	502140000	496840000	286430000	217900000	276460000	225690000	314450000	182390000	5	6	4	0.89285	0.81316	0.79711	26.493	7.7018	27.85	11	7
1008	Tb927.10.4100:mRNA-p1	Tb927.10.4100:mRNA-p1		hypothetical protein, conserved	74.653	2.2	35.627	1	0.0373686	0.941406					-0.832617	0.0290804	+	1	0	1	1.3587	NaN	0.77513	NaN	NaN	36.251	1	0	2	3247700	0	4916600	1262100	1985600	0	0	2537600	2379000	1	0	0	0.31897	NaN	NaN	NaN	NaN	NaN	1	0
1009	Tb927.10.4120.2:mRNA-p1;Tb927.10.4110:mRNA-p1;Tb927.10.4120.1:mRNA-p1	Tb927.10.4120.2:mRNA-p1;Tb927.10.4110:mRNA-p1;Tb927.10.4120.1:mRNA-p1	RPL30	60S ribosomal protein L30 ;60S ribosomal protein L30 ;60S ribosomal protein L30	11.512	77.1	84.129	3	0.061534	0.198042		-0.939608	0.0169436	+	1.04251	0.00808735	+	5	5	6	1.001	1.0812	1.0501	12.241	30.704	48.641	13	16	18	571310000	559990000	616100000	240770000	330540000	243910000	316080000	316590000	299510000	8	7	8	0.58819	0.44154	0.54571	42.76	28.666	34.782	19	18
1010	Tb927.10.4130:mRNA-p1	Tb927.10.4130:mRNA-p1		NADH-ubiquinone oxidoreductase B13 subunit	31.032	17	8.5415	1	-1.62985	0.0136627	+	-0.233154	0.0951268		0.132195	0.213466		3	3	2	0.36063	0.24777	0.37756	33.591	21.386	18.55	4	4	3	31311000	49476000	29840000	23497000	7814000	38238000	11238000	22400000	7440600	2	2	3	0.86527	0.92487	0.7695	4.0326	4.5589	21.156	2	2
1011	Tb927.10.4170:mRNA-p1	Tb927.10.4170:mRNA-p1		hypothetical protein, conserved	291.82	2.2	17.167	1	-0.115258	0.645997		0.747238	0.153054		0.432173	0.24073		2	1	1	0.99541	0.69234	1.1418	34.997	NaN	NaN	3	1	1	29239000	977440	711480	16083000	13156000	595080	382360	366660	344820	2	3	2	1.0699	1.9403	2.2783	NaN	64.52	8.091	1	2
1012	Tb927.10.4180:mRNA-p1	Tb927.10.4180:mRNA-p1		TFIIF-stimulated CTD phosphatase, putative	28.189	53	64.41	1	0.21134	0.212617					-0.868331	0.202856		5	4	5	1.2175	1.2903	0.98787	14.758	41.06	25.493	8	9	7	157010000	167790000	100910000	64272000	92736000	66945000	100850000	50829000	50082000	4	0	0	0.36858	NaN	NaN	127.51	NaN	NaN	2	0
1013	Tb927.10.4200:mRNA-p1	Tb927.10.4200:mRNA-p1		hypothetical protein, conserved	99.871	22.5	25.537	1	-0.5112	0.188997		2.18483	0.00257521	+	-0.087483	0.934471		1	0	1	0.78197	NaN	0.62956	NaN	NaN	NaN	1	0	1	1060400	0	2321500	573880	486530	0	0	1555200	766300	10	5	9	3.8981	4.9318	4.8892	118.08	52.576	162.39	7	4
1014	Tb927.10.4220:mRNA-p1	Tb927.10.4220:mRNA-p1		hypothetical protein, conserved	34.243	20.4	6.4243	1	0.139905	0.69565		0.398738	0.249981		-0.010884	0.978971		0	2	3	NaN	1.3286	0.91377	NaN	43.244	19.431	0	3	3	0	14163000	15677000	0	0	6526600	7636200	7104400	8572200	3	5	4	1.8355	1.2146	1.0278	68.666	50.843	48.8	4	5
1015	Tb927.10.4240:mRNA-p1	Tb927.10.4240:mRNA-p1		hypothetical protein, conserved	14.753	33.3	32.399	1	-0.737271	0.00704594	+	0.0407047	0.684854		-0.420474	0.0552503		6	6	6	0.62992	0.62255	0.55045	7.3023	6.8666	23.544	12	14	14	549770000	522880000	504990000	309710000	240050000	318570000	204310000	322340000	182650000	6	6	6	1.0244	1.1437	0.92892	25.937	6.514	54.864	12	10
1016	Tb927.10.4250:mRNA-p1	Tb927.10.4250:mRNA-p1	ARL2	ADP-ribosylation factor-like 2, arl2	20.796	10.8	16.348	1	0.455868	0.265174								1	1	1	1.8058	1.56	0.916	NaN	NaN	NaN	1	1	1	2985500	2774700	3134600	830800	2154700	1181800	1592900	1303600	1831100	0	0	0	NaN	NaN	NaN	NaN	NaN	NaN	0	0
1017	Tb927.10.4280:mRNA-p1	Tb927.10.4280:mRNA-p1		ubiquinol-cytochrome c reductase complex 14 kda protein	24.055	41.8	74.813	1	-0.743946	0.00742447	+	0.896444	0.111667		0.0579336	0.436451		5	6	6	0.61818	0.63022	0.54644	16.377	34.149	49.724	9	7	8	187050000	99930000	78579000	103590000	83461000	56005000	43925000	49615000	28965000	5	6	5	1.2714	1.8187	2.7895	77.766	107.67	134.98	8	10
1018	Tb927.10.430:mRNA-p1	Tb927.10.430:mRNA-p1		peroxidase, putative	41.585	27.3	131.18	1	-0.10631	0.49325		0.730184	0.0341473	+	0.595984	0.0872119		4	5	5	1.0543	0.78311	0.97097	9.307	17.505	33.904	4	5	5	46526000	56684000	29706000	21094000	25432000	28106000	28578000	14384000	15323000	5	6	8	1.4103	1.9662	1.6462	30.438	43.058	42.424	6	7
1019	Tb927.10.450:mRNA-p1	Tb927.10.450:mRNA-p1		Component of motile flagella 62	71.879	32	303.56	1	-0.125248	0.13384		-1.5538	0.000648611	+	-0.299591	0.0763676		12	10	11	0.96246	0.93574	0.85576	30.11	16.007	36.347	11	11	11	118950000	116130000	117480000	56449000	62502000	54607000	61520000	55437000	62043000	8	9	6	0.35607	0.32395	0.34258	35.139	35.747	50.563	8	10
1020	Tb927.10.4550:mRNA-p1	Tb927.10.4550:mRNA-p1		hypothetical protein, conserved	18.658	23.1	4.2126	1				1.68726	0.00177502	+	0.279386	0.0937281		0	0	0	NaN	NaN	NaN	NaN	NaN	NaN	0	0	0	0	0	0	0	0	0	0	0	0	1	2	1	3.1786	3.5281	2.9783	NaN	30.406	NaN	1	2
1021	Tb927.10.4570:mRNA-p1;Tb927.10.4560:mRNA-p1	Tb927.10.4570:mRNA-p1;Tb927.10.4560:mRNA-p1		elongation factor 2 ;elongation factor 2	94.333	84.3	323.31	2	0.247831	0.0060154	+	-2.57848	0.00198098	+	0.365053	0.00759569	+	67	67	67	1.2138	1.1901	1.159	21.647	38.235	30.248	208	234	206	31872000000	37155000000	27568000000	13520000000	18353000000	15432000000	21723000000	12288000000	15279000000	56	44	53	0.15547	0.15375	0.19631	76.995	75.519	79.053	178	135
1022	Tb927.10.460:mRNA-p1	Tb927.10.460:mRNA-p1	NRKC	NIMA-related protein kinase	87.208	3.5	92.646	1	-0.339916	0.159362		0.342456	0.519878					1	1	1	0.88269	0.87651	0.63747	NaN	NaN	NaN	1	1	1	1286300	1279800	986080	641070	645180	568680	711150	583430	402650	2	0	1	1.6324	NaN	0.98481	NaN	NaN	NaN	1	0
1023	Tb927.10.4610:mRNA-p1	Tb927.10.4610:mRNA-p1	DPMS	dolicholphosphate-mannose synthase, putative	29.086	43.2	33.994	1	0.15688	0.437685		0.778834	0.0378813	+	-0.168175	0.373094		3	5	5	1.2411	0.88931	1.2555	12.967	48.28	23.512	3	5	4	12064000	31752000	10827000	5268800	6795200	14417000	17335000	6950800	3876600	10	8	7	2.1202	1.4848	1.6044	70.846	43.842	49.7	12	9
1024	Tb927.10.4620:mRNA-p1	Tb927.10.4620:mRNA-p1	PPIase	peptidyl-prolyl cis-trans isomerase, putative	11.669	33.3	4.8511	1	-0.0837666	0.491375		-1.58128	0.00870938	+	-0.424531	0.0863046		4	4	4	0.9257	1.0733	0.84559	10.591	25.004	25.78	4	5	4	75422000	72930000	64901000	37325000	38097000	32961000	39969000	32798000	32103000	2	3	2	0.28414	0.32472	0.4045	15.811	6.1055	44.001	2	3
1025	Tb927.10.4630:mRNA-p1	Tb927.10.4630:mRNA-p1		hypothetical protein, conserved	24.298	10.3	1.5943	1				0.932987	0.492339					0	0	0	NaN	NaN	NaN	NaN	NaN	NaN	0	0	0	0	0	0	0	0	0	0	0	0	1	1	2	1.0155	NaN	3.5895	NaN	NaN	38.823	1	0
1026	Tb927.10.4640:mRNA-p1	Tb927.10.4640:mRNA-p1	EIF3L	eukaryotic translation initiation factor 3 subunit l	55.649	41.2	323.31	1	0.484936	0.0086583	+	-2.31324	0.00884551	+	0.180549	0.117125		11	12	11	1.4604	1.3161	1.4262	33.065	28.177	21.69	21	18	21	963000000	575400000	781280000	408230000	554770000	196970000	378430000	315560000	465720000	10	8	11	0.14874	0.24017	0.22803	51.738	48.333	22.058	12	9
1027	Tb927.10.4660:mRNA-p1	Tb927.10.4660:mRNA-p1		Transcription factor S-II (TFIIS), central domain containing protein, putative	20.908	20.7	4.5551	1	-0.260622	0.190762		-0.383646	0.605303		0.358699	0.410758		1	1	1	0.71799	0.98843	0.81954	27.435	25.709	NaN	2	2	1	83622000	8169700	5116900	43442000	40180000	3897500	4272200	2891000	2225900	1	1	2	0.3291	1.4241	0.96087	NaN	NaN	23.043	1	1
1028	Tb927.10.4690:mRNA-p1	Tb927.10.4690:mRNA-p1		dynein light chain, putative	13.029	27.7	16.014	1	-0.301685	0.129653		-0.4893	0.0633565		-0.140145	0.641739		2	2	2	0.71214	0.94829	0.79076	36.142	9.0415	33.155	3	4	3	62773000	82873000	64933000	31469000	31304000	38320000	44553000	35068000	29865000	3	2	2	0.60895	0.71457	0.83079	86.752	33.265	37.31	3	2
1029	Tb927.10.470:mRNA-p1	Tb927.10.470:mRNA-p1		choline dehydrogenase, putative	56.921	37.3	104.73	1	-0.173757	0.394952		0.391925	0.0208243	+	-0.187309	0.356388		5	4	7	0.97954	1.0035	0.70883	34.214	27.098	15.071	6	4	5	66367000	37522000	52101000	31684000	34682000	17832000	19690000	26221000	25880000	13	9	12	1.2125	1.3528	1.3773	56.378	50.3	43.249	20	14
1030	Tb927.10.4700:mRNA-p1	Tb927.10.4700:mRNA-p1		dolicholphosphate-mannose synthase, putative	26.105	9	33.772	1	0.348701	0.134841					0.637928	0.150326		1	1	1	1.3935	1.0448	1.4183	4.0833	NaN	21.06	2	1	3	10897000	8688400	11821000	4054600	6841900	4111800	4576600	4893200	6927900	0	0	1	NaN	NaN	0.29443	NaN	NaN	NaN	0	0
1031	Tb927.10.4710:mRNA-p1	Tb927.10.4710:mRNA-p1	TbPSA2	proteasome subunit beta type-2, putative	22.776	44.2	50.995	1	0.100557	0.494368		-1.79197	0.00188371	+	0.000493844	0.996567		7	5	6	1.2625	0.95453	1.0228	51.79	37.146	34.553	9	6	8	126600000	134070000	130680000	51341000	75256000	59739000	74331000	60541000	70135000	5	6	5	0.31741	0.28817	0.26328	18.256	45.718	15.337	8	7
1032	Tb927.10.4730:mRNA-p1;Tb11.v5.0851.1-p1	Tb927.10.4730:mRNA-p1;Tb11.v5.0851.1-p1		ribonuclease HII, putative ;ribonuclease HII, putative	53.913	5.2	10.296	2	-0.260381	0.261591		0.239567	0.371738					1	0	1	0.90317	NaN	0.77173	NaN	NaN	10.648	1	0	2	889000	0	14986000	399150	489860	0	0	8132400	6853900	1	1	1	0.88504	1.3183	1.4105	NaN	14.265	NaN	1	2
1033	Tb927.10.4740:mRNA-p1	Tb927.10.4740:mRNA-p1		nucleolar RNA-binding protein, putative	7.4056	14.3	1.5085	1	0.146693	0.490156		0.483046	0.051169		0.63347	0.38495		1	1	1	1.306	1.1887	0.8739	NaN	NaN	NaN	1	1	1	16544000	15262000	13574000	5994800	10550000	6314600	8947300	7115900	6457600	1	0	1	1.4359	NaN	1.3605	NaN	NaN	NaN	1	0
1034	Tb927.10.4760:mRNA-p1	Tb927.10.4760:mRNA-p1		Integral membrane protein DUF106, putative	27.159	27.3	323.31	1	0.252888	0.0663425		0.672582	0.0696458		0.302068	0.309458		4	4	3	1.179	1.3001	1.1038	10.321	16.967	6.5484	5	5	5	89724000	86032000	81431000	40827000	48898000	38359000	47673000	41094000	40338000	6	4	5	1.2408	1.9182	1.7014	11.563	46.671	23.395	8	4
1035	Tb927.10.4820:mRNA-p1	Tb927.10.4820:mRNA-p1		hypothetical protein, conserved	38.391	11.4	46.173	1	0.293192	0.0786161		1.98874	0.00207646	+	0.886817	0.457331		1	1	1	1.2904	1.0859	1.313	NaN	NaN	NaN	1	1	1	2853700	2821400	2344600	1112900	1740800	1145100	1676300	1037000	1307600	3	2	2	3.4999	4.211	4.242	2.4399	33.761	5.0077	2	2
1036	Tb927.10.4830:mRNA-p1	Tb927.10.4830:mRNA-p1		hypothetical protein, conserved	22.137	29.4	33.988	1	-0.0252839	0.526093		0.650221	0.184496					1	0	1	1.0015	NaN	0.96411	NaN	NaN	NaN	1	0	1	3442100	0	1879100	1332900	2109200	0	0	965810	913330	3	2	4	2.3391	1.069	1.5459	53.708	8.8909	20.025	2	2
1038	Tb927.10.4850:mRNA-p1	Tb927.10.4850:mRNA-p1		hypothetical protein, conserved	51.34	46.8	85.469	1	-0.319518	0.23477		1.00374	0.00509959	+	0.293772	0.0196208	+	4	3	6	0.91358	0.91478	0.61572	21.844	21.518	14.854	4	6	7	78565000	90859000	75647000	41150000	37415000	46766000	44093000	37361000	38287000	8	9	9	2.0411	2.1638	1.8255	54.241	74.858	58.716	12	12
1039	Tb927.10.4870:mRNA-p1	Tb927.10.4870:mRNA-p1		tRNA-dihydrouridine synthase 2, putative	47.595	3.9	3.6949	1										0	0	0	NaN	NaN	NaN	NaN	NaN	NaN	0	0	0	0	0	0	0	0	0	0	0	0	0	0	0	NaN	NaN	NaN	NaN	NaN	NaN	0	0
1040	Tb927.10.4880:mRNA-p1	Tb927.10.4880:mRNA-p1		hypothetical protein, conserved	25.965	31.7	68.294	1	-0.64731	0.0365983	+	0.365488	0.0785148		-0.180938	0.0591631		3	3	3	0.64317	0.74113	0.54601	7.2072	11.536	31.565	5	7	5	206860000	235810000	217940000	116550000	90309000	130490000	105310000	129590000	88354000	4	3	3	1.4849	1.1478	1.2546	35.286	3.0971	17.418	8	8
1041	Tb927.10.4890:mRNA-p1	Tb927.10.4890:mRNA-p1		zinc-finger of a C2HC-type, putative	32.142	7	1.6163	1	-0.344572	0.051139		-0.326094	0.194895		-1.89058	0.0456246	+	1	1	1	0.72577	0.87708	0.76733	2.3289	NaN	4.4697	2	1	2	6901400	4675200	6428300	3597700	3303700	2182100	2493100	3586900	2841400	2	2	1	1.006	0.68593	0.73558	15.111	2.3323	NaN	2	2
1042	Tb927.10.4900:mRNA-p1	Tb927.10.4900:mRNA-p1		TPR-repeat-containing chaperone protein DNAJ, putative	55.927	24	145.58	1	0.244235	0.219161		-0.411609	0.0293543	+	0.343372	0.0106792	+	7	4	6	1.0708	1.0819	1.4344	15.427	2.9376	12.821	7	3	6	65180000	41337000	57650000	27244000	37935000	21915000	19422000	25875000	31775000	7	6	6	0.68575	0.81439	0.76082	21.662	26.227	19.912	8	8
1043	Tb927.10.4930:mRNA-p1	Tb927.10.4930:mRNA-p1		protein phosphatase 2C, putative	32.263	10.2	33.754	1	0.233451	0.380709		-1.32082	0.141961		0.535875	0.163221		2	2	1	0.96899	1.0737	1.5618	17.554	36.798	NaN	2	2	1	2969800	3431000	3102200	1475700	1494100	1179100	2251800	1159900	1942300	2	0	2	0.32526	NaN	0.49267	32.367	NaN	97.128	2	0
1044	Tb927.10.4950:mRNA-p1	Tb927.10.4950:mRNA-p1		U2 small nuclear ribonucleoprotein 16.5K	14.743	24.4	5.2193	1	-0.294656	0.164506		-0.941431	0.00768109	+	-0.163743	0.00322586	+	2	2	3	0.83974	0.94505	0.68281	30.679	1.8449	25.624	3	2	3	11440000	8072900	11267000	5665600	5774100	3861600	4211200	6429000	4838100	3	2	3	0.46654	0.56663	0.53409	61.686	4.2218	18.297	3	2
1045	Tb927.10.4980:mRNA-p1	Tb927.10.4980:mRNA-p1	DSK2	ubiquitin-like protein DSK2, putative	32.186	30.1	118.93	1	0.0557391	0.4352		-2.40942	0.00407341	+	-0.120781	0.194009		3	2	3	1.066	0.96119	1.0959	58.287	24.832	31.02	3	3	4	279110000	261790000	234650000	142800000	136310000	146850000	114940000	121810000	112840000	4	4	4	0.18409	0.15832	0.22883	110.06	141.75	82.329	4	4
1046	Tb927.10.4990:mRNA-p1	Tb927.10.4990:mRNA-p1	CRK3	cdc2-related kinase 3	35.017	26.7	7.0691	1	0.356221	0.340611		1.39885	0.0357405	+	-0.375331	0.588311		0	1	1	NaN	1.1058	1.4818	NaN	NaN	NaN	0	1	1	0	7573500	3237900	0	0	4004700	3568800	1472000	1765900	5	2	2	2.1207	3.8373	2.2531	121.75	NaN	11.838	4	1
1047	Tb927.10.5000:mRNA-p1	Tb927.10.5000:mRNA-p1		hypothetical protein, conserved	28.732	15.9	4.4959	1	-0.274939	0.297513		0.559284	0.301999		-0.518409	0.587713		3	1	2	0.9092	0.63139	0.98344	34.747	NaN	2.1823	3	1	3	16941000	8578100	20443000	8719400	8221800	4563300	4014800	10150000	10293000	1	2	2	1.078	1.1491	2.5829	1.2214	121.02	91.846	2	3
1048	Tb927.10.5010:mRNA-p1	Tb927.10.5010:mRNA-p1	EF-G1	Elongation factor G1, mitochondrial, putative	83.982	41	323.31	1	0.0916605	0.270575		0.567451	0.0250096	+	0.118143	0.286054		14	12	14	1.0712	1.1431	0.98815	32.996	27.151	20.091	15	15	20	140500000	141850000	145500000	66651000	73845000	61238000	80609000	68036000	77462000	23	18	23	1.632	1.315	1.5164	60.804	39.554	31.621	34	22
1049	Tb927.10.5020:mRNA-p1	Tb927.10.5020:mRNA-p1	eif4e5	Eukaryotic translation initiation factor 4E type 5	21.98	35.9	46.009	1	0.0806497	0.380679		-1.32347	0.0380146	+	0.14783	0.363359		5	5	3	0.98826	1.1662	1.0261	29.386	12.336	14.203	5	6	4	399770000	342660000	144450000	176320000	223460000	145370000	197290000	65684000	78768000	4	3	2	0.29992	0.37759	0.56333	51.403	47.117	27.621	4	3
1050	Tb927.10.5030:mRNA-p1;Tb927.7.3680:mRNA-p1	Tb927.10.5030:mRNA-p1;Tb927.7.3680:mRNA-p1		ubiquitin/ribosomal protein S27a, putative ;ubiquitin/ribosomal protein S27a, putative	16.705	29.1	97.171	2	0.0304366	0.841684		-1.44363	0.0401829	+	0.592043	0.0224984	+	5	5	5	1.1187	1.1231	0.84792	23.28	35.426	55.41	14	14	15	349960000	301640000	784280000	149630000	200330000	131300000	170340000	434060000	350220000	4	4	4	0.5161	0.25273	0.38096	101.56	97.534	101.2	12	10
1051	Tb927.10.5050:mRNA-p1	Tb927.10.5050:mRNA-p1		mitochondrial ATP synthase epsilon chain	8.6908	29.3	13.582	1	-0.0305728	0.359588		1.3523	0.0424201	+	0.297778	0.150873		2	1	2	1.0058	0.98599	0.94625	25.954	NaN	52.862	2	1	2	66498000	23188000	92172000	32879000	33620000	12397000	10791000	56670000	35502000	2	2	2	3.7972	2.1672	2.0225	83.496	50.072	69.989	4	4
1052	Tb927.10.510:mRNA-p1;Tb11.v5.0374.1-p1	Tb927.10.510:mRNA-p1;Tb11.v5.0374.1-p1		Present in the outer mitochondrial membrane proteome 19 ;hypothetical protein, conserved	37.06	42.5	111.95	2	-0.20747	0.0679211		0.480031	0.111175		0.157113	0.254661		8	7	8	0.93441	0.84969	0.81816	36.251	34.976	29.268	11	12	10	132410000	142720000	130310000	64798000	67610000	68466000	74256000	71409000	58898000	9	8	8	1.3253	1.1652	1.7571	24.398	10.924	44.911	12	9
1053	Tb927.10.5110:mRNA-p1	Tb927.10.5110:mRNA-p1	KREPA4	KREPA4	23.697	10.6	3.0607	1				0.804758	0.0438994	+				0	0	0	NaN	NaN	NaN	NaN	NaN	NaN	0	0	0	0	0	0	0	0	0	0	0	0	1	1	1	1.8492	2.081	1.3852	NaN	NaN	NaN	1	1
1054	Tb927.10.5120:mRNA-p1	Tb927.10.5120:mRNA-p1	KREPA6	KREPA6	18.09	31.1	11.169	1				1.38955	0.00935863	+	1.25057	0.0729549		0	0	0	NaN	NaN	NaN	NaN	NaN	NaN	0	0	0	0	0	0	0	0	0	0	0	0	6	4	3	2.2156	2.6483	3.065	41.641	73.041	12.145	5	5
1055	Tb927.10.5130:mRNA-p1	Tb927.10.5130:mRNA-p1		Protein C21orf2 homolog, putative	30.646	17.5	1.8094	1										1	1	2	NaN	NaN	0.35127	NaN	NaN	128.67	0	0	2	0	0	26030000	0	0	0	0	15616000	10414000	0	0	1	NaN	NaN	0.88585	NaN	NaN	NaN	0	0
1056	Tb927.10.5140:mRNA-p1	Tb927.10.5140:mRNA-p1	MPK2	Mitogen-activated protein kinase 6	49.74	43.2	218.6	1	0.0648232	0.584876		1.17449	0.00896358	+	-0.208127	0.0022062	+	6	7	7	1.1723	1.0588	0.92191	29.736	26.765	35.487	7	9	9	54634000	57521000	69465000	25916000	28718000	30499000	27023000	40782000	28683000	11	10	10	1.9398	2.3649	2.5067	69.378	63.88	32.198	14	9
1057	Tb927.10.5170:mRNA-p1	Tb927.10.5170:mRNA-p1		XPC-binding domain containing protein, putative	121.66	3	41.623	1	-0.409429	0.102826		1.67902	0.0203549	+	-0.0984687	0.762135		1	1	1	0.61916	0.81043	0.85061	NaN	NaN	NaN	1	1	1	1848000	1043800	1941600	1138900	709070	489840	554000	972400	969210	2	1	2	2.3057	4.0326	3.5312	19.222	NaN	NaN	2	1
1058	Tb927.10.520:mRNA-p1	Tb927.10.520:mRNA-p1		Mitochondrial ATP synthase subunit, putative	46.781	51	156.87	1	-0.317914	0.0186957	+	0.239403	0.0978765		-0.602831	0.00566275	+	16	13	14	0.75906	0.80636	0.84351	25.025	26.845	35.654	33	33	28	1138500000	1056100000	914710000	593680000	544870000	543290000	512800000	474690000	440030000	15	17	18	1.1751	1.3039	1.0737	37.353	31.833	34.039	40	38
1059	Tb927.10.5230:mRNA-p1;Tb11.v5.0234.1-p1	Tb927.10.5230:mRNA-p1		ADP-ribosylation factor, putative	30.327	32.2	44.643	2	0.112102	0.516759		0.0958311	0.546574					2	1	2	0.88997	1.147	1.2368	2.0523	NaN	18.691	2	1	2	36989000	8537000	47954000	16610000	20379000	4254200	4282800	20103000	27850000	6	5	5	1.0742	0.90846	1.2507	26.084	50.987	34.448	5	5
1060	Tb927.10.5260:mRNA-p1;Tb11.v5.0497.1-p1	Tb927.10.5260:mRNA-p1;Tb11.v5.0497.1-p1		C2 domain containing protein, putative ;hypothetical protein, conserved	125.06	7.4	8.4411	2	0.198976	0.0782148		0.438285	0.0282714	+	-0.386926	0.0472922	+	2	2	0	1.1285	1.1676	NaN	5.5372	19.122	NaN	2	2	0	6732400	10807000	0	2864100	3868300	4246700	6559900	0	0	5	6	5	1.2429	1.3447	1.4885	42.621	66.045	42.148	6	5
1061	Tb927.10.5350:mRNA-p1;Tb11.v5.0242.1-p1;Tb11.v5.0241.1-p1	Tb927.10.5350:mRNA-p1;Tb11.v5.0242.1-p1		dynein heavy chain, putative ;dynein heavy chain, putative	474.7	12.6	152.67	3	-0.12757	0.0262897	+	0.0747873	0.561051					16	16	15	0.88899	0.92823	0.92948	33.042	15.609	21.912	15	15	12	77142000	83921000	54474000	38667000	38474000	38580000	45341000	26970000	27504000	24	18	14	0.93165	1.039	1.2069	43.334	53.151	31.733	19	16
1062	Tb927.10.5370:mRNA-p1;Tb927.10.5360:mRNA-p1	Tb927.10.5370:mRNA-p1;Tb927.10.5360:mRNA-p1		40S ribosomal protein S10, putative ;40S ribosomal protein S10, putative	19.285	55.8	104.59	2	0.256473	0.316978		-0.687995	0.123396		1.57286	0.00875258	+	7	7	7	1.5155	1.1819	0.95166	29.505	40.355	15.375	11	9	9	422590000	365230000	400330000	180220000	242370000	160840000	204390000	219460000	180870000	5	6	5	0.43285	0.79964	0.69095	106.48	106.88	88.477	5	8
1063	Tb927.10.5380:mRNA-p1;Tb11.v5.0337.1-p1	Tb927.10.5380:mRNA-p1;Tb11.v5.0337.1-p1		intraflagellar transport protein 122 ;hypothetical protein, conserved	139.43	22.2	226.87	2	-0.163831	0.205014		-1.47193	0.00230193	+	0.0972647	0.396456		11	12	10	0.97474	0.91974	0.7934	22.787	12.738	33.976	12	13	8	130030000	123590000	72677000	66457000	63571000	58469000	65117000	39275000	33402000	11	9	10	0.32886	0.38884	0.36638	28.611	67.306	29.075	11	10
1064	Tb927.10.5400:mRNA-p1	Tb927.10.5400:mRNA-p1		hypothetical protein, conserved	63.396	25.3	97.702	1	0.329001	0.047128	+	0.272968	0.123957		-0.20527	0.231923		5	4	2	1.3881	1.2198	1.1706	24.179	31.698	3.0724	6	4	4	45616000	42752000	22574000	17575000	28041000	18639000	24113000	10328000	12247000	8	3	7	1.0885	1.1635	1.3929	23.309	7.4472	20.837	5	4
1065	Tb927.10.5430:mRNA-p1	Tb927.10.5430:mRNA-p1		Flagellar C1a complex subunit C1a-32, putative	32.616	30.2	32.819	1	0.0477072	0.310191		0.348634	0.0192227	+	0.19226	0.237334		7	5	6	1.0703	0.98582	1.0466	37.323	10.047	30.998	8	7	5	51017000	43668000	35238000	22684000	28333000	20184000	23484000	16997000	18241000	6	6	7	1.3564	1.2609	1.2072	27.909	17.797	38.565	9	7
1066	Tb927.10.5450:mRNA-p1	Tb927.10.5450:mRNA-p1	nlp	ISWI complex protein	107.29	17.8	168.55	1	0.226625	0.0104337	+	0.589171	0.00499341	+	0.467812	0.0625225		6	5	8	1.1368	1.1722	1.2022	19.637	23.183	20.054	7	5	8	89484000	71377000	85381000	37177000	52307000	29126000	42252000	32960000	52421000	9	7	5	1.556	1.4201	1.5408	37.092	41.64	38.023	12	7
1067	Tb927.10.5480:mRNA-p1;Tb927.10.5460:mRNA-p1	Tb927.10.5480:mRNA-p1;Tb927.10.5460:mRNA-p1		60S ribosomal protein L24, putative ;60S ribosomal protein L24, putative	14.595	41.6	139.09	2	0.0757443	0.396016		-1.72863	0.00576137	+	0.303349	0.402473		5	5	7	0.95983	1.0767	1.1327	14.153	47.33	20.823	10	12	14	707430000	766110000	642390000	309100000	398320000	302340000	463760000	293640000	348750000	4	4	4	0.35604	0.25977	0.29703	69.236	88.83	52.797	13	7
1068	Tb927.10.5500:mRNA-p1	Tb927.10.5500:mRNA-p1		NADH-ubiquinone oxidoreductase complex I subunit, putative	41.419	8.1	52.681	1	-0.607712	0.133836					0.214747	0.419106		1	1	1	0.46925	0.72711	0.82828	NaN	NaN	NaN	1	1	1	2763000	2560100	2581700	1886700	876330	1411500	1148700	1262500	1319200	0	0	2	NaN	NaN	1.5919	NaN	NaN	17.018	0	0
1069	Tb927.10.5520:mRNA-p1	Tb927.10.5520:mRNA-p1		AmmeMemoRadiSam system protein B, putative	36.138	33.4	54.475	1	0.0343976	0.775324		-1.82725	0.00752438	+	0.241949	0.121646		5	3	4	1.1693	0.90854	1.0111	15.832	13.863	18.3	8	8	7	90541000	100910000	71811000	41821000	48720000	47356000	53552000	33627000	38184000	6	5	5	0.25774	0.24734	0.35104	52.379	21.608	56.285	6	4
1070	Tb927.10.5540:mRNA-p1	Tb927.10.5540:mRNA-p1		hypothetical protein, conserved	30.445	20.3	7.4257	1	-0.598638	0.0377149	+	0.99353	1.61463e-05	+	0.43592	0.171182		2	2	1	0.58393	0.77333	0.63775	20.356	22.508	NaN	2	2	1	28333000	28259000	10448000	16915000	11418000	14533000	13726000	5090800	5357500	4	3	4	1.9854	2.0021	1.9857	83.042	19.47	54.728	4	4
1071	Tb927.10.5550:mRNA-p1	Tb927.10.5550:mRNA-p1		hypothetical protein, conserved	15.912	9.4	2.8659	1				0.646891	0.29191		0.396254	0.0365023	+	0	0	0	NaN	NaN	NaN	NaN	NaN	NaN	0	0	0	0	0	0	0	0	0	0	0	0	0	1	1	NaN	1.2549	1.9537	NaN	NaN	NaN	0	1
1072	Tb927.10.5560:mRNA-p1	Tb927.10.5560:mRNA-p1	GPI10	GPI alpha-mannosyltransferase III	67.586	3.7	4.4608	1	-0.062442	0.417336		1.10515	0.0393977	+	0.75302	0.175407		2	2	2	1.0045	0.99413	0.87946	0.86543	10.521	40.586	2	2	2	8477400	10970000	5530300	4345600	4131800	4885500	6084400	2611100	2919200	1	2	1	1.6018	2.274	2.7331	NaN	28.054	NaN	1	2
1073	Tb927.10.5570:mRNA-p1	Tb927.10.5570:mRNA-p1		hypothetical protein, conserved	25.938	6.5	2.0002	1	-0.813512	0.414248								1	0	1	0.3704	NaN	0.87407	NaN	NaN	NaN	1	0	1	1147000	0	1750100	852580	294420	0	0	1196400	553750	0	0	0	NaN	NaN	NaN	NaN	NaN	NaN	0	0
1074	Tb927.10.5590:mRNA-p1	Tb927.10.5590:mRNA-p1		protein phosphatase 2C, putative	66.75	8.5	40.486	1	0.322608	0.0790211		-0.149474	0.650374		-0.0282944	0.384519		3	3	2	1.094	1.3354	1.3388	6.9508	58.634	35.25	2	3	2	399690000	360820000	366620000	176600000	223090000	152710000	208110000	172380000	194230000	4	2	3	1.1664	0.61321	1.0246	39.832	75.343	50.029	5	3
1075	Tb927.10.560:mRNA-p1	Tb927.10.560:mRNA-p1		40S ribosomal proteins S11, putative	20.087	48.3	6.0278	1	-0.0834163	0.191979		-2.09287	0.0160441	+	0.741631	0.00348161	+	1	1	1	0.98504	0.95772	0.8912	6.6295	31.231	19.093	3	4	4	268470000	265970000	231980000	119780000	148690000	119050000	146920000	127630000	104350000	1	1	1	0.19962	0.18997	0.33967	47.673	82.206	39.192	4	3
1076	Tb927.8.1110:mRNA-p1;Tb927.10.5610:mRNA-p1	Tb927.8.1110:mRNA-p1;Tb927.10.5610:mRNA-p1		40S ribosomal protein S9, putative ;40S ribosomal protein S9, putative	22.051	56.8	13.566	2	0.386928	0.0982359		-0.527082	0.0812556		1.55654	0.000516686	+	5	3	6	1.2568	1.5553	1.1438	26.78	36.783	21.346	7	6	10	693860000	623340000	838820000	287680000	406190000	251070000	372270000	335880000	502930000	7	6	9	0.61039	0.63246	0.86568	74.092	93.36	58.392	12	11
1077	Tb927.10.5630:mRNA-p1	Tb927.10.5630:mRNA-p1		hypothetical protein, conserved	21.709	28.1	7.0757	1	-0.0290761	0.879326		0.406575	0.046286	+	-0.585397	0.278101		3	2	0	1.0886	0.88232	NaN	13.235	20.183	NaN	3	2	0	35889000	14978000	0	15000000	20889000	8946000	6032500	0	0	4	3	2	1.4226	1.1694	1.4	38.242	21.008	41.309	4	3
1078	Tb927.10.5640:mRNA-p1	Tb927.10.5640:mRNA-p1		Gem-associated protein 2, putative	55.428	8.1	13.396	1	0.243274	0.200819		0.0836299	0.704147		0.706099	0.271675		4	4	4	1.0839	1.0804	1.4162	4.6492	15.062	11.004	4	4	4	32885000	33917000	30837000	15022000	17863000	15753000	18164000	12644000	18192000	2	2	2	1.046	0.84833	1.341	36.458	31.186	2.1888	3	3
1079	Tb927.10.5670:mRNA-p1	Tb927.10.5670:mRNA-p1	NAT1	N-acetyltransferase subunit Nat1, putative	82.189	57.9	323.31	1	0.303982	0.0111978	+	-1.94229	0.00299548	+	0.786346	0.00414436	+	35	35	32	1.2578	1.1805	1.2672	19.761	39.868	53.709	42	41	38	745730000	740550000	603680000	312170000	433560000	309700000	430850000	270270000	333410000	26	19	25	0.26814	0.22615	0.29052	61.693	61.819	84.137	33	24
1080	Tb927.10.5750:mRNA-p1	Tb927.10.5750:mRNA-p1		Extradiol ring-cleavage dioxygenase, putative	29.657	3.7	1.3907	1	-0.144623	0.207492		-0.81806	0.0287181	+	0.432925	0.553249		1	0	1	0.87448	NaN	0.93579	NaN	NaN	NaN	1	0	1	1181500	0	785710	662790	518720	0	0	504550	281160	0	1	1	NaN	0.58191	0.55287	NaN	NaN	NaN	0	1
1081	Tb927.10.5760:mRNA-p1	Tb927.10.5760:mRNA-p1		adenylate kinase, putative	24.31	54.4	26.585	1	0.0765415	0.337641		0.516965	0.0151922	+	-0.0452186	0.657599		4	6	5	1.1349	1.0545	0.97976	22.465	33.5	12.775	4	6	6	74574000	109150000	102970000	32997000	41577000	39062000	70091000	50266000	52708000	7	8	9	1.3118	1.5215	1.468	58.021	42.01	46.72	8	12
1082	Tb927.10.5770:mRNA-p1	Tb927.10.5770:mRNA-p1	VCP	Valosin-containing protein	85.825	67.8	323.31	1	0.134432	0.0781461		-0.831649	0.00686729	+	-3.26376	0.000577635	+	31	32	34	1.1048	1.0432	1.1475	25.758	34.764	36.534	46	50	42	1228300000	1325800000	1108600000	531120000	697160000	546570000	779260000	491090000	617550000	37	34	39	0.57409	0.5126	0.60282	40.264	27.609	61.342	51	38
1083	Tb927.10.5780:mRNA-p1	Tb927.10.5780:mRNA-p1		amino acid tansporter, putative	62.653	6.8	49.92	1	0.0970189	0.609309					0.21974	0.535041		2	2	2	0.97013	0.94303	1.3374	4.2337	16.175	36.26	2	3	2	14429000	19133000	14455000	6711600	7717200	8717500	10415000	5879400	8575700	1	0	0	0.63929	NaN	NaN	NaN	NaN	NaN	1	0
1084	Tb927.10.5790:mRNA-p1	Tb927.10.5790:mRNA-p1		hypothetical protein, conserved	59.193	17.7	21.377	1	0.434209	0.562257		-0.150326	0.437357		-0.091466	0.803742		4	2	2	1.9492	NaN	0.93662	NaN	NaN	63.163	1	0	2	12435000	1169300	9551800	5633500	6801200	0	1169300	4981900	4569900	5	3	2	0.90068	0.74714	1.0871	37.204	47.801	27.92	5	3
1085	Tb927.10.5810:mRNA-p1	Tb927.10.5810:mRNA-p1		The ARF-like 2 binding protein BART, putative	48.257	61.7	323.31	1	0.225794	0.0229471	+	-2.43691	0.0014484	+	-0.0297982	0.256522		22	22	23	1.1731	1.2173	1.1199	71.737	39.301	53.784	35	30	32	937710000	821380000	993420000	399920000	537790000	329530000	491850000	525660000	467750000	13	12	17	0.20698	0.16565	0.18371	92.931	29.454	74.289	20	9
1086	Tb927.10.5820:mRNA-p1	Tb927.10.5820:mRNA-p1		predicted RanGDP binding protein	109.23	3.6	7.2512	1										0	0	2	NaN	NaN	0.59229	NaN	NaN	NaN	0	0	1	0	0	2379700	0	0	0	0	1666300	713410	1	0	1	NaN	NaN	2.4158	NaN	NaN	NaN	0	0
1087	Tb927.10.5830:mRNA-p1	Tb927.10.5830:mRNA-p1		hypothetical protein, conserved	59.941	17.8	176.08	1	-0.425128	0.0806084		0.757245	0.0205154	+	0.168629	0.224231		5	4	4	0.6365	0.7489	0.86666	13.896	25.82	36.67	5	5	4	38113000	41655000	28267000	22538000	15574000	21141000	20514000	16437000	11829000	5	5	3	1.453	1.8567	1.79	55.208	58.095	12.69	5	5
1088	Tb927.10.5840:mRNA-p1	Tb927.10.5840:mRNA-p1		translation elongation factor 1-beta, putative	21.959	65.7	323.31	1	0.153524	0.286905		0.551755	0.0963698		0.885371	0.0154428	+	8	7	8	1.0072	1.2854	1.0629	28.643	22.752	30.044	18	20	21	781830000	860130000	879040000	348150000	433680000	377390000	482740000	453800000	425240000	7	5	7	1.241	1.8861	1.3457	79.676	46.551	72.316	22	12
1089	Tb927.10.5860:mRNA-p1	Tb927.10.5860:mRNA-p1		hypothetical protein, conserved	16.309	43.7	19.42	1	0.44191	0.072399		0.211119	0.523179		0.401661	0.0368262	+	3	2	2	1.1417	1.4623	1.5014	47.925	43.079	33.08	3	2	3	9092000	4238200	10328000	3368900	5723200	1548000	2690200	3815300	6513000	2	2	1	1.5029	1.2927	0.79842	93.496	89.076	NaN	2	2
1090	Tb927.10.5870:mRNA-p1	Tb927.10.5870:mRNA-p1		hypothetical protein, conserved	49.467	19.5	10.625	1	0.0488294	0.448226		0.557964	0.363463		0.326531	0.162497		4	2	4	1.077	1.0679	0.96239	21.012	1.5133	107.97	5	2	6	17097000	5530300	15957000	6165400	10931000	3147700	2382600	10069000	5887600	5	1	2	2.7762	0.90798	1.2658	76.188	NaN	21.853	4	1
1091	Tb927.10.5880:mRNA-p1	Tb927.10.5880:mRNA-p1		Proteophosphoglycan, putative	66.774	32.7	162.34	1	-0.0750369	0.59077		-0.0452874	0.200208		-1.39568	0.00169232	+	8	8	7	1.1185	0.87514	0.87402	40.984	17.93	17.466	8	6	9	75158000	80688000	84871000	38203000	36955000	40461000	40227000	47059000	37812000	12	12	13	0.94561	1.0004	0.96209	35.151	39.777	40.032	11	15
1092	Tb927.10.5900:mRNA-p1	Tb927.10.5900:mRNA-p1		hypothetical protein, conserved	51.739	2.8	1.6148	1										0	0	0	NaN	NaN	NaN	NaN	NaN	NaN	0	0	0	0	0	0	0	0	0	0	0	0	1	0	0	NaN	NaN	NaN	NaN	NaN	NaN	0	0
1093	Tb927.10.5910:mRNA-p1	Tb927.10.5910:mRNA-p1		Basal body protein	90.249	8.3	56.151	1				1.56384	0.290751					0	0	0	NaN	NaN	NaN	NaN	NaN	NaN	0	0	0	0	0	0	0	0	0	0	0	0	3	2	2	1.7356	NaN	5.0359	NaN	NaN	NaN	1	0
1094	Tb927.10.5920:mRNA-p1	Tb927.10.5920:mRNA-p1		hypothetical protein, conserved	85.743	8.3	41.162	1	0.364173	0.0435639	+	-0.296337	0.188506		0.742031	0.0128544	+	5	4	4	1.2075	1.4345	1.2311	15.651	44.649	61.556	5	4	4	37075000	30894000	20718000	14873000	22202000	10242000	20652000	8253200	12464000	3	3	4	0.69506	0.78302	0.99217	20.182	13.134	36.023	3	3
1095	Tb927.10.5940:mRNA-p1;Tb927.10.5930:mRNA-p1;Tb927.10.5950:mRNA-p1;Tb11.v5.0190.1-p1	Tb927.10.5940:mRNA-p1;Tb927.10.5930:mRNA-p1;Tb927.10.5950:mRNA-p1;Tb11.v5.0190.1-p1		NEK family Serine/threonine-protein kinase, putative ;NEK family Serine/threonine-protein kinase, putative ;Serine/threonine-protein kinase NEK17, putative ;protein kinase, putative	55.11	37.4	323.31	4	0.00768105	0.901668		-2.0985	0.00182399	+	0.0453754	0.745061		15	16	13	0.96976	0.96579	1.0849	17.124	22.238	25.707	23	25	21	606430000	538100000	444780000	290860000	315570000	250350000	287750000	227800000	216990000	11	12	13	0.22484	0.21474	0.26368	56.26	44.006	51.988	15	15
1096	Tb927.10.600:mRNA-p1	Tb927.10.600:mRNA-p1		Mitochondrial ribosomal protein L29	62.775	39.9	162	1	-0.522506	0.0611116		0.710888	0.0376473	+	0.425569	0.0465759	+	5	5	7	0.72855	0.79682	0.58118	165.23	123.47	44.558	5	6	8	55960000	60563000	61131000	18392000	37568000	25123000	35440000	35736000	25395000	10	8	12	1.722	1.8815	1.3535	78.232	14.491	39.316	11	8
1097	Tb927.10.6010:mRNA-p1;Tb11.v5.0195.1-p1	Tb927.10.6010:mRNA-p1;Tb11.v5.0195.1-p1		Cohesin subunit SCC3, putative ;STAG domain containing protein, putative	128.01	19.9	150.59	2	0.203739	0.122526		0.597835	0.0101587	+	0.383192	0.243145		8	6	4	1.0733	1.1099	1.2823	27.054	42.502	38.255	5	6	3	24646000	18895000	19885000	11550000	13095000	7800300	11095000	9450400	10434000	12	11	11	1.3957	1.6076	1.545	29.939	32.375	26.752	11	12
1098	Tb927.10.6020:mRNA-p1	Tb927.10.6020:mRNA-p1		hypothetical protein, conserved	18.564	20.8	25.909	1	-0.0876297	0.679277		-0.270808	0.324119		0.142215	0.130257		3	3	3	0.77636	1.1956	0.89787	29.722	33.483	23.322	3	3	2	54071000	38278000	42001000	25710000	28361000	17325000	20954000	20478000	21523000	3	2	3	1.0846	0.66038	0.79501	39.336	39.23	32.793	4	3
1099	Tb927.10.6050:mRNA-p1;Tb11.v5.0197.1-p1;Tb11.v5.0198.1-p1	Tb927.10.6050:mRNA-p1;Tb11.v5.0197.1-p1	CHC	clathrin heavy chain ;clathrin heavy chain, putative	190.62	57.7	323.31	3	0.126808	0.0765043		-2.3704	0.00344736	+				62	65	64	1.0405	1.1366	1.1007	18.382	32.899	38.716	89	96	84	2257800000	2327600000	2021100000	1062700000	1195100000	984390000	1343200000	935490000	1085600000	41	43	47	0.20372	0.16035	0.22142	45.703	57.198	53.98	52	46
1100	Tb927.10.6070:mRNA-p1	Tb927.10.6070:mRNA-p1		universal minicircle sequence binding protein 1	14.566	56.4	198.43	1	0.224498	0.284454		0.312981	0.0626011		-0.331221	0.333204		4	4	4	1.3664	1.2272	0.95115	23.849	10.393	34.146	22	25	19	815450000	802950000	879430000	314550000	500890000	340350000	462610000	469760000	409670000	5	5	5	1.1228	1.2485	1.3676	87.985	146.32	169.08	31	28
1101	Tb927.10.6160:mRNA-p1	Tb927.10.6160:mRNA-p1		Sec34-like family, putative	81.54	11.1	42.581	1	0.456695	0.295299		-0.603174	0.0303531	+	0.282665	0.205626		3	4	2	1.5399	0.88833	1.8896	35.213	24.526	NaN	3	3	1	5770500	9215600	11490000	3115100	2655400	3508000	5707600	7184500	4305100	2	3	2	0.62938	0.59527	0.76147	6.1244	48.026	12.17	2	2
1102	Tb927.10.6170:mRNA-p1	Tb927.10.6170:mRNA-p1		hypothetical protein, conserved	163.96	2.6	2.0747	1				-0.680309	0.117826					0	0	2	NaN	NaN	NaN	NaN	NaN	NaN	0	0	0	0	0	497790	0	0	0	0	0	497790	1	0	1	0.5713	NaN	0.68163	NaN	NaN	NaN	1	0
1103	Tb927.10.6180:mRNA-p1	Tb927.10.6180:mRNA-p1		FLA1-like protein	54.878	20.6	323.31	1	0.14944	0.533373		0.762537	0.0128326	+	0.301054	0.109107		3	3	4	1.1646	1.3715	0.85425	27.955	13.403	31	4	3	3	21850000	12214000	16915000	8874200	12976000	4387800	7825800	8688800	8225700	5	5	5	1.8801	1.7029	1.525	56.532	16.853	79.187	5	5
1104	Tb927.10.6190:mRNA-p1	Tb927.10.6190:mRNA-p1	ALDH	aldehyde dehydrogenase, putative	54.033	40.6	93.267	1	0.0903227	0.683779		0.230019	0.0200183	+	-0.0258504	0.823303		3	4	3	1.3881	0.92228	0.94251	29.384	31.922	41.477	3	4	3	43407000	77218000	60709000	13548000	29860000	39049000	38169000	24099000	36610000	11	10	8	1.1681	1.2226	1.1297	27.254	32.253	23.763	15	13
1105	Tb927.10.6200:mRNA-p1	Tb927.10.6200:mRNA-p1		hypothetical protein, conserved	12.255	33.7	86.306	1	-0.68583	0.0185379	+	0.817241	0.0965179					2	2	2	0.65639	0.67093	0.5455	46.428	36.081	35.477	3	3	3	23517000	22105000	21198000	15357000	8160000	12726000	9378700	15217000	5981700	3	1	3	2.5766	1.4653	1.449	65.672	NaN	45.06	5	1
1106	Tb927.10.6220:mRNA-p1	Tb927.10.6220:mRNA-p1	XRND	5-3 exoribonuclease D	90.941	22.5	24.724	1	0.20922	0.467393		-0.309697	0.171665		0.0820619	0.174371		10	7	7	0.99431	1.601	0.97058	32.398	61.972	34.016	10	6	8	78968000	47158000	60789000	35177000	43791000	19569000	27589000	31339000	29449000	7	5	9	0.91059	0.65782	0.87677	43.423	44.184	35.217	9	5
1107	Tb927.10.6230:mRNA-p1	Tb927.10.6230:mRNA-p1		MORN repeat containing protein	77.026	13.2	22.9	1	0.00340572	0.937033		-0.34715	0.104326		0.197961	0.649304		4	2	4	0.96684	1.0554	0.98697	21.554	28.25	20.689	4	2	3	16458000	4601200	14781000	7399100	9058800	2171300	2429900	8462400	6318600	3	3	2	0.92959	0.73639	0.70973	64.332	25.564	90.015	3	3
1108	Tb927.10.6260:mRNA-p1;Tb11.v5.0279.1-p1	Tb927.10.6260:mRNA-p1;Tb11.v5.0279.1-p1		ATP-dependent DEAD/H RNA helicase, putative ;ATP-dependent DEAD/H RNA helicase, putative	68.678	33.8	157.6	2	0.0695167	0.149384		0.311209	0.102085		0.617107	0.00226762	+	11	10	10	1.0937	1.0349	1.0209	18.639	34.741	86.639	10	9	9	100600000	96695000	68528000	43279000	57317000	40926000	55769000	27966000	40563000	14	8	10	1.1471	1.1557	1.4408	37.406	14.934	43.326	12	7
1109	Tb927.10.630:mRNA-p1	Tb927.10.630:mRNA-p1		hypothetical protein, conserved	74.172	2.3	1.9633	1										1	0	0	2.7896	NaN	NaN	NaN	NaN	NaN	1	0	0	4356700	0	0	767920	3588800	0	0	0	0	0	0	1	NaN	NaN	1.9623	NaN	NaN	NaN	0	0
1110	Tb927.10.6360:mRNA-p1	Tb927.10.6360:mRNA-p1		hypothetical protein, conserved	55.524	16	106.94	1	-0.190382	0.285902		0.522052	0.0587809		0.290147	0.212694		1	2	2	0.74945	0.87296	1.0288	NaN	10.484	NaN	1	2	1	14456000	15328000	11785000	6789600	7666400	7776800	7551300	5556000	6228600	4	3	4	1.2049	1.4957	1.6431	11.857	29.574	16.43	3	3
1111	Tb927.10.6380:mRNA-p1	Tb927.10.6380:mRNA-p1		ring finger containing protein	23.985	26	47.368	1				2.4173	0.0285165	+	2.07229	0.00793467	+	0	0	0	NaN	NaN	NaN	NaN	NaN	NaN	0	0	0	0	0	0	0	0	0	0	0	0	4	4	3	7.6348	3.0133	6.6252	81.985	188.59	34.324	4	2
1112	Tb927.10.6510:mRNA-p1;Tb927.10.6400:mRNA-p1	Tb927.10.6510:mRNA-p1;Tb927.10.6400:mRNA-p1	HSP60	chaperonin HSP60, mitochondrial precursor ;chaperonin HSP60, mitochondrial precursor	59.503	89.1	323.31	2	0.266835	0.0522758		1.23341	0.0010252	+	0.0145043	0.7781		52	52	55	1.1459	1.3137	1.157	28.112	41.871	58.569	178	202	172	31397000000	34370000000	26797000000	13792000000	17605000000	14344000000	20025000000	12165000000	14632000000	42	38	40	2.4328	2.2272	2.3989	49.881	67.802	71.323	227	197
1113	Tb927.10.6410:mRNA-p1	Tb927.10.6410:mRNA-p1		DNA mismatch repair protein MSH6, putative	110.32	1.4	1.6293	1	-0.199191	0.613955								0	1	1	NaN	0.71381	1.0629	NaN	NaN	NaN	0	1	1	0	617000	1586100	0	0	352700	264290	798750	787360	1	0	0	1.0132	NaN	NaN	NaN	NaN	NaN	1	0
1114	Tb927.10.6440:mRNA-p1	Tb927.10.6440:mRNA-p1		phosphomannomutase	27.884	49	56.524	1	0.0159907	0.856854		-2.17719	0.000860313	+	-0.0494182	0.334655		6	7	7	1.0947	0.91165	1.0359	16.634	20.835	18.839	7	9	10	77828000	129190000	97159000	35335000	42493000	55247000	73947000	45949000	51210000	5	4	6	0.24151	0.21019	0.21294	56.336	32.572	80.337	6	5
1115	Tb927.10.6450:mRNA-p1	Tb927.10.6450:mRNA-p1		2OG-Fe(II) oxygenase superfamily, putative	34.078	4.6	23.706	1	-0.342429	0.23584		-0.678225	0.375005		0.743853	0.11292		1	1	1	0.65366	1.0411	0.72096	NaN	NaN	NaN	1	1	1	3270900	3017900	1508200	1678100	1592800	1334800	1683100	779540	728640	1	1	1	0.85557	NaN	0.45647	NaN	NaN	NaN	1	0
1116	Tb927.10.6480:mRNA-p1	Tb927.10.6480:mRNA-p1		hypothetical protein, conserved	38.857	14.7	18.314	1	0.354485	0.24733		0.700151	0.126988		0.498996	0.511719		1	0	1	1.1562	NaN	1.4138	NaN	NaN	NaN	1	0	1	8130500	0	3500600	3513900	4616600	0	0	1125600	2375100	3	1	3	1.1112	1.878	2.055	51.356	NaN	19.359	4	1
1117	Tb927.10.6490:mRNA-p1	Tb927.10.6490:mRNA-p1		KIAA1430 homologue, putative	19.53	16.8	1.2778	1	-0.293311	0.674468		-0.133533	0.770625					2	2	1	1.3013	1.1772	0.35472	NaN	NaN	NaN	1	1	1	8295500	4893900	626180	3546300	4749200	1797900	3096100	415360	210830	3	1	1	1.5495	0.6063	0.80636	101.8	NaN	NaN	2	1
1118	Tb927.10.650:mRNA-p1	Tb927.10.650:mRNA-p1		Component of motile flagella 17	25.588	18.6	5.9154	1	0.037234	0.811486		0.24926	0.359157		-0.0902675	0.170852		1	1	2	0.92126	0.94562	1.2403	NaN	NaN	27.538	1	1	2	14571000	10718000	21226000	7164400	7406700	4976600	5741400	9339400	11886000	2	2	3	0.89559	1.4606	1.2837	45.953	19.674	99.126	2	2
1119	Tb927.10.6530:mRNA-p1	Tb927.10.6530:mRNA-p1	ALG3	dolichyl-P-Man:GDP-Man5GlcNAc2-PP-dolichyl alpha-1,3-mannosyltransferase, putative	46.64	4.7	1.826	1				1.40871	0.349862					0	0	0	NaN	NaN	NaN	NaN	NaN	NaN	0	0	0	0	0	0	0	0	0	0	0	0	1	1	1	NaN	1.4599	4.8284	NaN	NaN	NaN	0	1
1120	Tb927.10.6550:mRNA-p1	Tb927.10.6550:mRNA-p1		Poly(ADP-ribose) polymerase and DNA-Ligase Zn-finger region/Zinc-finger (CX5CX6HX5H) motif containing protein, putative	26.172	27.1	42.961	1	-0.164986	0.323984		-0.361245	0.704871		-0.358907	0.0718902		3	3	4	1.0464	0.77194	0.87846	17.432	16.318	20.879	4	4	3	12571000	10017000	6266300	4820700	7750500	5200800	4815900	2948200	3318000	1	2	2	2.4432	0.41047	0.47046	NaN	19.801	39.436	1	3
1121	Tb927.10.6600:mRNA-p1	Tb927.10.6600:mRNA-p1		hypothetical protein, conserved	39.22	13.2	9.211	1				1.67482	0.00415059	+	0.127922	0.804211		0	0	0	NaN	NaN	NaN	NaN	NaN	NaN	0	0	0	0	0	0	0	0	0	0	0	0	1	1	2	3.6371	2.8047	3.1906	NaN	NaN	NaN	1	1
1122	Tb927.10.6610:mRNA-p1	Tb927.10.6610:mRNA-p1		chaperone protein DnaJ, putative	31.198	28.8	76.061	1	-0.00122753	0.989569		0.937042	0.00458307	+	0.856632	0.00853368	+	3	3	3	1.1095	0.90933	0.98865	17.192	35.721	17.327	3	3	4	28517000	24563000	26345000	12244000	16274000	10654000	13910000	12368000	13977000	5	4	3	2.07	1.9082	1.7768	74.651	24.396	11.155	7	3
1123	Tb927.10.6630:mRNA-p1	Tb927.10.6630:mRNA-p1	HEL64	ATP-dependent RNA helicase DBP2A, putative	64.082	50.7	223.41	1	0.359199	0.0174028	+	0.153599	0.141276		0.184316	0.0727463		10	11	10	1.2848	1.2099	1.3577	11.885	30.602	22.01	12	18	12	151990000	206220000	142620000	57771000	94217000	86692000	119530000	60063000	82560000	19	19	17	1.0211	1.1338	1.1888	56.664	49.013	85.647	21	22
1124	Tb927.10.6640:mRNA-p1	Tb927.10.6640:mRNA-p1		transmembrane emp24 domain-containing protein	28.188	51	323.31	1	0.0334424	0.495293		0.916448	0.000484967	+	0.69528	0.0395347	+	8	7	8	0.99766	0.99273	1.0824	15.829	23.3	23.666	11	8	12	184810000	148910000	176430000	85280000	99528000	69244000	79662000	81706000	94729000	11	11	12	1.8793	1.8468	1.9374	27.285	61.767	51.515	13	14
1125	Tb927.10.6650:mRNA-p1	Tb927.10.6650:mRNA-p1		G10 protein homologue, putative	27.099	25.3	71.381	1	0.105705	0.195493		-1.41379	0.00197253	+	-0.0141502	0.956603		2	1	2	1.1533	1.0688	1.0107	13.68	NaN	12.368	3	1	3	24692000	5693600	25105000	11759000	12933000	1975900	3717700	14509000	10596000	2	3	2	0.40341	0.37769	0.34701	42.014	24.224	NaN	2	3
1126	Tb927.10.6670:mRNA-p1	Tb927.10.6670:mRNA-p1		dynein light chain, putative	14.101	42.4	170.87	1	0.283117	0.200766		-0.682332	0.0434322	+	-0.649933	0.0200803	+	3	2	3	1.499	1.089	1.1037	44.051	25.931	77.774	4	3	4	60433000	45115000	39713000	24906000	35527000	18565000	26550000	20294000	19418000	4	3	3	0.69198	0.68804	0.50826	61.615	58.039	40.811	6	5
1127	Tb927.10.6680:mRNA-p1	Tb927.10.6680:mRNA-p1		member of the NOL1/NOP2/sun family of proteins	82.376	25.5	123.45	1	0.39111	0.0886474		-1.67269	0.0252194	+	0.708612	0.0205339	+	6	6	8	1.1029	1.4323	1.4277	37.539	18.031	40.665	6	5	7	52017000	26748000	65006000	21393000	30625000	10740000	16008000	37162000	27844000	5	3	4	0.21716	0.3531	0.40247	66.783	12.576	31.543	5	3
1128	Tb927.10.670:mRNA-p1	Tb927.10.670:mRNA-p1		hypothetical protein, conserved	26.877	11.5	4.3627	1				0.562081	0.123161		-0.108233	0.84017		0	0	1	NaN	NaN	NaN	NaN	NaN	NaN	0	0	0	0	0	0	0	0	0	0	0	0	1	1	1	1.5935	1.3679	NaN	NaN	NaN	NaN	1	1
1129	Tb927.10.6730:mRNA-p1	Tb927.10.6730:mRNA-p1		Plasma-membrane choline transporter, putative	53.553	12.7	177.89	1	-0.118941	0.0135592	+	-0.0344838	0.652867		-0.595874	0.0127773	+	3	3	3	0.93644	0.92091	0.9055	18.464	13.399	28.167	8	11	9	169540000	195950000	177940000	72858000	96680000	86642000	109310000	85122000	92820000	3	3	3	0.98739	1.0502	0.89763	14.738	20.126	25.619	7	8
1130	Tb927.10.6780:mRNA-p1	Tb927.10.6780:mRNA-p1	VPS45	vacuolar protein sorting-associated protein 45, putative	64.974	12.7	11.265	1	-0.435092	0.153816		0.0764628	0.843668		0.348279	0.368487		2	0	2	0.79671	NaN	0.68667	71.363	NaN	18.837	2	0	2	1177400	0	607490	575230	602180	0	0	346920	260570	5	4	5	1.5463	1.1084	0.68401	36.859	44.568	54.011	4	3
1131	Tb927.10.6790:mRNA-p1	Tb927.10.6790:mRNA-p1		Gamma-tubulin complex component 3-like protein	188.66	1.8	3.9107	1	-0.670307	0.0852672		-2.24966	0.003113	+	0.880963	0.00521305	+	1	1	0	0.66897	0.59024	NaN	9.3809	NaN	NaN	2	1	0	19325000	1882000	0	8972000	10353000	1226600	655370	0	0	1	1	1	0.24708	0.18315	0.20545	15.347	NaN	NaN	3	1
1132	Tb927.10.6800:mRNA-p1	Tb927.10.6800:mRNA-p1		developmentally regulated GTP-binding protein, putative	41.267	46.7	167.3	1	0.156569	0.0243931	+	-2.21737	0.00136192	+	0.64928	0.0181398	+	14	14	16	1.1074	1.1516	1.0859	19.614	39.144	32.971	17	18	17	352640000	413780000	340690000	157170000	195470000	170480000	243310000	152500000	188190000	13	11	10	0.21968	0.19316	0.23432	45.893	32.589	34.776	15	11
1133	Tb927.10.6810:mRNA-p1	Tb927.10.6810:mRNA-p1		guanylate kinase, putative	29.956	46.2	323.31	1	0.168153	0.523804		0.665933	0.00129321	+	0.264735	0.0209928	+	7	8	8	1.2178	1.3917	0.83702	25.441	57.039	19.848	7	8	9	53125000	60103000	88938000	23339000	29786000	25180000	34922000	51301000	37637000	9	7	8	1.6365	1.546	1.5786	15.532	18.022	28.361	10	5
1134	Tb927.10.6820:mRNA-p1	Tb927.10.6820:mRNA-p1		hypothetical protein, conserved	34.82	13.1	40.787	1	0.275396	0.384036		-1.20023	0.0247147	+	0.467906	0.00706318	+	2	2	2	1.0038	1.0337	1.7087	1.4804	80.833	79.163	2	3	2	28193000	29493000	23518000	13589000	14604000	12409000	17084000	10899000	12619000	2	2	3	0.44418	0.34222	0.54227	18.406	53.538	34.604	2	2
1135	Tb927.10.6840:mRNA-p1	Tb927.10.6840:mRNA-p1		hypothetical protein, conserved	34.255	31.2	27.24	1	0.254035	0.238652		0.414339	0.204282		0.199751	0.364213		5	5	5	1.47	1.107	1.0422	29.806	33.482	46.521	6	7	7	38571000	43517000	39396000	13791000	24780000	16067000	27450000	15373000	24023000	4	2	5	1.6238	0.98264	1.4834	49.182	32.005	46.887	4	2
1136	Tb927.10.6850:mRNA-p1	Tb927.10.6850:mRNA-p1		Mitochondrial ribosomal protein S18, putative	36.918	8.8	3.5651	1	-0.455707	0.230043								1	0	1	0.82161	NaN	0.6471	NaN	NaN	NaN	1	0	1	7205300	0	5434300	3124200	4081100	0	0	3083300	2351000	0	0	2	NaN	NaN	1.5441	NaN	NaN	7.161	0	0
1137	Tb927.10.6870:mRNA-p1	Tb927.10.6870:mRNA-p1		short-chain dehydrogenase, putative	40.178	17.8	59.811	1				1.19229	0.0625939		0.206239	0.75363		0	0	1	NaN	NaN	0.79838	NaN	NaN	NaN	0	0	1	0	0	9827700	0	0	0	0	5464200	4363500	2	2	3	2.2753	3.3354	1.5724	NaN	NaN	NaN	1	1
1138	Tb927.10.6970:mRNA-p1;Tb927.10.6940:mRNA-p1	Tb927.10.6970:mRNA-p1;Tb927.10.6940:mRNA-p1		serine peptidase, Clan SC, Family S9B ;Dipeptidyl-peptidase 8-like, putative	93.683	23.5	125.32	2	-0.0335236	0.775245		-2.48196	0.00497654	+	0.359262	0.177546		13	14	11	1.1112	0.96598	0.86889	21.025	46.4	32.366	18	18	20	123570000	161310000	125090000	51479000	72096000	68245000	93062000	61614000	63472000	5	5	5	0.16754	0.15102	0.22668	32.167	31.579	47.843	5	5
1139	Tb927.10.6960:mRNA-p1;Tb927.10.6920:mRNA-p1;Tb10.v4.0248:mRNA-p1	Tb927.10.6960:mRNA-p1;Tb927.10.6920:mRNA-p1;Tb10.v4.0248:mRNA-p1		hypothetical protein, conserved ;hypothetical protein ;hypothetical protein	36.056	33.4	14.585	3	-0.0101465	0.80088		0.0618618	0.498614		-0.968611	0.0350685	+	6	5	5	0.95197	1.0362	0.99259	29.076	44.564	51.426	8	4	6	80652000	52749000	52047000	35744000	44908000	25414000	27335000	28136000	23911000	4	5	6	1.1083	1.0911	0.94047	36.344	68.393	42.084	4	5
1140	Tb927.10.6990:mRNA-p1	Tb927.10.6990:mRNA-p1		hypothetical protein, conserved	16.639	19.6	3.2322	1	0.139571	0.260416		-1.1557	0.0287229	+	-0.430087	0.269727		1	3	1	1.0752	1.0031	1.2394	NaN	33.904	NaN	1	3	1	2899000	8481700	3265100	1578900	1320100	4113700	4368000	1324300	1940800	2	1	2	0.48394	0.34299	0.54479	58.006	NaN	NaN	2	1
1141	Tb927.10.7000:mRNA-p1	Tb927.10.7000:mRNA-p1		hypothetical protein, conserved	36.546	3.3	2.7536	1				-0.603661	0.270189		-0.305711	0.523111		0	0	1	NaN	NaN	NaN	NaN	NaN	NaN	0	0	0	0	0	2648400	0	0	0	0	1313900	1334500	1	0	1	0.54471	NaN	0.79505	NaN	NaN	NaN	1	0
1142	Tb927.10.7010:mRNA-p1;Tb11.v5.0806.1-p1	Tb927.10.7010:mRNA-p1;Tb11.v5.0806.1-p1		hypothetical protein, conserved ;hypothetical protein, conserved	70.105	3.6	2.5748	2				-1.79421	0.169695		0.206318	0.484568		0	0	0	NaN	NaN	NaN	NaN	NaN	NaN	0	0	0	0	0	0	0	0	0	0	0	0	1	1	0	0.40492	0.20531	NaN	NaN	NaN	NaN	1	1
1143	Tb927.10.7020.2-p1;Tb927.10.7020.1-p1	Tb927.10.7020.2-p1;Tb927.10.7020.1-p1		acid phosphatase, putative ;acid phosphatase, putative	48.932	27.4	42.547	2	0.189907	0.104377		-0.275722	0.0523237		0.630338	0.00497785	+	5	4	6	1.0925	1.2511	1.0859	8.6667	36.516	23.169	7	8	7	94301000	91544000	83704000	45222000	49079000	37775000	53770000	38262000	45442000	6	4	6	0.8751	0.85302	0.75506	29.232	47.969	33.85	7	5
1144	Tb927.10.7030:mRNA-p1	Tb927.10.7030:mRNA-p1		hypothetical protein, conserved	30.363	10.8	1.7217	1				0.155774	0.424634					0	1	0	NaN	NaN	NaN	NaN	NaN	NaN	0	0	0	0	1196600	0	0	0	0	1196600	0	0	1	2	2	0.92429	1.3461	1.1112	NaN	50.839	74.26	1	2
1145	Tb927.10.7060:mRNA-p1	Tb927.10.7060:mRNA-p1		Nucleoporin NUP96	96.511	37.7	270.27	1	0.0238441	0.824069		0.601198	0.0228636	+	0.295603	0.165597		11	12	14	0.89707	1.1185	1.0473	25.374	25.755	24.992	13	13	14	154660000	139340000	173010000	70300000	84362000	56589000	82749000	75447000	97559000	18	17	17	1.6992	1.361	1.5095	27.684	21.595	30.049	27	20
1146	Tb927.10.7080:mRNA-p1	Tb927.10.7080:mRNA-p1		ATP-dependent DEAD/H RNA helicase, putative	62.116	4.9	23.37	1				-0.385938	0.624542		0.320563	0.606041		0	0	0	NaN	NaN	NaN	NaN	NaN	NaN	0	0	0	0	0	0	0	0	0	0	0	0	1	1	1	1.0951	0.30314	1.3501	64.129	NaN	NaN	2	1
1147	Tb927.10.7090:mRNA-p1	Tb927.10.7090:mRNA-p1	AOX	Alternative oxidase, mitochondrial	37.59	17.3	11.941	1	-0.175168	0.56706		1.0707	0.00148535	+	1.57975	0.00237137	+	4	3	4	1.0818	0.61999	1.0358	31.817	63.008	31.575	4	4	4	35479000	29531000	35758000	15281000	20198000	12435000	17095000	15372000	20386000	3	2	3	1.9931	2.1996	2.1138	35.329	74.739	57.259	4	3
1148	Tb927.10.7110:mRNA-p1	Tb927.10.7110:mRNA-p1		inositol-3-phosphate synthase, putative	58.274	10.2	2.3799	1	0.232646	0.115294					0.619343	0.0283639	+	3	0	2	1.1408	NaN	1.2102	19.117	NaN	NaN	3	0	1	46626000	0	13585000	18459000	28167000	0	0	5180200	8404800	1	0	0	0.7269	NaN	NaN	NaN	NaN	NaN	1	0
1149	Tb927.10.7120:mRNA-p1	Tb927.10.7120:mRNA-p1		hypothetical protein, conserved	37.269	14.5	1.2755	1	-1.22969	0.110705		-0.143223	0.44551		-1.3664	0.0689127		2	1	1	0.48821	0.67292	0.236	8.7077	NaN	NaN	2	1	1	16791000	5618800	3116800	9678800	7112600	3084400	2534400	2623700	493140	4	2	2	1.0545	0.95182	0.7397	56.657	75.853	6.3154	3	3
1150	Tb927.10.7130:mRNA-p1	Tb927.10.7130:mRNA-p1		hypothetical protein, conserved	83.021	3.9	32.934	1										1	0	0	NaN	NaN	NaN	NaN	NaN	NaN	0	0	0	0	0	0	0	0	0	0	0	0	0	0	1	NaN	NaN	NaN	NaN	NaN	NaN	0	0
1151	Tb927.10.7180:mRNA-p1	Tb927.10.7180:mRNA-p1	CRAM	cysteine-rich, acidic integral membrane protein precursor	122.37	1.6	22.008	1										0	0	0	NaN	NaN	NaN	NaN	NaN	NaN	0	0	0	0	0	0	0	0	0	0	0	0	1	0	0	NaN	NaN	NaN	NaN	NaN	NaN	0	0
1152	Tb927.10.720:mRNA-p1	Tb927.10.720:mRNA-p1		PB1 domain containing protein, putative	118.09	17.1	142.58	1	0.295223	0.259835		1.46972	0.00304229	+	0.395691	0.37238		4	3	3	1.1953	0.99124	1.5594	21.326	33.504	33.989	4	2	3	11137000	7959100	8376900	4466000	6671000	2663000	5296100	2914300	5462500	9	7	8	3.0347	2.4993	2.8013	71.09	56.558	37.211	7	7
1153	Tb927.10.7200:mRNA-p1	Tb927.10.7200:mRNA-p1		TPR repeat, putative	93.195	3.2	52.746	1	-0.208831	0.322458		-2.33368	0.150539		-0.26232	0.0536664		1	1	2	0.69303	0.97621	0.95744	NaN	NaN	31.21	1	1	2	3216300	2283700	4443500	1906400	1309900	1108800	1174900	1790200	2653300	1	1	2	NaN	0.13434	0.29294	NaN	NaN	38.382	0	1
1154	Tb927.10.7210:mRNA-p1	Tb927.10.7210:mRNA-p1		hypothetical protein, conserved	26.255	22.8	5.4734	1				0.412757	0.481396		-0.569661	0.13252		1	0	0	1.3721	NaN	NaN	NaN	NaN	NaN	1	0	0	5176900	0	0	2411200	2765700	0	0	0	0	3	1	1	2.5727	0.87483	1.0482	176.63	NaN	NaN	2	1
1155	Tb927.10.7230:mRNA-p1;Tb11.v5.0615.1-p1	Tb927.10.7230:mRNA-p1		Flagellar Member 1	284.7	29.2	323.31	2	-0.0405019	0.605196		0.239427	0.115422					27	27	31	0.89257	0.98467	1.0459	21.192	35.779	30.145	30	33	34	363370000	376200000	372600000	176780000	186580000	176710000	199490000	176390000	196210000	43	34	35	1.3098	1.0574	1.1879	52.06	48.942	39.246	47	39
1156	Tb927.10.7240:mRNA-p1	Tb927.10.7240:mRNA-p1	kkt14	kinetoplastid kinetochore protein 14	74.384	4.2	2.7936	1				1.30035	0.00166331	+				0	0	1	NaN	NaN	1.7069	NaN	NaN	NaN	0	0	1	0	0	2456600	0	0	0	0	989730	1466900	2	0	1	2.4571	NaN	2.4687	86.127	NaN	NaN	2	0
1157	Tb927.10.7280:mRNA-p1	Tb927.10.7280:mRNA-p1		pre-mRNA splicing factor ATP-dependent RNA helicase, putative	121.24	13.1	172.33	1	-0.0823511	0.0317733	+	-1.16981	0.0286042	+	0.421539	0.0229572	+	9	9	8	0.94019	0.93016	0.96351	21.148	31.172	29.949	13	11	10	81484000	81290000	64771000	37734000	43750000	35985000	45304000	31192000	33579000	5	7	5	0.44139	0.34992	0.56855	68.134	37.794	63.216	6	10
1158	Tb927.10.7290:mRNA-p1	Tb927.10.7290:mRNA-p1		Flagellar Member 2	129.88	23.8	268.97	1	0.0183033	0.861235		-0.00900534	0.89012		0.0325082	0.684313		12	10	12	1.0013	1.1375	0.91204	35.578	52.527	26.297	11	10	13	138940000	116510000	143750000	59012000	79932000	48918000	67590000	70396000	73353000	16	16	16	0.92612	0.99656	1.0634	29.358	80.092	30.013	18	16
1159	Tb927.10.730:mRNA-p1;Tb11.v5.0822.1-p1	Tb927.10.730:mRNA-p1;Tb11.v5.0822.1-p1		ATP synthase, putative ;ATP synthase, putative	52.901	26.3	179.93	2	0.144737	0.053197		-0.220811	0.114787		-0.0321849	0.60778		5	4	5	1.1312	1.0535	1.1338	9.6009	32.076	22.786	7	6	7	60984000	48913000	61119000	28815000	32169000	23909000	25004000	28982000	32137000	7	5	6	0.91597	0.76616	0.9003	31.715	79.08	62.265	7	6
1160	Tb927.10.7300:mRNA-p1	Tb927.10.7300:mRNA-p1		hypothetical protein, conserved	10.695	22.1	28.889	1	0.471692	0.0581506		-0.57849	0.435481		0.922013	0.033561	+	2	2	1	1.1823	1.448	1.5577	40.024	15.394	NaN	2	2	1	2070800	2654200	2039000	826920	1243900	746270	1907900	898210	1140800	1	1	2	0.29276	1.0608	0.967	NaN	NaN	28.844	1	1
1161	Tb927.10.7340:mRNA-p1;Tb927.10.7330:mRNA-p1	Tb927.10.7340:mRNA-p1;Tb927.10.7330:mRNA-p1		40S ribosomal protein S24E, putative ;40S ribosomal protein S24E, putative	15.683	40.1	118.49	2	0.207329	0.202884		-1.89092	0.0100804	+	0.945676	0.00212318	+	5	5	5	0.99266	1.2136	1.2775	12.216	15.965	16.849	14	15	11	1604200000	1851300000	1613600000	764920000	839300000	765240000	1086100000	695710000	917870000	5	5	6	0.23695	0.35151	0.23536	40.049	52.4	47.346	16	15
1162	Tb927.10.7350:mRNA-p1	Tb927.10.7350:mRNA-p1		hypothetical protein, conserved	197.82	7.1	15.219	1	0.205673	0.386268		0.730255	0.00890708	+	0.389222	0.0315299	+	4	3	3	1.3399	0.89077	1.285	23.945	12.399	35.507	4	4	3	21260000	20296000	16843000	7128200	14132000	9004900	11291000	8159400	8684000	10	3	6	1.5833	1.5788	1.8264	40.549	25.407	53.003	10	2
1163	Tb927.10.7380:mRNA-p1	Tb927.10.7380:mRNA-p1		LSU ribosomal protein, mitochondrial, putative	39.706	9.7	21.738	1	-0.929781	0.00355733	+	0.644046	0.0546074		0.849048	0.0446234	+	3	3	3	0.56255	0.52222	0.49239	9.3481	18.792	16.258	5	5	3	25713000	26820000	20851000	14792000	10921000	16312000	10508000	13969000	6882000	3	3	3	1.2793	1.8601	1.6037	48.444	5.9967	63.284	4	3
1164	Tb927.10.740:mRNA-p1;Tb11.v5.0749.1-p1;Tb11.v5.0750.1-p1	Tb927.10.740:mRNA-p1	SMC4	structural maintenance of chromosome 4, putative	154.7	11.6	60.96	3	-0.220023	0.406475		-0.0298604	0.930084					4	5	8	0.91768	1.0627	0.64893	10.938	85.22	61.555	3	5	5	14518000	15764000	29923000	7906000	6611600	6451600	9312800	10328000	19595000	6	4	8	1.3557	0.66343	1.0449	45.197	30.871	16.251	5	3
1165	Tb927.10.7400:mRNA-p1	Tb927.10.7400:mRNA-p1		predicted zinc finger protein	56.367	10.6	16.864	1										0	0	0	NaN	NaN	NaN	NaN	NaN	NaN	0	0	0	0	0	0	0	0	0	0	0	0	2	0	0	0.92492	NaN	NaN	NaN	NaN	NaN	1	0
1166	Tb927.10.7410:mRNA-p1	Tb927.10.7410:mRNA-p1		succinyl-CoA ligase [GDP-forming] beta-chain, putative	44.905	70.6	323.31	1	0.166002	0.00587664	+	0.130139	0.0217546	+	-0.0209023	0.780579		28	28	27	1.1241	1.1381	1.1039	23.378	33.14	30.414	73	82	75	7230600000	7621900000	6839800000	3203300000	4027300000	3385400000	4236500000	3167700000	3672100000	25	21	25	1.0877	1.1231	1.073	46.423	87.335	76.085	82	70
1167	Tb927.10.7420:mRNA-p1	Tb927.10.7420:mRNA-p1		bromodomain factor 2 protein, putative	25.531	37.1	152.9	1	-0.192071	0.0769317		-2.34636	0.00227242	+	0.117399	0.0460426	+	6	6	6	0.88798	0.81294	0.92914	5.8926	17.394	20.789	8	10	10	112340000	138950000	138570000	53645000	58691000	64414000	74538000	76295000	62279000	3	3	6	0.18635	0.17805	0.22917	45.495	32.067	65.946	4	4
1168	Tb927.10.7430:mRNA-p1	Tb927.10.7430:mRNA-p1		GTP-binding protein, putative	51.559	10.6	9.9075	1				1.70396	0.249742		0.668027	0.132866		0	0	0	NaN	NaN	NaN	NaN	NaN	NaN	0	0	0	0	0	0	0	0	0	0	0	0	2	1	3	1.2351	13.803	2.0284	23.095	NaN	2.6947	2	1
1169	Tb927.10.7440:mRNA-p1	Tb927.10.7440:mRNA-p1	MTR4	MTR4	107.35	39.8	323.31	1	0.161877	0.0978231		-0.577934	0.0186581	+	0.440373	0.000356978	+	17	14	16	1.1711	1.0376	1.1523	20.288	26.19	27.629	20	16	20	268700000	206450000	239980000	114780000	153930000	95093000	111360000	114900000	125080000	17	10	17	0.65937	0.61398	0.74266	34.923	26.483	24.549	16	13
1170	Tb927.10.7450:mRNA-p1	Tb927.10.7450:mRNA-p1	RRP41A	Ribosomal RNA processing protein 41A	27.511	18.3	68.772	1	0.292002	0.337436		-0.904321	0.00279285	+	0.566533	0.0351928	+	2	2	1	0.99596	1.094	1.6844	47.82	34.173	NaN	2	2	1	16833000	20780000	7194500	8452400	8380200	9373400	11407000	2374400	4820100	1	4	2	0.53364	0.50474	0.56624	NaN	38.049	36.816	1	5
1171	Tb927.10.7490:mRNA-p1	Tb927.10.7490:mRNA-p1		cullin 2, putative	79.034	3	140.77	1	0.433224	0.14778		0.0590949	0.708757		0.526376	0.182541		1	1	1	1.0537	1.4256	1.6388	NaN	NaN	13.522	1	1	2	1762700	2049300	1613200	901510	861160	887750	1161600	621540	991710	1	0	1	0.95864	NaN	1.1322	NaN	NaN	NaN	1	0
1172	Tb927.10.750:mRNA-p1	Tb927.10.750:mRNA-p1		hypothetical protein, conserved	14.182	17.5	4.4974	1	0.579295	0.000891072	+							1	1	1	1.4618	1.4977	1.5235	NaN	NaN	NaN	1	1	1	4361000	5116700	6006500	2012200	2348800	1761800	3354900	2462900	3543600	0	0	0	NaN	NaN	NaN	NaN	NaN	NaN	0	0
1173	Tb927.10.7500:mRNA-p1	Tb927.10.7500:mRNA-p1	NOP1	fibrillarin	31.643	54.7	323.31	1	0.0379235	0.369129		-0.0447947	0.854686		-0.0813414	0.317239		13	11	11	1.0201	1.0711	0.99032	16.165	32.645	59.745	19	16	16	362840000	327960000	290540000	160190000	202650000	141070000	186890000	119680000	170860000	16	13	15	1.3	0.79657	0.87979	55.474	47.168	43.825	27	18
1174	Tb927.10.7510:mRNA-p1	Tb927.10.7510:mRNA-p1		chromatin binding protein, putative	52.287	9.2	10.583	1	-0.189396	0.437726		0.909829	0.323415		0.470609	0.191026		1	1	0	0.78734	0.97681	NaN	NaN	NaN	NaN	1	1	0	3879200	4607700	0	2124100	1755100	2025800	2581900	0	0	1	2	1	0.96324	4.8284	1.426	NaN	NaN	NaN	1	1
1175	Tb927.10.7540:mRNA-p1	Tb927.10.7540:mRNA-p1		VRR-NUC domain containing protein, putative	110.8	1.6	16.384	1										0	0	1	NaN	NaN	1.1057	NaN	NaN	NaN	0	0	1	0	0	878730	0	0	0	0	409850	468880	0	0	0	NaN	NaN	NaN	NaN	NaN	NaN	0	0
1176	Tb927.10.7550.2:mRNA-p1;Tb927.10.7550.1:mRNA-p1	Tb927.10.7550.2:mRNA-p1;Tb927.10.7550.1:mRNA-p1		hypothetical protein, conserved ;hypothetical protein, conserved	60.829	18.7	40.692	2	-0.0259617	0.43311		0.0129768	0.942626		0.584384	0.023392	+	5	5	7	1.0187	0.95955	0.96926	43.59	15.43	46.408	4	4	6	49328000	34079000	69389000	25452000	23876000	17113000	16966000	33924000	35466000	4	2	6	0.80873	1.1323	1.1219	26.312	19.84	30.652	4	2
1177	Tb927.10.7570:mRNA-p1;Tb11.v5.0774.1-p1	Tb927.10.7570:mRNA-p1		dihydrolipoamide acetyltransferase E2 subunit, putative	48.107	53.4	323.31	2	-0.178188	0.0659217		0.419786	0.0136961	+				20	19	17	0.93561	0.83346	0.88532	31.557	37.513	64.652	31	30	28	1115400000	1310800000	863390000	544380000	571000000	588150000	722660000	439350000	424040000	18	18	19	1.3626	1.4038	1.2515	33.326	43.462	59.808	42	37
1178	Tb927.10.7580:mRNA-p1	Tb927.10.7580:mRNA-p1		hypothetical protein, conserved	111.59	3.3	4.9696	1	0.153855	0.335349								3	1	2	0.98287	1.3084	1.0708	20.682	NaN	NaN	2	1	1	15815000	8160700	12323000	5574400	10240000	2502000	5658700	3344800	8978100	1	0	0	0.69021	NaN	NaN	NaN	NaN	NaN	1	0
1179	Tb927.10.760:mRNA-p1	Tb927.10.760:mRNA-p1		hypothetical protein, conserved	38.897	44.9	68.951	1	0.19885	0.669139		0.971889	0.0515308		-0.0649033	0.144996		1	1	1	0.65855	1.5437	1.4874	NaN	NaN	NaN	1	1	1	3676600	4177300	2737200	1968300	1708300	1569100	2608200	1227900	1509300	6	6	8	1.431	2.2113	2.3846	74.84	105.85	41.416	5	6
1180	Tb927.10.7600:mRNA-p1	Tb927.10.7600:mRNA-p1		Centrosomal protein POC5, putative	41.02	21.4	99.369	1	-0.465688	0.198705		1.35493	0.0516503		-0.507604	0.298257		1	2	2	0.68006	0.99872	0.55905	NaN	10.171	27.934	1	3	2	3386200	10085000	3470100	1681800	1704400	4539000	5546400	2210600	1259500	3	5	3	1.8282	2.3518	3.8922	80.999	73.459	83.122	3	7
1181	Tb927.10.7610:mRNA-p1	Tb927.10.7610:mRNA-p1		NADH-ubiquinone oxidoreductase complex I subunit, putative	165.1	16.3	67.841	1	-0.300362	0.148811		0.0508968	0.787752		0.0397338	0.67327		8	7	8	0.71013	0.78105	0.96545	17.031	52.133	29.957	9	8	9	29030000	17333000	42926000	16310000	12720000	9061300	8271300	18497000	24429000	8	10	12	1.0403	0.84727	1.2612	24.797	45.786	42.284	9	11
1182	Tb927.10.7620:mRNA-p1	Tb927.10.7620:mRNA-p1		mitochondrial ATP-dependent zinc metallopeptidase, putative	71.088	7.8	22.612	1	-0.310559	0.316849		0.708769	0.288174		-0.292145	0.155359		1	1	2	0.74057	1.1044	0.64098	NaN	NaN	5.7001	1	1	2	7903300	10552000	12445000	4784500	3118800	6681900	3870100	7602200	4843300	1	1	2	1.8808	2.7242	0.85212	NaN	NaN	2.675	1	1
1183	Tb927.10.7630:mRNA-p1	Tb927.10.7630:mRNA-p1		transportin2- like protein	103.87	12.8	44.979	1	-0.12591	0.354044		-1.81883	0.0245639	+	0.244326	0.187326		7	7	8	0.97757	0.79229	0.99371	18.675	13.717	67.305	8	10	8	68757000	64947000	55557000	32540000	36218000	29654000	35293000	26537000	29020000	7	4	4	0.22746	0.23629	0.42372	61.775	83.048	76.83	6	3
1184	Tb927.10.7670:mRNA-p1	Tb927.10.7670:mRNA-p1		Protein of unknown function (DUF2962), putative	27.443	14	4.6639	1	-0.302985	0.238007		1.3145	0.00761747	+				2	1	2	0.77282	0.66977	1.0289	7.6418	NaN	0.59179	2	1	2	12952000	8874600	12413000	6902900	6048900	5064900	3809700	6288000	6125500	3	2	2	2.858	2.1664	2.4849	42.591	NaN	NaN	3	1
1185	Tb927.10.7680:mRNA-p1	Tb927.10.7680:mRNA-p1		GTPase activating protein, putative	60.165	34.9	323.31	1	0.115152	0.466158		0.758388	0.0173511	+	0.419224	0.0299727	+	11	10	10	1.2849	0.95007	1.0408	32.787	34.077	21.749	14	11	11	172630000	170170000	140140000	79620000	93007000	60721000	109450000	65213000	74924000	15	13	15	1.4774	1.7532	1.8688	49.231	26.635	50.771	21	16
1186	Tb927.10.7690:mRNA-p1	Tb927.10.7690:mRNA-p1		Component of motile flagella 4	82.837	17	21.788	1	0.261239	0.0761206		0.735566	0.0270304	+	-0.150772	0.639781		3	2	4	1.209	1.3077	1.0889	22.729	7.243	13.353	3	2	4	16962000	11400000	27239000	7198000	9763900	4704100	6695400	12289000	14950000	6	7	6	1.57	1.4919	1.9708	26.534	54.425	54.55	6	7
1187	Tb927.10.770:mRNA-p1	Tb927.10.770:mRNA-p1		RF-1 domain containing protein, putative	69.121	27.4	67.334	1	-0.347347	0.102128		0.341526	0.136011		-0.163822	0.147373		6	6	8	0.72686	0.92875	0.71939	35.678	23.493	27.215	7	6	8	42697000	64492000	34952000	21927000	20770000	33297000	31195000	22563000	12389000	12	9	10	1.5334	1.1117	1.1934	43.055	19.89	39.384	13	8
1188	Tb927.10.7700:mRNA-p1	Tb927.10.7700:mRNA-p1		ATP-binding cassette protein subfamily G	75.051	34.9	323.31	1	-0.0712182	0.213889		-0.188107	0.283218		-0.336894	0.0376362	+	11	9	10	0.90636	0.95467	0.99662	15.049	10.777	9.6108	18	19	18	456400000	528300000	433300000	213450000	242940000	240160000	288150000	197240000	236060000	19	16	18	0.73667	0.92682	0.9905	83.06	85.278	60.939	25	22
1189	Tb927.10.7710:mRNA-p1	Tb927.10.7710:mRNA-p1		40S ribosomal protein S8, putative	29.838	12.3	3.7904	1	0.685212	0.0226285	+	1.54619	0.0373599	+	1.54445	0.0490172	+	1	2	2	1.5435	1.4544	1.8519	NaN	16.264	8.9481	1	2	2	10108000	12546000	18925000	3528300	6580200	4773400	7772700	6652400	12272000	3	2	3	1.9319	3.2788	3.9323	23.725	67.776	70.97	3	2
1190	Tb927.10.7730:mRNA-p1	Tb927.10.7730:mRNA-p1		Domain of unknown function (DUF4496), putative	43.472	14.6	22.358	1	0.333642	0.051398		1.56427	0.00543035	+	0.0428355	0.701258		3	3	3	1.2173	1.1723	1.4024	18.552	15.286	48.497	3	5	5	11628000	14174000	11613000	5077000	6550500	6065400	8108200	4259600	7353000	3	3	4	2.7707	2.6909	3.4689	10.428	28.361	16.469	4	4
1191	Tb927.10.7740:mRNA-p1	Tb927.10.7740:mRNA-p1	SEC23.2	protein transport protein SEC23	83.308	16.3	48.876	1	-0.0532689	0.685208		-1.61457	0.0195112	+	0.612565	0.0479667	+	6	5	6	1.1003	0.83793	0.9709	19.732	12.023	31.988	6	7	8	50759000	50340000	64010000	24282000	26477000	22601000	27739000	32535000	31476000	3	5	5	0.39146	0.23804	0.37373	52.539	74.409	70.403	3	5
1192	Tb927.10.7750:mRNA-p1	Tb927.10.7750:mRNA-p1		hypothetical protein, conserved	26.919	17.9	10.624	1	0.822135	0.121298		-0.840496	0.150205		0.706321	0.00907423	+	2	2	3	1.8071	2.5539	1.1975	101.23	127.57	12.241	2	2	3	12397000	20023000	10883000	3014900	9382500	2565700	17457000	4768600	6114600	1	2	2	0.34084	0.80129	0.6377	NaN	58.669	27.527	1	3
1193	Tb927.10.7760:mRNA-p1	Tb927.10.7760:mRNA-p1		hypothetical protein, conserved	21.966	10.2	2.6718	1				-0.86238	0.224936					0	0	0	NaN	NaN	NaN	NaN	NaN	NaN	0	0	0	0	0	0	0	0	0	0	0	0	0	1	1	NaN	0.68571	0.44122	NaN	NaN	NaN	0	1
1194	Tb927.10.7790:mRNA-p1	Tb927.10.7790:mRNA-p1		ubiquitin fusion degradation protein, putative	33.574	6.2	1.6613	1				-0.505345	0.490746		-1.73032	0.211303		0	0	0	NaN	NaN	NaN	NaN	NaN	NaN	0	0	0	0	0	0	0	0	0	0	0	0	1	1	2	1.5924	0.39781	0.55195	NaN	NaN	81.181	1	1
1195	Tb927.10.780:mRNA-p1	Tb927.10.780:mRNA-p1		Ring finger domain containing protein, putative	19.297	16.8	9.1802	1										0	1	0	NaN	0.86397	NaN	NaN	NaN	NaN	0	1	0	0	2566300	0	0	0	1288000	1278300	0	0	1	0	1	NaN	NaN	NaN	NaN	NaN	NaN	0	0
1196	Tb927.10.7800:mRNA-p1	Tb927.10.7800:mRNA-p1		cop9 signalosome complex subunit, putative	42.667	4.1	13.248	1										0	0	0	NaN	NaN	NaN	NaN	NaN	NaN	0	0	0	0	0	0	0	0	0	0	0	0	0	0	0	NaN	NaN	NaN	NaN	NaN	NaN	0	0
1197	Tb927.10.7810:mRNA-p1	Tb927.10.7810:mRNA-p1		hypothetical protein, conserved	80.305	12.8	185.13	1	0.0719018	0.55015		-0.10109	0.510899		0.902692	0.000969374	+	5	6	4	1.1312	0.9139	1.1233	22.353	21.353	26.632	6	7	4	77024000	69005000	59077000	32986000	44038000	27622000	41383000	28968000	30108000	6	6	6	1.0162	0.78132	1.0207	23.37	51.751	38.851	7	6
1198	Tb927.10.7860:mRNA-p1	Tb927.10.7860:mRNA-p1		hypothetical protein, conserved	23.823	14.8	10.813	1	0.171906	0.206509		-0.801931	0.386201		-0.483661	0.0373829	+	1	2	0	1.1726	1.0823	NaN	NaN	9.1715	NaN	1	2	0	7432000	7792900	0	1647500	5784600	3369900	4423000	0	0	1	1	1	1.5721	0.36979	0.3246	NaN	NaN	NaN	1	1
1199	Tb927.10.7870:mRNA-p1	Tb927.10.7870:mRNA-p1		hypothetical protein, conserved	22.784	5.8	1.2629	1										0	0	0	NaN	NaN	NaN	NaN	NaN	NaN	0	0	0	0	0	0	0	0	0	0	0	0	0	1	0	NaN	1.6673	NaN	NaN	NaN	NaN	0	1
1200	Tb927.10.7880:mRNA-p1	Tb927.10.7880:mRNA-p1		Sperm tail/Sperm tail C-terminal domain containing protein, putative	76.814	14.4	29.691	1	0.109186	0.461214		0.424652	0.0809952		-0.64052	0.0323478	+	5	4	4	0.95982	1.0306	1.2686	26.773	28.037	7.9194	7	5	5	23254000	24784000	23825000	11750000	11504000	10677000	14107000	10927000	12898000	5	5	5	1.3094	1.5839	1.166	252.01	43.781	32.265	6	5
1201	Tb927.10.790:mRNA-p1	Tb927.10.790:mRNA-p1	VAMP	vesicle-associated membrane protein, putative	26.489	34.7	36.063	1	0.0734667	0.78727		-0.452003	0.351156		0.728198	0.0263944	+	4	5	4	1.1373	0.76614	1.3371	11.969	5.8338	25.89	5	7	3	41943000	37936000	33868000	17284000	24659000	13706000	24230000	15320000	18549000	3	2	3	0.43686	1.005	0.8898	68.623	81.309	55.256	5	2
1202	Tb927.10.7910:mRNA-p1	Tb927.10.7910:mRNA-p1		RNA editing complex protein, putative	21.451	6.3	1.3446	1				1.82936	0.00763521	+				0	0	0	NaN	NaN	NaN	NaN	NaN	NaN	0	0	0	0	0	0	0	0	0	0	0	0	1	1	1	4.1077	2.8545	3.8278	NaN	NaN	NaN	1	1
1203	Tb927.10.7920:mRNA-p1	Tb927.10.7920:mRNA-p1		hypothetical protein, conserved	26.008	30	17.136	1	0.136851	0.129827		0.675789	0.00872056	+	-0.252403	0.0161593	+	4	3	5	1.0381	1.1813	1.0839	23.881	18.48	30.382	4	4	5	36427000	35220000	31075000	19159000	17268000	15137000	20083000	15444000	15630000	5	3	3	1.6392	1.4661	1.6963	13.914	3.8827	50.503	6	3
1204	Tb927.10.7925:mRNA-p1	Tb927.10.7925:mRNA-p1		hypothetical protein	10.5	14	2.3286	1				1.29102	0.0279151	+	0.51224	0.0439878	+	0	0	0	NaN	NaN	NaN	NaN	NaN	NaN	0	0	0	0	0	0	0	0	0	0	0	0	1	1	1	2.0048	3.3035	2.2124	NaN	NaN	NaN	1	1
1205	Tb927.10.7930:mRNA-p1	Tb927.10.7930:mRNA-p1	PGAM	2,3-bisphosphoglycerate-independent phosphoglycerate mutase	60.603	61.5	323.31	1	0.0433827	0.556593		-2.16509	0.00030272	+	0.0693825	0.0946612		17	18	17	0.96564	1.014	1.1177	19.264	32.223	32.709	30	33	26	933260000	947120000	814890000	440970000	492290000	424960000	522170000	381250000	433630000	20	17	18	0.21248	0.23243	0.22445	60.742	68.986	54.141	31	21
1206	Tb927.10.7940:mRNA-p1	Tb927.10.7940:mRNA-p1		methyltransferase, putative	40.895	10	51.166	1	0.00449991	0.973256		-0.751888	0.0477758	+	0.694497	0.0307233	+	2	1	1	1.1113	0.85215	1.0659	9.9814	23.107	11.551	2	2	2	9673700	11653000	8891100	4210700	5463000	5804200	5849200	4522200	4368900	1	2	1	0.53126	0.52409	0.75208	NaN	18.567	NaN	1	2
1207	Tb927.10.7960:mRNA-p1	Tb927.10.7960:mRNA-p1		hypothetical protein, conserved	17.63	15.5	98.234	1	0.681731	0.0421357	+							1	0	1	1.6551	NaN	1.5546	NaN	NaN	NaN	1	0	1	4808900	0	3885900	1593500	3215400	0	0	1557000	2329000	0	1	0	NaN	0.54944	NaN	NaN	NaN	NaN	0	1
1208	Tb927.10.7970:mRNA-p1	Tb927.10.7970:mRNA-p1		Organic solute transporter Ostalpha, putative	41.742	2.5	1.7206	1	-0.382334	0.13878		0.0521592	0.17513		0.331643	0.366721		1	1	1	0.90111	0.80733	0.62071	NaN	NaN	NaN	1	1	1	1562000	2051500	2179000	819720	742270	936370	1115100	1329300	849670	1	1	1	1.04	1.0044	1.067	NaN	NaN	NaN	1	1
1209	Tb927.10.7990:mRNA-p1	Tb927.10.7990:mRNA-p1		replication factor C subunit 3, putative	38.734	16.9	34.66	1	0.347845	0.184269		-0.519585	0.167134		0.680471	0.0460381	+	1	2	3	1.0364	1.2627	1.5751	NaN	NaN	33.484	1	1	4	8267500	14273000	20554000	3041800	5225800	5952100	8320700	7462000	13092000	2	2	4	0.65418	0.96056	0.54019	20.677	40.35	64.911	3	2
1210	Tb927.10.8000:mRNA-p1	Tb927.10.8000:mRNA-p1		hypothetical protein, conserved	151.01	16.7	309.57	1	0.0861198	0.561019		0.610418	0.0344964	+	-0.296983	0.255017		4	4	2	0.89327	1.1483	1.1661	20.755	73.917	21.973	4	4	2	17082000	10296000	4520400	7713700	9368200	5043900	5252000	1860200	2660200	10	10	9	1.3165	1.5554	1.7378	88.101	18.3	38.193	9	7
1211	Tb927.10.8020:mRNA-p1	Tb927.10.8020:mRNA-p1	POP	prolyl endopeptidase	77.624	67.5	323.31	1	0.027822	0.347456		-2.3569	0.000883016	+	-0.166567	0.0897669		36	37	40	0.98888	1.0274	1.0429	34.704	22.47	36.497	66	70	69	3470900000	3661300000	3414000000	1559300000	1911600000	1629700000	2031600000	1724500000	1689500000	33	24	30	0.20341	0.1772	0.20638	66.399	54.934	70.478	51	38
1212	Tb927.10.8030:mRNA-p1	Tb927.10.8030:mRNA-p1		Mitochondrial ATP synthase subunit 5	28.834	67.5	323.31	1	-0.166407	0.0410199	+	0.301038	0.0265848	+	-0.0247386	0.421203		16	16	18	0.8808	0.93331	0.86063	19.176	20.778	34.337	34	38	34	1710600000	1886100000	1483800000	851700000	858910000	905490000	980620000	788600000	695240000	19	15	18	1.1864	1.3205	1.1937	50.596	31.292	41.895	28	25
1213	Tb927.10.8040:mRNA-p1	Tb927.10.8040:mRNA-p1	BAD1	beta adaptin, putative	76.279	23.6	139.09	1	0.0817012	0.389711		-1.45252	0.0123342	+	0.0764207	0.278892		8	8	7	0.96405	1.1538	1.0655	23.068	26.695	13.298	8	9	7	141690000	153230000	101860000	65040000	76647000	62232000	91001000	46339000	55520000	5	6	9	0.30156	0.44575	0.36289	38.424	49.573	41.799	6	5
1214	Tb927.10.8060:mRNA-p1	Tb927.10.8060:mRNA-p1		SET domain containing protein, putative	51.643	36.8	83.377	1	0.165822	0.262956		-2.12963	0.00350037	+	0.367912	0.0674895		11	8	10	1.1926	1.2239	0.96719	18.934	30.042	40.643	13	8	13	168140000	166050000	113190000	70327000	97813000	65992000	100060000	53266000	59926000	4	6	7	0.27081	0.20227	0.21785	88.253	95.163	76.911	5	6
1215	Tb927.10.8080:mRNA-p1	Tb927.10.8080:mRNA-p1		Uncharacterized conserved protein (DUF2042), putative	82.38	34.5	212.25	1	0.200589	0.2612		0.393526	0.0683668		0.284279	0.0415285	+	4	5	4	0.98615	1.3453	1.1439	35.1	36.523	15.948	4	5	5	26446000	33437000	26316000	12561000	13885000	16355000	17082000	12741000	13575000	12	8	9	1.1308	1.4327	1.3991	33.882	61.269	12.107	10	8
1216	Tb927.10.810:mRNA-p1	Tb927.10.810:mRNA-p1		Pentatricopeptide repeat protein (PPR), putative	67.488	12.3	25.421	1	0.271466	0.21189		-0.582534	0.40713		0.627161	0.178393		2	1	3	1.0133	1.4518	1.1954	18.768	NaN	14.535	2	1	3	11446000	5476700	17170000	5028600	6417600	1944700	3532100	5897200	11273000	3	1	1	1.4393	0.4999	0.41389	39.208	NaN	NaN	2	1
1217	Tb927.10.8100:mRNA-p1	Tb927.10.8100:mRNA-p1		hypothetical protein, conserved	40.287	4	12.945	1				0.884731	0.0157136	+				0	0	0	NaN	NaN	NaN	NaN	NaN	NaN	0	0	0	0	0	0	0	0	0	0	0	0	1	1	1	1.5953	1.8969	2.0802	NaN	NaN	NaN	1	1
1218	Tb927.10.8110:mRNA-p1	Tb927.10.8110:mRNA-p1		Protein of unknown function (DUF2453), putative	30.41	7.7	2.4669	1	-0.964757	0.0956984		0.84855	0.0298105	+				1	1	0	0.56698	0.46301	NaN	NaN	NaN	NaN	1	1	0	10380000	7310100	0	6758800	3620900	4591000	2719100	0	0	2	2	2	1.6468	1.6006	2.2151	38.115	24.905	33.691	2	3
1219	Tb927.10.8115:mRNA-p1	Tb927.10.8115:mRNA-p1		hypothetical protein	7.297	28.4	4.0718	1				0.0426617	0.877863					0	0	0	NaN	NaN	NaN	NaN	NaN	NaN	0	0	0	0	0	0	0	0	0	0	0	0	2	1	2	0.96104	0.7994	1.4224	13.821	NaN	46.763	2	1
1220	Tb927.10.8120.1:mRNA-p1;Tb927.10.8120.2:mRNA-p1	Tb927.10.8120.1:mRNA-p1;Tb927.10.8120.2:mRNA-p1		RNA ligase/AAA domain containing protein, putative ;RNA ligase/AAA domain containing protein, putative	97.703	2.5	2.7021	2	0.109309	0.648149		1.05939	0.0595571		1.09764	0.0676176		0	1	1	NaN	0.95402	1.2197	NaN	NaN	NaN	0	1	1	0	501160	1545600	0	0	225300	275860	645800	899830	1	0	1	1.9453	NaN	2.2327	NaN	NaN	NaN	1	0
1221	Tb927.10.8130:mRNA-p1	Tb927.10.8130:mRNA-p1		hypothetical protein, conserved	42.64	4.6	4.2122	1	-0.449659	0.376038		0.667869	0.0298767	+	-0.241836	0.140839		1	2	0	0.90241	0.59412	NaN	NaN	51.696	NaN	1	2	0	702510	8670400	0	335020	367490	3790900	4879500	0	0	1	1	1	1.848	1.5555	1.395	NaN	NaN	NaN	1	1
1222	Tb927.10.8170:mRNA-p1	Tb927.10.8170:mRNA-p1		Nucleoporin NUP144	144.37	36.9	323.31	1	0.109369	0.0603042		0.784614	0.00860233	+	0.189364	0.197353		15	16	16	1.0421	1.0805	1.1149	20.486	31.097	25.39	17	17	14	179570000	200920000	145440000	86283000	93282000	87094000	113830000	73726000	71709000	29	28	26	1.8202	1.8043	1.5565	54.409	37.769	42.034	37	32
1223	Tb927.10.8180:mRNA-p1	Tb927.10.8180:mRNA-p1		hypothetical protein, conserved	128.52	3.5	2.0968	1										0	0	2	NaN	NaN	3.4039	NaN	NaN	59.29	0	0	2	0	0	4539800	0	0	0	0	1298400	3241400	0	0	0	NaN	NaN	NaN	NaN	NaN	NaN	0	0
1224	Tb927.10.8190:mRNA-p1	Tb927.10.8190:mRNA-p1	TCP-1-theta	T-complex protein 1, theta subunit, putative	58.081	65.4	323.31	1	0.315828	0.0105681	+	-2.50401	0.00343291	+	0.102345	0.00907147	+	30	29	31	1.2455	1.1964	1.2942	25.284	29.863	25.378	57	63	61	3120300000	3446300000	3479700000	1406100000	1714200000	1473000000	1973300000	1666100000	1813600000	24	24	22	0.17375	0.14889	0.21177	81.919	71.653	64.684	45	41
1225	Tb927.10.820:mRNA-p1	Tb927.10.820:mRNA-p1		hypothetical protein, conserved	37.601	11.9	14.002	1	0.116878	0.698498		-0.318266	0.79794		0.536005	0.215713		2	2	2	0.89201	0.91793	1.5573	NaN	26.826	4.8028	1	2	2	7699200	17142000	18156000	4258600	3440600	8009600	9132900	7269400	10887000	1	1	2	0.40977	NaN	1.5698	66.248	NaN	NaN	2	0
1226	Tb927.10.8200:mRNA-p1	Tb927.10.8200:mRNA-p1		Ribosomal protein L1p/L10e family, putative	30.838	43.1	163.94	1	0.282606	0.13468		-0.00592722	0.943956		0.665798	0.00242843	+	6	7	6	1.2613	1.3677	1.0433	26.154	27.699	23.027	9	10	9	159720000	224190000	184620000	60402000	99323000	81072000	143120000	68830000	115790000	4	8	6	1.0489	0.89797	1.0487	201.15	143.93	203.86	6	8
1227	Tb927.10.8210:mRNA-p1	Tb927.10.8210:mRNA-p1	KREPA2	KREPA2	62.912	18.2	103.21	1				2.10965	0.0842464					0	0	0	NaN	NaN	NaN	NaN	NaN	NaN	0	0	0	0	0	0	0	0	0	0	0	0	5	0	4	5.2433	NaN	3.5525	36.573	NaN	33.842	3	0
1228	Tb927.10.8240:mRNA-p1	Tb927.10.8240:mRNA-p1		hypothetical protein, conserved	42.845	46.5	133.8	1	-0.014336	0.89225		0.850482	0.0390314	+	-0.188262	0.15345		7	7	6	0.91692	1.1263	0.93987	12.732	19.145	33.06	8	7	10	44795000	47709000	43167000	21010000	23785000	20313000	27396000	20861000	22306000	11	7	10	1.5395	1.6688	2.2818	69.481	54.166	75.242	9	9
1229	Tb927.10.8290:mRNA-p1;Tb927.10.8270:mRNA-p1;Tb11.v5.0877.1-p1	Tb927.10.8290:mRNA-p1;Tb927.10.8270:mRNA-p1;Tb11.v5.0877.1-p1		eukaryotic translation initiation factor 3 subunit c ;eukaryotic translation initiation factor 3 subunit c ;eukaryotic translation initiation factor 3 subunit 8, putative	84.339	51.5	323.31	3	0.337243	0.00182376	+	-1.6382	0.00111492	+	0.357216	0.0309525	+	23	22	25	1.2485	1.2532	1.2887	27.254	34.814	59.919	36	43	40	1331300000	1348600000	1193500000	595940000	735310000	567140000	781440000	569010000	624500000	18	14	17	0.34538	0.30379	0.316	64.027	61.741	54.074	24	19
1230	Tb927.10.830:mRNA-p1	Tb927.10.830:mRNA-p1		adenylate kinase, putative	29.765	46.9	63.676	1	-0.136636	0.209043		-0.564689	0.0100587	+	-0.507113	0.0294672	+	8	7	7	0.8292	0.9919	0.91512	28.571	28.254	33.663	10	9	6	217660000	198850000	132590000	107510000	110150000	94557000	104290000	74548000	58041000	7	5	7	0.68961	0.62648	0.71536	57.061	47.326	47.668	11	5
1231	Tb927.10.8320:mRNA-p1	Tb927.10.8320:mRNA-p1	COXIX	cytochrome oxidase subunit IX, putative	13.786	46	55.694	1	-0.851398	0.00774383	+	0.277565	0.0644051		-0.595903	0.0309527	+	2	1	2	0.52352	0.61519	0.52865	38.115	35.496	19.706	5	3	4	83400000	84495000	80178000	44750000	38650000	47670000	36825000	46849000	33329000	3	2	3	1.2508	1.2987	1.0964	4.9488	39.979	35.242	7	3
1232	Tb927.10.8360.1:mRNA-p1;Tb927.10.8360.2:mRNA-p1	Tb927.10.8360.1:mRNA-p1;Tb927.10.8360.2:mRNA-p1		Poly(A)-specific ribonuclease PARN-2 ;Poly(A)-specific ribonuclease PARN-2	54.773	11.7	24.101	2	0.157961	0.487579		-2.16803	0.0226047	+	0.429417	0.175294		2	1	2	1.2396	1.0042	NaN	43.986	NaN	NaN	2	1	0	5846600	1773600	462050	2933000	2913500	717020	1056600	462050	0	2	1	1	0.26677	0.29298	0.14096	NaN	NaN	NaN	1	1
1233	Tb927.10.8390:mRNA-p1	Tb927.10.8390:mRNA-p1		Concanavalin A-like lectin/glucanases superfamily/SPRY domain/HECT-domain (ubiquitin-transferase), putative	415.93	0.8	1.2314	1	0.720336	0.493511		-2.16436	0.00322394	+	0.146048	0.693809		1	1	1	5.3743	0.75589	1.1009	NaN	NaN	NaN	1	1	1	1624500	1528100	714980	687670	936790	499010	1029100	414410	300570	1	1	1	0.24842	0.23713	0.18846	NaN	NaN	NaN	1	1
1234	Tb927.10.840:mRNA-p1;Tb11.v5.0753.1-p1	Tb927.10.840:mRNA-p1		Flagellum attachment zone protein 6	195.48	4.4	20.59	2	-0.127882	0.370713		-0.112022	0.394872					3	2	2	0.7848	0.9724	1.0044	22.9	16.106	7.4779	4	2	2	24132000	20264000	20114000	13183000	10948000	9851400	10413000	9182700	10932000	3	2	5	0.93486	1.0429	0.81254	91.246	NaN	12.687	3	1
1235	Tb927.10.8410:mRNA-p1	Tb927.10.8410:mRNA-p1		hypothetical protein, conserved	27.797	10.5	26.485	1	0.479829	0.377745		0.449336	0.136133		0.282187	0.168227		2	1	2	0.91102	1.2088	2.4629	NaN	NaN	NaN	1	1	1	9117300	8920300	5787000	3826300	5291000	3134000	5786300	1973700	3813300	2	1	1	1.6689	1.075	1.4189	1.1161	NaN	NaN	2	1
1236	Tb927.10.8420:mRNA-p1	Tb927.10.8420:mRNA-p1	TOR1	Phosphatidylinositol 3-kinase tor1	271.39	3.8	25.494	1	0.284032	0.00782613	+	-1.15594	0.0250258	+	-0.469	0.160844		1	2	4	1.1811	1.255	1.2178	NaN	28.396	10.657	1	2	3	380820	3887800	19644000	129650	251180	1909300	1978400	12040000	7604600	1	2	2	0.37443	0.57632	0.41884	NaN	69.413	79.647	1	2
1237	Tb927.10.8430:mRNA-p1	Tb927.10.8430:mRNA-p1		40S ribosomal protein S12, putative	16.061	80.3	216.64	1	0.425639	0.0271584	+	-2.59214	0.00303674	+	0.776566	0.00373494	+	15	15	15	1.2811	1.4833	1.2752	17.043	35.367	19.784	35	43	36	4027400000	4427700000	4060900000	1579400000	2448000000	1752100000	2675600000	1686700000	2374200000	10	8	9	0.18956	0.13661	0.17613	57.659	36.466	35.294	26	18
1238	Tb927.10.850:mRNA-p1	Tb927.10.850:mRNA-p1		hook complex protein, conserved	168.3	10.9	20.127	1	-0.148248	0.908243		0.607942	0.112732		0.218166	0.147573		2	0	3	1.8317	NaN	0.44452	10.889	NaN	105.92	2	0	3	2346500	0	4702800	882990	1463500	0	0	2379700	2323100	3	5	8	1.1524	1.5613	1.9676	12.509	47.393	73.664	4	6
1239	Tb927.10.8540:mRNA-p1	Tb927.10.8540:mRNA-p1		chaperone protein DnaJ, putative	36.435	27.4	73.452	1	-0.558309	0.0245483	+	-0.0518465	0.868737		0.0790909	0.676496		5	2	5	0.75717	0.61136	0.67656	28.587	26.818	20.524	5	2	3	34059000	25944000	39621000	18355000	15703000	14657000	11287000	20230000	19390000	6	5	7	0.97432	0.68853	1.3383	46.626	30.426	51.547	9	5
1240	Tb927.10.8560:mRNA-p1	Tb927.10.8560:mRNA-p1	RAB23	small GTPase, putative	24.28	17.7	4.7234	1	-0.0856463	0.668119		0.533718	0.0908814		0.500567	0.111224		2	2	3	1.1855	0.79401	0.88905	NaN	NaN	39.112	1	1	2	5087800	1177800	8463400	1941500	3146400	624540	553230	4674300	3789100	3	3	3	1.2284	1.8281	1.351	34.223	44.966	51.715	3	3
1241	Tb927.10.8590:mRNA-p1;Tb11.v5.0727.1-p1	Tb927.10.8590:mRNA-p1	FTZC	flagellum transition zone component	134.45	36.1	32.957	2	0.18934	0.0472065	+	-0.131744	0.886994					2	2	1	1.1553	1.1908	1.0776	18.109	1.0452	0.55177	3	2	2	16767000	17694000	12777000	6461400	10306000	6065100	11629000	6286600	6490700	2	3	4	2.8055	0.44989	0.60243	197.48	72.512	35.614	2	3
1242	Tb927.10.8600:mRNA-p1	Tb927.10.8600:mRNA-p1		Vps54-like protein, putative	119.84	4.7	31.941	1	0.318611	0.423848		-2.3394	0.00333792	+	0.47422	0.0956608		1	2	3	1.0957	1.9204	0.92183	NaN	28.177	64.666	1	2	2	1502900	4304000	1249900	692680	810180	1667400	2636500	455770	794150	1	0	1	0.19592	NaN	0.19928	NaN	NaN	30.586	1	0
1243	Tb927.10.8620:mRNA-p1	Tb927.10.8620:mRNA-p1		hypothetical protein, conserved	21.046	14.8	2.7596	1										0	1	0	NaN	1.2501	NaN	NaN	NaN	NaN	0	1	0	0	5945300	0	0	0	2311300	3634000	0	0	0	0	0	NaN	NaN	NaN	NaN	NaN	NaN	0	0
1244	Tb927.10.8630:mRNA-p1	Tb927.10.8630:mRNA-p1		Sucrase/ferredoxin-like, putative	27.968	22.7	55.568	1	0.0473468	0.8438		-2.12225	0.00224251	+	-0.363077	0.011466	+	5	5	5	1.1303	0.77567	1.2586	17.795	29.166	22.629	6	8	6	92568000	86909000	83483000	43971000	48596000	44960000	41949000	37214000	46269000	6	6	5	0.2314	0.20282	0.25819	10.002	35.31	23.806	9	8
1245	Tb927.10.8640:mRNA-p1	Tb927.10.8640:mRNA-p1		Galactose oxidase, central domain containing protein, putative	39.2	25.7	19.036	1	-0.173569	0.205954		-0.247267	0.475584		0.445265	0.328931		4	3	3	0.89839	0.78733	0.98544	35.432	9.9082	2.9706	5	3	3	40073000	22724000	31213000	18662000	21411000	11557000	11166000	16478000	14735000	5	4	2	0.69816	0.68599	1.2486	23.49	58.766	38.151	5	3
1246	Tb927.10.8660:mRNA-p1	Tb927.10.8660:mRNA-p1		Fis1 C-terminal tetratricopeptide repeat, putative	26.812	22.4	10.188	1	0.491396	0.161197		0.00830948	0.958426		0.276547	0.388253		2	1	1	1.8299	1.0653	1.4252	46.872	NaN	NaN	2	1	1	2954700	3472200	3705600	1134300	1820400	1687800	1784400	1486200	2219500	4	4	3	0.82696	1.1089	1.1095	33.804	24.705	27.637	6	4
1247	Tb927.10.870:mRNA-p1	Tb927.10.870:mRNA-p1		hypothetical protein, conserved	151.85	4.7	4.9163	1				1.37	0.00853773	+				0	0	0	NaN	NaN	NaN	NaN	NaN	NaN	0	0	0	0	0	0	0	0	0	0	0	0	1	3	1	2.168	2.8639	2.7811	NaN	NaN	NaN	1	1
1248	Tb927.10.8710:mRNA-p1	Tb927.10.8710:mRNA-p1		centrin-3	18.801	36.4	72.699	1	-0.0125557	0.84888		0.364953	0.256199		-0.294436	0.228528		5	3	5	0.95442	0.95007	1.0744	20.142	31.001	14.131	6	6	6	72644000	100680000	54147000	34042000	38603000	49332000	51347000	26473000	27674000	5	3	5	0.95659	1.6611	1.3442	39.859	30.616	10.328	6	2
[truncated: 3,432 more rows]
[truncated: 31 more columns]
